# Supplementary material for: Complete Genome Sequence of Pithoascus kurdistanensis CBS 149789, an Endophytic Fungus Isolated from Papaver bracteatum
Source: J Fungi (Basel). 2025 Dec 5;11(12):861. doi: 10.3390/jof11120861 (PMC12733594; doi:10.3390/jof11120861)
Supplement: Supplementary file 1 [file jof-11-00861-s001.zip]

Archive with 3 entries (3 files):
- Data S1-Pithoascus.DIAMOND.SwissProt.UltraSensitive.gff3
- Data S1-Pithoascus.DIAMOND.SwissProt.UltraSensitive.gff3.summary.xlsx
- jof-3999984-supplementary.pdf
