# Supplementary material for: Complete Genome Sequence of Pithoascus kurdistanensis CBS 149789, an Endophytic Fungus Isolated from Papaver bracteatum
Source: J Fungi (Basel). 2025 Dec 5;11(12):861. doi: 10.3390/jof11120861 (PMC12733594; doi:10.3390/jof11120861)
Supplement: Supplementary file 1 [file jof-11-00861-s001.zip › Data S1-Pithoascus.DIAMOND.SwissProt.UltraSensitive.gff3]

##gff-version 3
scaffold_1 funannotate gene 35494 36534 . + . ID=FUN_000001;
scaffold_1 funannotate mRNA 35494 36534 . + . ID=FUN_000001-T1;Parent=FUN_000001;product=hypothetical protein;
scaffold_1 funannotate CDS 35494 35848 . + 0 ID=FUN_000001-T1.cds;Parent=FUN_000001-T1;
scaffold_1 funannotate CDS 35909 36534 . + 2 ID=FUN_000001-T1.cds;Parent=FUN_000001-T1;
scaffold_1 funannotate exon 35494 35848 . + . ID=FUN_000001-T1.exon1;Parent=FUN_000001-T1;
scaffold_1 funannotate exon 35909 36534 . + . ID=FUN_000001-T1.exon2;Parent=FUN_000001-T1;
scaffold_1 funannotate gene 37022 37630 . - . ID=FUN_000002;
scaffold_1 funannotate mRNA 37022 37630 . - . ID=FUN_000002-T1;Parent=FUN_000002;product=hypothetical protein;
scaffold_1 funannotate CDS 37022 37630 . - 0 ID=FUN_000002-T1.cds;Parent=FUN_000002-T1;
scaffold_1 funannotate exon 37022 37630 . - . ID=FUN_000002-T1.exon1;Parent=FUN_000002-T1;
scaffold_1 funannotate gene 45546 46968 . + . ID=FUN_000003;
scaffold_1 funannotate mRNA 45546 46968 . + . ID=FUN_000003-T1;Parent=FUN_000003;product=hypothetical protein;
scaffold_1 funannotate CDS 45546 45559 . + 0 ID=FUN_000003-T1.cds;Parent=FUN_000003-T1;
scaffold_1 funannotate CDS 45621 46968 . + 1 ID=FUN_000003-T1.cds;Parent=FUN_000003-T1;
scaffold_1 funannotate exon 45546 45559 . + . ID=FUN_000003-T1.exon1;Parent=FUN_000003-T1;
scaffold_1 funannotate exon 45621 46968 . + . ID=FUN_000003-T1.exon2;Parent=FUN_000003-T1;
scaffold_1 funannotate gene 49321 51070 . - . ID=FUN_000004;
scaffold_1 funannotate mRNA 49321 51070 . - . ID=FUN_000004-T1;Parent=FUN_000004;product=hypothetical protein;
scaffold_1 funannotate CDS 50561 51070 . - 0 ID=FUN_000004-T1.cds;Parent=FUN_000004-T1;
scaffold_1 funannotate CDS 50186 50492 . - 0 ID=FUN_000004-T1.cds;Parent=FUN_000004-T1;
scaffold_1 funannotate CDS 49920 50121 . - 2 ID=FUN_000004-T1.cds;Parent=FUN_000004-T1;
scaffold_1 funannotate CDS 49321 49849 . - 1 ID=FUN_000004-T1.cds;Parent=FUN_000004-T1;
scaffold_1 funannotate exon 50561 51070 . - . ID=FUN_000004-T1.exon1;Parent=FUN_000004-T1;
scaffold_1 funannotate exon 50186 50492 . - . ID=FUN_000004-T1.exon2;Parent=FUN_000004-T1;
scaffold_1 funannotate exon 49920 50121 . - . ID=FUN_000004-T1.exon3;Parent=FUN_000004-T1;
scaffold_1 funannotate exon 49321 49849 . - . ID=FUN_000004-T1.exon4;Parent=FUN_000004-T1;
scaffold_1 funannotate gene 52020 53738 . + . ID=FUN_000005;
scaffold_1 funannotate mRNA 52020 53738 . + . ID=FUN_000005-T1;Parent=FUN_000005;product=Arylsulfatase;Dbxref=UniProtKB/Swiss-Prot:P51691
scaffold_1 funannotate CDS 52020 52369 . + 0 ID=FUN_000005-T1.cds;Parent=FUN_000005-T1;
scaffold_1 funannotate CDS 52442 53738 . + 1 ID=FUN_000005-T1.cds;Parent=FUN_000005-T1;
scaffold_1 funannotate exon 52020 52369 . + . ID=FUN_000005-T1.exon1;Parent=FUN_000005-T1;
scaffold_1 funannotate exon 52442 53738 . + . ID=FUN_000005-T1.exon2;Parent=FUN_000005-T1;
scaffold_1 funannotate gene 60412 61392 . - . ID=FUN_000006;
scaffold_1 funannotate mRNA 60412 61392 . - . ID=FUN_000006-T1;Parent=FUN_000006;product=Nitrogen metabolite regulation-like protein bik4;Dbxref=UniProtKB/Swiss-Prot:S0DZI6
scaffold_1 funannotate CDS 60412 61392 . - 0 ID=FUN_000006-T1.cds;Parent=FUN_000006-T1;
scaffold_1 funannotate exon 60412 61392 . - . ID=FUN_000006-T1.exon1;Parent=FUN_000006-T1;
scaffold_1 funannotate gene 63882 65036 . + . ID=FUN_000007;
scaffold_1 funannotate mRNA 63882 65036 . + . ID=FUN_000007-T1;Parent=FUN_000007;product=hypothetical protein;
scaffold_1 funannotate CDS 63882 65036 . + 0 ID=FUN_000007-T1.cds;Parent=FUN_000007-T1;
scaffold_1 funannotate exon 63882 65036 . + . ID=FUN_000007-T1.exon1;Parent=FUN_000007-T1;
scaffold_1 funannotate gene 65186 66145 . - . ID=FUN_000008;
scaffold_1 funannotate mRNA 65186 66145 . - . ID=FUN_000008-T1;Parent=FUN_000008;product=hypothetical protein;
scaffold_1 funannotate CDS 65186 66145 . - 0 ID=FUN_000008-T1.cds;Parent=FUN_000008-T1;
scaffold_1 funannotate exon 65186 66145 . - . ID=FUN_000008-T1.exon1;Parent=FUN_000008-T1;
scaffold_1 funannotate gene 66663 67649 . - . ID=FUN_000009;
scaffold_1 funannotate mRNA 66663 67649 . - . ID=FUN_000009-T1;Parent=FUN_000009;product=Probable alpha-L-arabinofuranosidase axhA;Dbxref=UniProtKB/Swiss-Prot:Q2U7D2
scaffold_1 funannotate CDS 66663 67649 . - 0 ID=FUN_000009-T1.cds;Parent=FUN_000009-T1;
scaffold_1 funannotate exon 66663 67649 . - . ID=FUN_000009-T1.exon1;Parent=FUN_000009-T1;
scaffold_1 funannotate gene 68726 70230 . + . ID=FUN_000010;
scaffold_1 funannotate mRNA 68726 70230 . + . ID=FUN_000010-T1;Parent=FUN_000010;product=GH30 family xylanase;Dbxref=UniProtKB/Swiss-Prot:G2Q1N4
scaffold_1 funannotate CDS 68726 69351 . + 0 ID=FUN_000010-T1.cds;Parent=FUN_000010-T1;
scaffold_1 funannotate CDS 69426 70230 . + 1 ID=FUN_000010-T1.cds;Parent=FUN_000010-T1;
scaffold_1 funannotate exon 68726 69351 . + . ID=FUN_000010-T1.exon1;Parent=FUN_000010-T1;
scaffold_1 funannotate exon 69426 70230 . + . ID=FUN_000010-T1.exon2;Parent=FUN_000010-T1;
scaffold_1 funannotate gene 72002 72328 . + . ID=FUN_000011;
scaffold_1 funannotate mRNA 72002 72328 . + . ID=FUN_000011-T1;Parent=FUN_000011;product=hypothetical protein;
scaffold_1 funannotate CDS 72002 72328 . + 0 ID=FUN_000011-T1.cds;Parent=FUN_000011-T1;
scaffold_1 funannotate exon 72002 72328 . + . ID=FUN_000011-T1.exon1;Parent=FUN_000011-T1;
scaffold_1 funannotate gene 73771 74588 . + . ID=FUN_000012;
scaffold_1 funannotate mRNA 73771 74588 . + . ID=FUN_000012-T1;Parent=FUN_000012;product=hypothetical protein;
scaffold_1 funannotate CDS 73771 74218 . + 0 ID=FUN_000012-T1.cds;Parent=FUN_000012-T1;
scaffold_1 funannotate CDS 74332 74588 . + 2 ID=FUN_000012-T1.cds;Parent=FUN_000012-T1;
scaffold_1 funannotate exon 73771 74218 . + . ID=FUN_000012-T1.exon1;Parent=FUN_000012-T1;
scaffold_1 funannotate exon 74332 74588 . + . ID=FUN_000012-T1.exon2;Parent=FUN_000012-T1;
scaffold_1 funannotate gene 74708 76009 . - . ID=FUN_000013;
scaffold_1 funannotate mRNA 74708 76009 . - . ID=FUN_000013-T1;Parent=FUN_000013;product=hypothetical protein;
scaffold_1 funannotate CDS 75884 76009 . - 0 ID=FUN_000013-T1.cds;Parent=FUN_000013-T1;
scaffold_1 funannotate CDS 74708 75811 . - 0 ID=FUN_000013-T1.cds;Parent=FUN_000013-T1;
scaffold_1 funannotate exon 75884 76009 . - . ID=FUN_000013-T1.exon1;Parent=FUN_000013-T1;
scaffold_1 funannotate exon 74708 75811 . - . ID=FUN_000013-T1.exon2;Parent=FUN_000013-T1;
scaffold_1 funannotate gene 77327 77842 . - . ID=FUN_000014;
scaffold_1 funannotate mRNA 77327 77842 . - . ID=FUN_000014-T1;Parent=FUN_000014;product=hypothetical protein;
scaffold_1 funannotate CDS 77784 77842 . - 0 ID=FUN_000014-T1.cds;Parent=FUN_000014-T1;
scaffold_1 funannotate CDS 77327 77732 . - 1 ID=FUN_000014-T1.cds;Parent=FUN_000014-T1;
scaffold_1 funannotate exon 77784 77842 . - . ID=FUN_000014-T1.exon1;Parent=FUN_000014-T1;
scaffold_1 funannotate exon 77327 77732 . - . ID=FUN_000014-T1.exon2;Parent=FUN_000014-T1;
scaffold_1 funannotate gene 80730 83438 . + . ID=FUN_000015;
scaffold_1 funannotate mRNA 80730 83438 . + . ID=FUN_000015-T1;Parent=FUN_000015;product=hypothetical protein;
scaffold_1 funannotate CDS 80730 80867 . + 0 ID=FUN_000015-T1.cds;Parent=FUN_000015-T1;
scaffold_1 funannotate CDS 80978 81360 . + 0 ID=FUN_000015-T1.cds;Parent=FUN_000015-T1;
scaffold_1 funannotate CDS 81425 81681 . + 1 ID=FUN_000015-T1.cds;Parent=FUN_000015-T1;
scaffold_1 funannotate CDS 81900 82264 . + 2 ID=FUN_000015-T1.cds;Parent=FUN_000015-T1;
scaffold_1 funannotate CDS 82321 82494 . + 0 ID=FUN_000015-T1.cds;Parent=FUN_000015-T1;
scaffold_1 funannotate CDS 82601 82704 . + 0 ID=FUN_000015-T1.cds;Parent=FUN_000015-T1;
scaffold_1 funannotate CDS 82766 82899 . + 1 ID=FUN_000015-T1.cds;Parent=FUN_000015-T1;
scaffold_1 funannotate CDS 82959 83018 . + 2 ID=FUN_000015-T1.cds;Parent=FUN_000015-T1;
scaffold_1 funannotate CDS 83093 83185 . + 2 ID=FUN_000015-T1.cds;Parent=FUN_000015-T1;
scaffold_1 funannotate CDS 83245 83438 . + 2 ID=FUN_000015-T1.cds;Parent=FUN_000015-T1;
scaffold_1 funannotate exon 80730 80867 . + . ID=FUN_000015-T1.exon1;Parent=FUN_000015-T1;
scaffold_1 funannotate exon 83245 83438 . + . ID=FUN_000015-T1.exon10;Parent=FUN_000015-T1;
scaffold_1 funannotate exon 80978 81360 . + . ID=FUN_000015-T1.exon2;Parent=FUN_000015-T1;
scaffold_1 funannotate exon 81425 81681 . + . ID=FUN_000015-T1.exon3;Parent=FUN_000015-T1;
scaffold_1 funannotate exon 81900 82264 . + . ID=FUN_000015-T1.exon4;Parent=FUN_000015-T1;
scaffold_1 funannotate exon 82321 82494 . + . ID=FUN_000015-T1.exon5;Parent=FUN_000015-T1;
scaffold_1 funannotate exon 82601 82704 . + . ID=FUN_000015-T1.exon6;Parent=FUN_000015-T1;
scaffold_1 funannotate exon 82766 82899 . + . ID=FUN_000015-T1.exon7;Parent=FUN_000015-T1;
scaffold_1 funannotate exon 82959 83018 . + . ID=FUN_000015-T1.exon8;Parent=FUN_000015-T1;
scaffold_1 funannotate exon 83093 83185 . + . ID=FUN_000015-T1.exon9;Parent=FUN_000015-T1;
scaffold_1 funannotate gene 84008 84403 . - . ID=FUN_000016;
scaffold_1 funannotate mRNA 84008 84403 . - . ID=FUN_000016-T1;Parent=FUN_000016;product=hypothetical protein;
scaffold_1 funannotate CDS 84008 84403 . - 0 ID=FUN_000016-T1.cds;Parent=FUN_000016-T1;
scaffold_1 funannotate exon 84008 84403 . - . ID=FUN_000016-T1.exon1;Parent=FUN_000016-T1;
scaffold_1 funannotate gene 85441 85814 . - . ID=FUN_000017;
scaffold_1 funannotate mRNA 85441 85814 . - . ID=FUN_000017-T1;Parent=FUN_000017;product=hypothetical protein;
scaffold_1 funannotate CDS 85808 85814 . - 0 ID=FUN_000017-T1.cds;Parent=FUN_000017-T1;
scaffold_1 funannotate CDS 85441 85787 . - 2 ID=FUN_000017-T1.cds;Parent=FUN_000017-T1;
scaffold_1 funannotate exon 85808 85814 . - . ID=FUN_000017-T1.exon1;Parent=FUN_000017-T1;
scaffold_1 funannotate exon 85441 85787 . - . ID=FUN_000017-T1.exon2;Parent=FUN_000017-T1;
scaffold_1 funannotate gene 87062 89877 . - . ID=FUN_000018;
scaffold_1 funannotate mRNA 87062 89877 . - . ID=FUN_000018-T1;Parent=FUN_000018;product=hypothetical protein;
scaffold_1 funannotate CDS 89491 89877 . - 0 ID=FUN_000018-T1.cds;Parent=FUN_000018-T1;
scaffold_1 funannotate CDS 87062 89419 . - 0 ID=FUN_000018-T1.cds;Parent=FUN_000018-T1;
scaffold_1 funannotate exon 89491 89877 . - . ID=FUN_000018-T1.exon1;Parent=FUN_000018-T1;
scaffold_1 funannotate exon 87062 89419 . - . ID=FUN_000018-T1.exon2;Parent=FUN_000018-T1;
scaffold_1 funannotate gene 90610 91085 . - . ID=FUN_000019;
scaffold_1 funannotate mRNA 90610 91085 . - . ID=FUN_000019-T1;Parent=FUN_000019;product=hypothetical protein;
scaffold_1 funannotate CDS 90992 91085 . - 0 ID=FUN_000019-T1.cds;Parent=FUN_000019-T1;
scaffold_1 funannotate CDS 90610 90908 . - 2 ID=FUN_000019-T1.cds;Parent=FUN_000019-T1;
scaffold_1 funannotate exon 90992 91085 . - . ID=FUN_000019-T1.exon1;Parent=FUN_000019-T1;
scaffold_1 funannotate exon 90610 90908 . - . ID=FUN_000019-T1.exon2;Parent=FUN_000019-T1;
scaffold_1 funannotate gene 92668 94204 . + . ID=FUN_000020;
scaffold_1 funannotate mRNA 92668 94204 . + . ID=FUN_000020-T1;Parent=FUN_000020;product=MFS-type transporter criB;Dbxref=UniProtKB/Swiss-Prot:A0A1E3B0S4
scaffold_1 funannotate CDS 92668 93166 . + 0 ID=FUN_000020-T1.cds;Parent=FUN_000020-T1;
scaffold_1 funannotate CDS 93231 94204 . + 2 ID=FUN_000020-T1.cds;Parent=FUN_000020-T1;
scaffold_1 funannotate exon 92668 93166 . + . ID=FUN_000020-T1.exon1;Parent=FUN_000020-T1;
scaffold_1 funannotate exon 93231 94204 . + . ID=FUN_000020-T1.exon2;Parent=FUN_000020-T1;
scaffold_1 funannotate gene 105310 106328 . - . ID=FUN_000021;
scaffold_1 funannotate mRNA 105310 106328 . - . ID=FUN_000021-T1;Parent=FUN_000021;product=Uncharacterized oxidoreductase C4H3.08;Dbxref=UniProtKB/Swiss-Prot:Q10216
scaffold_1 funannotate CDS 106304 106328 . - 0 ID=FUN_000021-T1.cds;Parent=FUN_000021-T1;
scaffold_1 funannotate CDS 105801 106239 . - 2 ID=FUN_000021-T1.cds;Parent=FUN_000021-T1;
scaffold_1 funannotate CDS 105310 105739 . - 1 ID=FUN_000021-T1.cds;Parent=FUN_000021-T1;
scaffold_1 funannotate exon 106304 106328 . - . ID=FUN_000021-T1.exon1;Parent=FUN_000021-T1;
scaffold_1 funannotate exon 105801 106239 . - . ID=FUN_000021-T1.exon2;Parent=FUN_000021-T1;
scaffold_1 funannotate exon 105310 105739 . - . ID=FUN_000021-T1.exon3;Parent=FUN_000021-T1;
scaffold_1 funannotate gene 106810 108088 . - . ID=FUN_000022;
scaffold_1 funannotate mRNA 106810 108088 . - . ID=FUN_000022-T1;Parent=FUN_000022;product=hypothetical protein;
scaffold_1 funannotate CDS 107795 108088 . - 0 ID=FUN_000022-T1.cds;Parent=FUN_000022-T1;
scaffold_1 funannotate CDS 106810 107745 . - 0 ID=FUN_000022-T1.cds;Parent=FUN_000022-T1;
scaffold_1 funannotate exon 107795 108088 . - . ID=FUN_000022-T1.exon1;Parent=FUN_000022-T1;
scaffold_1 funannotate exon 106810 107745 . - . ID=FUN_000022-T1.exon2;Parent=FUN_000022-T1;
scaffold_1 funannotate gene 108321 110051 . - . ID=FUN_000023;
scaffold_1 funannotate mRNA 108321 110051 . - . ID=FUN_000023-T1;Parent=FUN_000023;product=Carboxypeptidase 2;Dbxref=UniProtKB/Swiss-Prot:A6XHF7
scaffold_1 funannotate CDS 109805 110051 . - 0 ID=FUN_000023-T1.cds;Parent=FUN_000023-T1;
scaffold_1 funannotate CDS 108321 109696 . - 2 ID=FUN_000023-T1.cds;Parent=FUN_000023-T1;
scaffold_1 funannotate exon 109805 110051 . - . ID=FUN_000023-T1.exon1;Parent=FUN_000023-T1;
scaffold_1 funannotate exon 108321 109696 . - . ID=FUN_000023-T1.exon2;Parent=FUN_000023-T1;
scaffold_1 funannotate gene 111246 112951 . - . ID=FUN_000024;
scaffold_1 funannotate mRNA 111246 112951 . - . ID=FUN_000024-T1;Parent=FUN_000024;product=hypothetical protein;
scaffold_1 funannotate CDS 112749 112951 . - 0 ID=FUN_000024-T1.cds;Parent=FUN_000024-T1;
scaffold_1 funannotate CDS 112595 112684 . - 1 ID=FUN_000024-T1.cds;Parent=FUN_000024-T1;
scaffold_1 funannotate CDS 112362 112545 . - 1 ID=FUN_000024-T1.cds;Parent=FUN_000024-T1;
scaffold_1 funannotate CDS 111913 112305 . - 0 ID=FUN_000024-T1.cds;Parent=FUN_000024-T1;
scaffold_1 funannotate CDS 111246 111842 . - 0 ID=FUN_000024-T1.cds;Parent=FUN_000024-T1;
scaffold_1 funannotate exon 112749 112951 . - . ID=FUN_000024-T1.exon1;Parent=FUN_000024-T1;
scaffold_1 funannotate exon 112595 112684 . - . ID=FUN_000024-T1.exon2;Parent=FUN_000024-T1;
scaffold_1 funannotate exon 112362 112545 . - . ID=FUN_000024-T1.exon3;Parent=FUN_000024-T1;
scaffold_1 funannotate exon 111913 112305 . - . ID=FUN_000024-T1.exon4;Parent=FUN_000024-T1;
scaffold_1 funannotate exon 111246 111842 . - . ID=FUN_000024-T1.exon5;Parent=FUN_000024-T1;
scaffold_1 funannotate gene 113527 114519 . + . ID=FUN_000025;
scaffold_1 funannotate mRNA 113527 114519 . + . ID=FUN_000025-T1;Parent=FUN_000025;product=2,3-dimethylmalate lyase;Dbxref=UniProtKB/Swiss-Prot:Q0QLE4
scaffold_1 funannotate CDS 113527 113688 . + 0 ID=FUN_000025-T1.cds;Parent=FUN_000025-T1;
scaffold_1 funannotate CDS 113755 114519 . + 0 ID=FUN_000025-T1.cds;Parent=FUN_000025-T1;
scaffold_1 funannotate exon 113527 113688 . + . ID=FUN_000025-T1.exon1;Parent=FUN_000025-T1;
scaffold_1 funannotate exon 113755 114519 . + . ID=FUN_000025-T1.exon2;Parent=FUN_000025-T1;
scaffold_1 funannotate gene 115927 117510 . - . ID=FUN_000026;
scaffold_1 funannotate mRNA 115927 117510 . - . ID=FUN_000026-T1;Parent=FUN_000026;product=Arginine permease CAN1;Dbxref=UniProtKB/Swiss-Prot:P04817
scaffold_1 funannotate CDS 115927 117510 . - 0 ID=FUN_000026-T1.cds;Parent=FUN_000026-T1;
scaffold_1 funannotate exon 115927 117510 . - . ID=FUN_000026-T1.exon1;Parent=FUN_000026-T1;
scaffold_1 funannotate gene 120650 121432 . + . ID=FUN_000027;
scaffold_1 funannotate mRNA 120650 121432 . + . ID=FUN_000027-T1;Parent=FUN_000027;product=hypothetical protein;
scaffold_1 funannotate CDS 120650 121432 . + 0 ID=FUN_000027-T1.cds;Parent=FUN_000027-T1;
scaffold_1 funannotate exon 120650 121432 . + . ID=FUN_000027-T1.exon1;Parent=FUN_000027-T1;
scaffold_1 funannotate gene 121990 123276 . - . ID=FUN_000028;
scaffold_1 funannotate mRNA 121990 123276 . - . ID=FUN_000028-T1;Parent=FUN_000028;product=Alpha-ketoglutarate-dependent dioxygenase esdpJ;Dbxref=UniProtKB/Swiss-Prot:A0A8D5RZ52
scaffold_1 funannotate CDS 123048 123276 . - 0 ID=FUN_000028-T1.cds;Parent=FUN_000028-T1;
scaffold_1 funannotate CDS 122649 122990 . - 2 ID=FUN_000028-T1.cds;Parent=FUN_000028-T1;
scaffold_1 funannotate CDS 122220 122594 . - 2 ID=FUN_000028-T1.cds;Parent=FUN_000028-T1;
scaffold_1 funannotate CDS 121990 122159 . - 2 ID=FUN_000028-T1.cds;Parent=FUN_000028-T1;
scaffold_1 funannotate exon 123048 123276 . - . ID=FUN_000028-T1.exon1;Parent=FUN_000028-T1;
scaffold_1 funannotate exon 122649 122990 . - . ID=FUN_000028-T1.exon2;Parent=FUN_000028-T1;
scaffold_1 funannotate exon 122220 122594 . - . ID=FUN_000028-T1.exon3;Parent=FUN_000028-T1;
scaffold_1 funannotate exon 121990 122159 . - . ID=FUN_000028-T1.exon4;Parent=FUN_000028-T1;
scaffold_1 funannotate gene 124505 124717 . + . ID=FUN_000029;
scaffold_1 funannotate mRNA 124505 124717 . + . ID=FUN_000029-T1;Parent=FUN_000029;product=hypothetical protein;
scaffold_1 funannotate CDS 124505 124717 . + 0 ID=FUN_000029-T1.cds;Parent=FUN_000029-T1;
scaffold_1 funannotate exon 124505 124717 . + . ID=FUN_000029-T1.exon1;Parent=FUN_000029-T1;
scaffold_1 funannotate gene 124855 125151 . + . ID=FUN_000030;
scaffold_1 funannotate mRNA 124855 125151 . + . ID=FUN_000030-T1;Parent=FUN_000030;product=hypothetical protein;
scaffold_1 funannotate CDS 124855 125151 . + 0 ID=FUN_000030-T1.cds;Parent=FUN_000030-T1;
scaffold_1 funannotate exon 124855 125151 . + . ID=FUN_000030-T1.exon1;Parent=FUN_000030-T1;
scaffold_1 funannotate gene 126130 126808 . + . ID=FUN_000031;
scaffold_1 funannotate mRNA 126130 126808 . + . ID=FUN_000031-T1;Parent=FUN_000031;product=hypothetical protein;
scaffold_1 funannotate CDS 126130 126429 . + 0 ID=FUN_000031-T1.cds;Parent=FUN_000031-T1;
scaffold_1 funannotate CDS 126503 126808 . + 0 ID=FUN_000031-T1.cds;Parent=FUN_000031-T1;
scaffold_1 funannotate exon 126130 126429 . + . ID=FUN_000031-T1.exon1;Parent=FUN_000031-T1;
scaffold_1 funannotate exon 126503 126808 . + . ID=FUN_000031-T1.exon2;Parent=FUN_000031-T1;
scaffold_1 funannotate gene 128510 129247 . - . ID=FUN_000032;
scaffold_1 funannotate mRNA 128510 129247 . - . ID=FUN_000032-T1;Parent=FUN_000032;product=hypothetical protein;
scaffold_1 funannotate CDS 128510 129247 . - 0 ID=FUN_000032-T1.cds;Parent=FUN_000032-T1;
scaffold_1 funannotate exon 128510 129247 . - . ID=FUN_000032-T1.exon1;Parent=FUN_000032-T1;
scaffold_1 funannotate gene 136477 137563 . + . ID=FUN_000033;
scaffold_1 funannotate mRNA 136477 137563 . + . ID=FUN_000033-T1;Parent=FUN_000033;product=hypothetical protein;
scaffold_1 funannotate CDS 136477 136506 . + 0 ID=FUN_000033-T1.cds;Parent=FUN_000033-T1;
scaffold_1 funannotate CDS 136626 136810 . + 0 ID=FUN_000033-T1.cds;Parent=FUN_000033-T1;
scaffold_1 funannotate CDS 136865 136975 . + 1 ID=FUN_000033-T1.cds;Parent=FUN_000033-T1;
scaffold_1 funannotate CDS 137043 137277 . + 1 ID=FUN_000033-T1.cds;Parent=FUN_000033-T1;
scaffold_1 funannotate CDS 137366 137563 . + 0 ID=FUN_000033-T1.cds;Parent=FUN_000033-T1;
scaffold_1 funannotate exon 136477 136506 . + . ID=FUN_000033-T1.exon1;Parent=FUN_000033-T1;
scaffold_1 funannotate exon 136626 136810 . + . ID=FUN_000033-T1.exon2;Parent=FUN_000033-T1;
scaffold_1 funannotate exon 136865 136975 . + . ID=FUN_000033-T1.exon3;Parent=FUN_000033-T1;
scaffold_1 funannotate exon 137043 137277 . + . ID=FUN_000033-T1.exon4;Parent=FUN_000033-T1;
scaffold_1 funannotate exon 137366 137563 . + . ID=FUN_000033-T1.exon5;Parent=FUN_000033-T1;
scaffold_1 funannotate gene 142746 144678 . - . ID=FUN_000034;
scaffold_1 funannotate mRNA 142746 144678 . - . ID=FUN_000034-T1;Parent=FUN_000034;product=hypothetical protein;
scaffold_1 funannotate CDS 144598 144678 . - 0 ID=FUN_000034-T1.cds;Parent=FUN_000034-T1;
scaffold_1 funannotate CDS 144354 144524 . - 0 ID=FUN_000034-T1.cds;Parent=FUN_000034-T1;
scaffold_1 funannotate CDS 143672 144277 . - 0 ID=FUN_000034-T1.cds;Parent=FUN_000034-T1;
scaffold_1 funannotate CDS 143246 143611 . - 0 ID=FUN_000034-T1.cds;Parent=FUN_000034-T1;
scaffold_1 funannotate CDS 143018 143170 . - 0 ID=FUN_000034-T1.cds;Parent=FUN_000034-T1;
scaffold_1 funannotate CDS 142746 142955 . - 0 ID=FUN_000034-T1.cds;Parent=FUN_000034-T1;
scaffold_1 funannotate exon 144598 144678 . - . ID=FUN_000034-T1.exon1;Parent=FUN_000034-T1;
scaffold_1 funannotate exon 144354 144524 . - . ID=FUN_000034-T1.exon2;Parent=FUN_000034-T1;
scaffold_1 funannotate exon 143672 144277 . - . ID=FUN_000034-T1.exon3;Parent=FUN_000034-T1;
scaffold_1 funannotate exon 143246 143611 . - . ID=FUN_000034-T1.exon4;Parent=FUN_000034-T1;
scaffold_1 funannotate exon 143018 143170 . - . ID=FUN_000034-T1.exon5;Parent=FUN_000034-T1;
scaffold_1 funannotate exon 142746 142955 . - . ID=FUN_000034-T1.exon6;Parent=FUN_000034-T1;
scaffold_1 funannotate gene 148702 148857 . - . ID=FUN_000035;
scaffold_1 funannotate mRNA 148702 148857 . - . ID=FUN_000035-T1;Parent=FUN_000035;product=hypothetical protein;
scaffold_1 funannotate CDS 148702 148857 . - 0 ID=FUN_000035-T1.cds;Parent=FUN_000035-T1;
scaffold_1 funannotate exon 148702 148857 . - . ID=FUN_000035-T1.exon1;Parent=FUN_000035-T1;
scaffold_1 funannotate gene 154031 155994 . - . ID=FUN_000036;
scaffold_1 funannotate mRNA 154031 155994 . - . ID=FUN_000036-T1;Parent=FUN_000036;product=hypothetical protein;
scaffold_1 funannotate CDS 155492 155994 . - 0 ID=FUN_000036-T1.cds;Parent=FUN_000036-T1;
scaffold_1 funannotate CDS 154031 155441 . - 1 ID=FUN_000036-T1.cds;Parent=FUN_000036-T1;
scaffold_1 funannotate exon 155492 155994 . - . ID=FUN_000036-T1.exon1;Parent=FUN_000036-T1;
scaffold_1 funannotate exon 154031 155441 . - . ID=FUN_000036-T1.exon2;Parent=FUN_000036-T1;
scaffold_1 funannotate gene 160129 161470 . + . ID=FUN_000037;
scaffold_1 funannotate mRNA 160129 161470 . + . ID=FUN_000037-T1;Parent=FUN_000037;product=hypothetical protein;
scaffold_1 funannotate CDS 160129 160248 . + 0 ID=FUN_000037-T1.cds;Parent=FUN_000037-T1;
scaffold_1 funannotate CDS 160385 161470 . + 0 ID=FUN_000037-T1.cds;Parent=FUN_000037-T1;
scaffold_1 funannotate exon 160129 160248 . + . ID=FUN_000037-T1.exon1;Parent=FUN_000037-T1;
scaffold_1 funannotate exon 160385 161470 . + . ID=FUN_000037-T1.exon2;Parent=FUN_000037-T1;
scaffold_1 funannotate gene 161776 162851 . - . ID=FUN_000038;
scaffold_1 funannotate mRNA 161776 162851 . - . ID=FUN_000038-T1;Parent=FUN_000038;product=Protoporphyrin uptake protein 1;Dbxref=UniProtKB/Swiss-Prot:P40100
scaffold_1 funannotate CDS 162686 162851 . - 0 ID=FUN_000038-T1.cds;Parent=FUN_000038-T1;
scaffold_1 funannotate CDS 162360 162608 . - 2 ID=FUN_000038-T1.cds;Parent=FUN_000038-T1;
scaffold_1 funannotate CDS 161776 162290 . - 2 ID=FUN_000038-T1.cds;Parent=FUN_000038-T1;
scaffold_1 funannotate exon 162686 162851 . - . ID=FUN_000038-T1.exon1;Parent=FUN_000038-T1;
scaffold_1 funannotate exon 162360 162608 . - . ID=FUN_000038-T1.exon2;Parent=FUN_000038-T1;
scaffold_1 funannotate exon 161776 162290 . - . ID=FUN_000038-T1.exon3;Parent=FUN_000038-T1;
scaffold_1 funannotate gene 170327 170867 . + . ID=FUN_000039;
scaffold_1 funannotate mRNA 170327 170867 . + . ID=FUN_000039-T1;Parent=FUN_000039;product=hypothetical protein;
scaffold_1 funannotate CDS 170327 170728 . + 0 ID=FUN_000039-T1.cds;Parent=FUN_000039-T1;
scaffold_1 funannotate CDS 170787 170867 . + 0 ID=FUN_000039-T1.cds;Parent=FUN_000039-T1;
scaffold_1 funannotate exon 170327 170728 . + . ID=FUN_000039-T1.exon1;Parent=FUN_000039-T1;
scaffold_1 funannotate exon 170787 170867 . + . ID=FUN_000039-T1.exon2;Parent=FUN_000039-T1;
scaffold_1 funannotate gene 176448 176548 . + . ID=FUN_000040;
scaffold_1 funannotate tRNA 176448 176548 . + . ID=FUN_000040-T1;Parent=FUN_000040;product=tRNA-Ala;
scaffold_1 funannotate exon 176448 176548 . + . ID=FUN_000040-T1.exon1;Parent=FUN_000040-T1;
scaffold_1 funannotate gene 182081 182814 . + . ID=FUN_000041;
scaffold_1 funannotate mRNA 182081 182814 . + . ID=FUN_000041-T1;Parent=FUN_000041;product=hypothetical protein;
scaffold_1 funannotate CDS 182081 182202 . + 0 ID=FUN_000041-T1.cds;Parent=FUN_000041-T1;
scaffold_1 funannotate CDS 182475 182814 . + 1 ID=FUN_000041-T1.cds;Parent=FUN_000041-T1;
scaffold_1 funannotate exon 182081 182202 . + . ID=FUN_000041-T1.exon1;Parent=FUN_000041-T1;
scaffold_1 funannotate exon 182475 182814 . + . ID=FUN_000041-T1.exon2;Parent=FUN_000041-T1;
scaffold_1 funannotate gene 183863 184223 . + . ID=FUN_000042;
scaffold_1 funannotate mRNA 183863 184223 . + . ID=FUN_000042-T1;Parent=FUN_000042;product=hypothetical protein;
scaffold_1 funannotate CDS 183863 183910 . + 0 ID=FUN_000042-T1.cds;Parent=FUN_000042-T1;
scaffold_1 funannotate CDS 183964 183992 . + 0 ID=FUN_000042-T1.cds;Parent=FUN_000042-T1;
scaffold_1 funannotate CDS 184064 184223 . + 1 ID=FUN_000042-T1.cds;Parent=FUN_000042-T1;
scaffold_1 funannotate exon 183863 183910 . + . ID=FUN_000042-T1.exon1;Parent=FUN_000042-T1;
scaffold_1 funannotate exon 183964 183992 . + . ID=FUN_000042-T1.exon2;Parent=FUN_000042-T1;
scaffold_1 funannotate exon 184064 184223 . + . ID=FUN_000042-T1.exon3;Parent=FUN_000042-T1;
scaffold_1 funannotate gene 185048 186003 . + . ID=FUN_000043;
scaffold_1 funannotate mRNA 185048 186003 . + . ID=FUN_000043-T1;Parent=FUN_000043;product=hypothetical protein;
scaffold_1 funannotate CDS 185048 185899 . + 0 ID=FUN_000043-T1.cds;Parent=FUN_000043-T1;
scaffold_1 funannotate CDS 185965 186003 . + 0 ID=FUN_000043-T1.cds;Parent=FUN_000043-T1;
scaffold_1 funannotate exon 185048 185899 . + . ID=FUN_000043-T1.exon1;Parent=FUN_000043-T1;
scaffold_1 funannotate exon 185965 186003 . + . ID=FUN_000043-T1.exon2;Parent=FUN_000043-T1;
scaffold_1 funannotate gene 190452 190739 . - . ID=FUN_000044;
scaffold_1 funannotate mRNA 190452 190739 . - . ID=FUN_000044-T1;Parent=FUN_000044;product=hypothetical protein;
scaffold_1 funannotate CDS 190734 190739 . - 0 ID=FUN_000044-T1.cds;Parent=FUN_000044-T1;
scaffold_1 funannotate CDS 190452 190640 . - 0 ID=FUN_000044-T1.cds;Parent=FUN_000044-T1;
scaffold_1 funannotate exon 190734 190739 . - . ID=FUN_000044-T1.exon1;Parent=FUN_000044-T1;
scaffold_1 funannotate exon 190452 190640 . - . ID=FUN_000044-T1.exon2;Parent=FUN_000044-T1;
scaffold_1 funannotate gene 191269 191507 . - . ID=FUN_000045;
scaffold_1 funannotate mRNA 191269 191507 . - . ID=FUN_000045-T1;Parent=FUN_000045;product=hypothetical protein;
scaffold_1 funannotate CDS 191495 191507 . - 0 ID=FUN_000045-T1.cds;Parent=FUN_000045-T1;
scaffold_1 funannotate CDS 191269 191414 . - 2 ID=FUN_000045-T1.cds;Parent=FUN_000045-T1;
scaffold_1 funannotate exon 191495 191507 . - . ID=FUN_000045-T1.exon1;Parent=FUN_000045-T1;
scaffold_1 funannotate exon 191269 191414 . - . ID=FUN_000045-T1.exon2;Parent=FUN_000045-T1;
scaffold_1 funannotate gene 193280 194533 . + . ID=FUN_000046;
scaffold_1 funannotate mRNA 193280 194533 . + . ID=FUN_000046-T1;Parent=FUN_000046;product=hypothetical protein;
scaffold_1 funannotate CDS 193280 193421 . + 0 ID=FUN_000046-T1.cds;Parent=FUN_000046-T1;
scaffold_1 funannotate CDS 193555 194075 . + 2 ID=FUN_000046-T1.cds;Parent=FUN_000046-T1;
scaffold_1 funannotate CDS 194150 194236 . + 0 ID=FUN_000046-T1.cds;Parent=FUN_000046-T1;
scaffold_1 funannotate CDS 194285 194533 . + 0 ID=FUN_000046-T1.cds;Parent=FUN_000046-T1;
scaffold_1 funannotate exon 193280 193421 . + . ID=FUN_000046-T1.exon1;Parent=FUN_000046-T1;
scaffold_1 funannotate exon 193555 194075 . + . ID=FUN_000046-T1.exon2;Parent=FUN_000046-T1;
scaffold_1 funannotate exon 194150 194236 . + . ID=FUN_000046-T1.exon3;Parent=FUN_000046-T1;
scaffold_1 funannotate exon 194285 194533 . + . ID=FUN_000046-T1.exon4;Parent=FUN_000046-T1;
scaffold_1 funannotate gene 194616 195506 . - . ID=FUN_000047;
scaffold_1 funannotate mRNA 194616 195506 . - . ID=FUN_000047-T1;Parent=FUN_000047;product=hypothetical protein;
scaffold_1 funannotate CDS 194616 195506 . - 0 ID=FUN_000047-T1.cds;Parent=FUN_000047-T1;
scaffold_1 funannotate exon 194616 195506 . - . ID=FUN_000047-T1.exon1;Parent=FUN_000047-T1;
scaffold_1 funannotate gene 197453 197924 . + . ID=FUN_000048;
scaffold_1 funannotate mRNA 197453 197924 . + . ID=FUN_000048-T1;Parent=FUN_000048;product=Cytochrome c oxidase-assembly factor cox-23, mitochondrial;Dbxref=UniProtKB/Swiss-Prot:Q7S4H6
scaffold_1 funannotate CDS 197453 197520 . + 0 ID=FUN_000048-T1.cds;Parent=FUN_000048-T1;
scaffold_1 funannotate CDS 197588 197695 . + 1 ID=FUN_000048-T1.cds;Parent=FUN_000048-T1;
scaffold_1 funannotate CDS 197761 197788 . + 1 ID=FUN_000048-T1.cds;Parent=FUN_000048-T1;
scaffold_1 funannotate CDS 197874 197924 . + 0 ID=FUN_000048-T1.cds;Parent=FUN_000048-T1;
scaffold_1 funannotate exon 197453 197520 . + . ID=FUN_000048-T1.exon1;Parent=FUN_000048-T1;
scaffold_1 funannotate exon 197588 197695 . + . ID=FUN_000048-T1.exon2;Parent=FUN_000048-T1;
scaffold_1 funannotate exon 197761 197788 . + . ID=FUN_000048-T1.exon3;Parent=FUN_000048-T1;
scaffold_1 funannotate exon 197874 197924 . + . ID=FUN_000048-T1.exon4;Parent=FUN_000048-T1;
scaffold_1 funannotate gene 198538 201926 . + . ID=FUN_000049;
scaffold_1 funannotate mRNA 198538 201926 . + . ID=FUN_000049-T1;Parent=FUN_000049;product=hypothetical protein;
scaffold_1 funannotate CDS 198538 198672 . + 0 ID=FUN_000049-T1.cds;Parent=FUN_000049-T1;
scaffold_1 funannotate CDS 198735 199019 . + 0 ID=FUN_000049-T1.cds;Parent=FUN_000049-T1;
scaffold_1 funannotate CDS 199085 199165 . + 0 ID=FUN_000049-T1.cds;Parent=FUN_000049-T1;
scaffold_1 funannotate CDS 199222 199311 . + 0 ID=FUN_000049-T1.cds;Parent=FUN_000049-T1;
scaffold_1 funannotate CDS 199401 199753 . + 0 ID=FUN_000049-T1.cds;Parent=FUN_000049-T1;
scaffold_1 funannotate CDS 199826 200883 . + 1 ID=FUN_000049-T1.cds;Parent=FUN_000049-T1;
scaffold_1 funannotate CDS 200945 201063 . + 2 ID=FUN_000049-T1.cds;Parent=FUN_000049-T1;
scaffold_1 funannotate CDS 201132 201926 . + 0 ID=FUN_000049-T1.cds;Parent=FUN_000049-T1;
scaffold_1 funannotate exon 198538 198672 . + . ID=FUN_000049-T1.exon1;Parent=FUN_000049-T1;
scaffold_1 funannotate exon 198735 199019 . + . ID=FUN_000049-T1.exon2;Parent=FUN_000049-T1;
scaffold_1 funannotate exon 199085 199165 . + . ID=FUN_000049-T1.exon3;Parent=FUN_000049-T1;
scaffold_1 funannotate exon 199222 199311 . + . ID=FUN_000049-T1.exon4;Parent=FUN_000049-T1;
scaffold_1 funannotate exon 199401 199753 . + . ID=FUN_000049-T1.exon5;Parent=FUN_000049-T1;
scaffold_1 funannotate exon 199826 200883 . + . ID=FUN_000049-T1.exon6;Parent=FUN_000049-T1;
scaffold_1 funannotate exon 200945 201063 . + . ID=FUN_000049-T1.exon7;Parent=FUN_000049-T1;
scaffold_1 funannotate exon 201132 201926 . + . ID=FUN_000049-T1.exon8;Parent=FUN_000049-T1;
scaffold_1 funannotate gene 205935 206747 . + . ID=FUN_000050;
scaffold_1 funannotate mRNA 205935 206747 . + . ID=FUN_000050-T1;Parent=FUN_000050;product=Protein FMP32, mitochondrial;Dbxref=UniProtKB/Swiss-Prot:P43557
scaffold_1 funannotate CDS 205935 206236 . + 0 ID=FUN_000050-T1.cds;Parent=FUN_000050-T1;
scaffold_1 funannotate CDS 206318 206747 . + 1 ID=FUN_000050-T1.cds;Parent=FUN_000050-T1;
scaffold_1 funannotate exon 205935 206236 . + . ID=FUN_000050-T1.exon1;Parent=FUN_000050-T1;
scaffold_1 funannotate exon 206318 206747 . + . ID=FUN_000050-T1.exon2;Parent=FUN_000050-T1;
scaffold_1 funannotate gene 213029 214959 . + . ID=FUN_000051;
scaffold_1 funannotate mRNA 213029 214959 . + . ID=FUN_000051-T1;Parent=FUN_000051;product=MFS-type efflux pump MFS1;Dbxref=UniProtKB/Swiss-Prot:D4AXV8
scaffold_1 funannotate CDS 213029 213350 . + 0 ID=FUN_000051-T1.cds;Parent=FUN_000051-T1;
scaffold_1 funannotate CDS 213417 213758 . + 2 ID=FUN_000051-T1.cds;Parent=FUN_000051-T1;
scaffold_1 funannotate CDS 213833 213933 . + 2 ID=FUN_000051-T1.cds;Parent=FUN_000051-T1;
scaffold_1 funannotate CDS 213982 214959 . + 0 ID=FUN_000051-T1.cds;Parent=FUN_000051-T1;
scaffold_1 funannotate exon 213029 213350 . + . ID=FUN_000051-T1.exon1;Parent=FUN_000051-T1;
scaffold_1 funannotate exon 213417 213758 . + . ID=FUN_000051-T1.exon2;Parent=FUN_000051-T1;
scaffold_1 funannotate exon 213833 213933 . + . ID=FUN_000051-T1.exon3;Parent=FUN_000051-T1;
scaffold_1 funannotate exon 213982 214959 . + . ID=FUN_000051-T1.exon4;Parent=FUN_000051-T1;
scaffold_1 funannotate gene 215854 217397 . - . ID=FUN_000052;
scaffold_1 funannotate mRNA 215854 217397 . - . ID=FUN_000052-T1;Parent=FUN_000052;product=Oleate hydroxylase FAH12;Dbxref=UniProtKB/Swiss-Prot:B4YQU1
scaffold_1 funannotate CDS 216362 217397 . - 0 ID=FUN_000052-T1.cds;Parent=FUN_000052-T1;
scaffold_1 funannotate CDS 215854 216278 . - 2 ID=FUN_000052-T1.cds;Parent=FUN_000052-T1;
scaffold_1 funannotate exon 216362 217397 . - . ID=FUN_000052-T1.exon1;Parent=FUN_000052-T1;
scaffold_1 funannotate exon 215854 216278 . - . ID=FUN_000052-T1.exon2;Parent=FUN_000052-T1;
scaffold_1 funannotate gene 223067 224849 . + . ID=FUN_000053;
scaffold_1 funannotate mRNA 223067 224849 . + . ID=FUN_000053-T1;Parent=FUN_000053;product=Probable T-complex protein 1 subunit beta;Dbxref=UniProtKB/Swiss-Prot:Q10147
scaffold_1 funannotate CDS 223067 223069 . + 0 ID=FUN_000053-T1.cds;Parent=FUN_000053-T1;
scaffold_1 funannotate CDS 223124 223278 . + 0 ID=FUN_000053-T1.cds;Parent=FUN_000053-T1;
scaffold_1 funannotate CDS 223341 224715 . + 1 ID=FUN_000053-T1.cds;Parent=FUN_000053-T1;
scaffold_1 funannotate CDS 224793 224849 . + 0 ID=FUN_000053-T1.cds;Parent=FUN_000053-T1;
scaffold_1 funannotate exon 223067 223069 . + . ID=FUN_000053-T1.exon1;Parent=FUN_000053-T1;
scaffold_1 funannotate exon 223124 223278 . + . ID=FUN_000053-T1.exon2;Parent=FUN_000053-T1;
scaffold_1 funannotate exon 223341 224715 . + . ID=FUN_000053-T1.exon3;Parent=FUN_000053-T1;
scaffold_1 funannotate exon 224793 224849 . + . ID=FUN_000053-T1.exon4;Parent=FUN_000053-T1;
scaffold_1 funannotate gene 232192 234284 . - . ID=FUN_000054;
scaffold_1 funannotate mRNA 232192 234284 . - . ID=FUN_000054-T1;Parent=FUN_000054;product=hypothetical protein;
scaffold_1 funannotate CDS 233520 234284 . - 0 ID=FUN_000054-T1.cds;Parent=FUN_000054-T1;
scaffold_1 funannotate CDS 233370 233427 . - 0 ID=FUN_000054-T1.cds;Parent=FUN_000054-T1;
scaffold_1 funannotate CDS 233111 233318 . - 2 ID=FUN_000054-T1.cds;Parent=FUN_000054-T1;
scaffold_1 funannotate CDS 232192 233029 . - 1 ID=FUN_000054-T1.cds;Parent=FUN_000054-T1;
scaffold_1 funannotate exon 233520 234284 . - . ID=FUN_000054-T1.exon1;Parent=FUN_000054-T1;
scaffold_1 funannotate exon 233370 233427 . - . ID=FUN_000054-T1.exon2;Parent=FUN_000054-T1;
scaffold_1 funannotate exon 233111 233318 . - . ID=FUN_000054-T1.exon3;Parent=FUN_000054-T1;
scaffold_1 funannotate exon 232192 233029 . - . ID=FUN_000054-T1.exon4;Parent=FUN_000054-T1;
scaffold_1 funannotate gene 243599 243934 . + . ID=FUN_000055;
scaffold_1 funannotate mRNA 243599 243934 . + . ID=FUN_000055-T1;Parent=FUN_000055;product=hypothetical protein;
scaffold_1 funannotate CDS 243599 243934 . + 0 ID=FUN_000055-T1.cds;Parent=FUN_000055-T1;
scaffold_1 funannotate exon 243599 243934 . + . ID=FUN_000055-T1.exon1;Parent=FUN_000055-T1;
scaffold_1 funannotate gene 244801 250092 . + . ID=FUN_000056;
scaffold_1 funannotate mRNA 244801 250092 . + . ID=FUN_000056-T1;Parent=FUN_000056;product=Probable clathrin heavy chain;Dbxref=UniProtKB/Swiss-Prot:Q10161
scaffold_1 funannotate CDS 244801 244887 . + 0 ID=FUN_000056-T1.cds;Parent=FUN_000056-T1;
scaffold_1 funannotate CDS 245010 245375 . + 0 ID=FUN_000056-T1.cds;Parent=FUN_000056-T1;
scaffold_1 funannotate CDS 245426 249676 . + 0 ID=FUN_000056-T1.cds;Parent=FUN_000056-T1;
scaffold_1 funannotate CDS 249730 250092 . + 0 ID=FUN_000056-T1.cds;Parent=FUN_000056-T1;
scaffold_1 funannotate exon 244801 244887 . + . ID=FUN_000056-T1.exon1;Parent=FUN_000056-T1;
scaffold_1 funannotate exon 245010 245375 . + . ID=FUN_000056-T1.exon2;Parent=FUN_000056-T1;
scaffold_1 funannotate exon 245426 249676 . + . ID=FUN_000056-T1.exon3;Parent=FUN_000056-T1;
scaffold_1 funannotate exon 249730 250092 . + . ID=FUN_000056-T1.exon4;Parent=FUN_000056-T1;
scaffold_1 funannotate gene 251089 251659 . - . ID=FUN_000057;
scaffold_1 funannotate mRNA 251089 251659 . - . ID=FUN_000057-T1;Parent=FUN_000057;product=hypothetical protein;
scaffold_1 funannotate CDS 251355 251659 . - 0 ID=FUN_000057-T1.cds;Parent=FUN_000057-T1;
scaffold_1 funannotate CDS 251089 251254 . - 1 ID=FUN_000057-T1.cds;Parent=FUN_000057-T1;
scaffold_1 funannotate exon 251355 251659 . - . ID=FUN_000057-T1.exon1;Parent=FUN_000057-T1;
scaffold_1 funannotate exon 251089 251254 . - . ID=FUN_000057-T1.exon2;Parent=FUN_000057-T1;
scaffold_1 funannotate gene 258062 259953 . + . ID=FUN_000058;
scaffold_1 funannotate mRNA 258062 259953 . + . ID=FUN_000058-T1;Parent=FUN_000058;product=hypothetical protein;
scaffold_1 funannotate CDS 258062 258154 . + 0 ID=FUN_000058-T1.cds;Parent=FUN_000058-T1;
scaffold_1 funannotate CDS 258354 258559 . + 0 ID=FUN_000058-T1.cds;Parent=FUN_000058-T1;
scaffold_1 funannotate CDS 258722 258884 . + 1 ID=FUN_000058-T1.cds;Parent=FUN_000058-T1;
scaffold_1 funannotate CDS 258937 259953 . + 0 ID=FUN_000058-T1.cds;Parent=FUN_000058-T1;
scaffold_1 funannotate exon 258062 258154 . + . ID=FUN_000058-T1.exon1;Parent=FUN_000058-T1;
scaffold_1 funannotate exon 258354 258559 . + . ID=FUN_000058-T1.exon2;Parent=FUN_000058-T1;
scaffold_1 funannotate exon 258722 258884 . + . ID=FUN_000058-T1.exon3;Parent=FUN_000058-T1;
scaffold_1 funannotate exon 258937 259953 . + . ID=FUN_000058-T1.exon4;Parent=FUN_000058-T1;
scaffold_1 funannotate gene 263430 264133 . + . ID=FUN_000059;
scaffold_1 funannotate mRNA 263430 264133 . + . ID=FUN_000059-T1;Parent=FUN_000059;product=hypothetical protein;
scaffold_1 funannotate CDS 263430 263572 . + 0 ID=FUN_000059-T1.cds;Parent=FUN_000059-T1;
scaffold_1 funannotate CDS 263626 263824 . + 1 ID=FUN_000059-T1.cds;Parent=FUN_000059-T1;
scaffold_1 funannotate CDS 263876 264133 . + 0 ID=FUN_000059-T1.cds;Parent=FUN_000059-T1;
scaffold_1 funannotate exon 263430 263572 . + . ID=FUN_000059-T1.exon1;Parent=FUN_000059-T1;
scaffold_1 funannotate exon 263626 263824 . + . ID=FUN_000059-T1.exon2;Parent=FUN_000059-T1;
scaffold_1 funannotate exon 263876 264133 . + . ID=FUN_000059-T1.exon3;Parent=FUN_000059-T1;
scaffold_1 funannotate gene 264324 264824 . + . ID=FUN_000060;
scaffold_1 funannotate mRNA 264324 264824 . + . ID=FUN_000060-T1;Parent=FUN_000060;product=hypothetical protein;
scaffold_1 funannotate CDS 264324 264824 . + 0 ID=FUN_000060-T1.cds;Parent=FUN_000060-T1;
scaffold_1 funannotate exon 264324 264824 . + . ID=FUN_000060-T1.exon1;Parent=FUN_000060-T1;
scaffold_1 funannotate gene 268702 269962 . + . ID=FUN_000061;
scaffold_1 funannotate mRNA 268702 269962 . + . ID=FUN_000061-T1;Parent=FUN_000061;product=hypothetical protein;
scaffold_1 funannotate CDS 268702 268973 . + 0 ID=FUN_000061-T1.cds;Parent=FUN_000061-T1;
scaffold_1 funannotate CDS 269087 269379 . + 1 ID=FUN_000061-T1.cds;Parent=FUN_000061-T1;
scaffold_1 funannotate CDS 269835 269853 . + 2 ID=FUN_000061-T1.cds;Parent=FUN_000061-T1;
scaffold_1 funannotate CDS 269944 269962 . + 1 ID=FUN_000061-T1.cds;Parent=FUN_000061-T1;
scaffold_1 funannotate exon 268702 268973 . + . ID=FUN_000061-T1.exon1;Parent=FUN_000061-T1;
scaffold_1 funannotate exon 269087 269379 . + . ID=FUN_000061-T1.exon2;Parent=FUN_000061-T1;
scaffold_1 funannotate exon 269835 269853 . + . ID=FUN_000061-T1.exon3;Parent=FUN_000061-T1;
scaffold_1 funannotate exon 269944 269962 . + . ID=FUN_000061-T1.exon4;Parent=FUN_000061-T1;
scaffold_1 funannotate gene 270139 271214 . + . ID=FUN_000062;
scaffold_1 funannotate mRNA 270139 271214 . + . ID=FUN_000062-T1;Parent=FUN_000062;product=Proteasome subunit beta type-1;Dbxref=UniProtKB/Swiss-Prot:P38624
scaffold_1 funannotate CDS 270139 270172 . + 0 ID=FUN_000062-T1.cds;Parent=FUN_000062-T1;
scaffold_1 funannotate CDS 270234 270279 . + 2 ID=FUN_000062-T1.cds;Parent=FUN_000062-T1;
scaffold_1 funannotate CDS 270338 270352 . + 1 ID=FUN_000062-T1.cds;Parent=FUN_000062-T1;
scaffold_1 funannotate CDS 270415 270449 . + 1 ID=FUN_000062-T1.cds;Parent=FUN_000062-T1;
scaffold_1 funannotate CDS 270549 270789 . + 2 ID=FUN_000062-T1.cds;Parent=FUN_000062-T1;
scaffold_1 funannotate CDS 270896 271214 . + 1 ID=FUN_000062-T1.cds;Parent=FUN_000062-T1;
scaffold_1 funannotate exon 270139 270172 . + . ID=FUN_000062-T1.exon1;Parent=FUN_000062-T1;
scaffold_1 funannotate exon 270234 270279 . + . ID=FUN_000062-T1.exon2;Parent=FUN_000062-T1;
scaffold_1 funannotate exon 270338 270352 . + . ID=FUN_000062-T1.exon3;Parent=FUN_000062-T1;
scaffold_1 funannotate exon 270415 270449 . + . ID=FUN_000062-T1.exon4;Parent=FUN_000062-T1;
scaffold_1 funannotate exon 270549 270789 . + . ID=FUN_000062-T1.exon5;Parent=FUN_000062-T1;
scaffold_1 funannotate exon 270896 271214 . + . ID=FUN_000062-T1.exon6;Parent=FUN_000062-T1;
scaffold_1 funannotate gene 279690 282145 . + . ID=FUN_000063;
scaffold_1 funannotate mRNA 279690 282145 . + . ID=FUN_000063-T1;Parent=FUN_000063;product=Probable dipeptidyl-aminopeptidase B;Dbxref=UniProtKB/Swiss-Prot:D1Z9B4
scaffold_1 funannotate CDS 279690 279735 . + 0 ID=FUN_000063-T1.cds;Parent=FUN_000063-T1;
scaffold_1 funannotate CDS 279822 281957 . + 2 ID=FUN_000063-T1.cds;Parent=FUN_000063-T1;
scaffold_1 funannotate CDS 282060 282145 . + 2 ID=FUN_000063-T1.cds;Parent=FUN_000063-T1;
scaffold_1 funannotate exon 279690 279735 . + . ID=FUN_000063-T1.exon1;Parent=FUN_000063-T1;
scaffold_1 funannotate exon 279822 281957 . + . ID=FUN_000063-T1.exon2;Parent=FUN_000063-T1;
scaffold_1 funannotate exon 282060 282145 . + . ID=FUN_000063-T1.exon3;Parent=FUN_000063-T1;
scaffold_1 funannotate gene 282956 285603 . - . ID=FUN_000064;
scaffold_1 funannotate mRNA 282956 285603 . - . ID=FUN_000064-T1;Parent=FUN_000064;product=hypothetical protein;
scaffold_1 funannotate CDS 283042 285603 . - 0 ID=FUN_000064-T1.cds;Parent=FUN_000064-T1;
scaffold_1 funannotate CDS 282956 282979 . - 0 ID=FUN_000064-T1.cds;Parent=FUN_000064-T1;
scaffold_1 funannotate exon 283042 285603 . - . ID=FUN_000064-T1.exon1;Parent=FUN_000064-T1;
scaffold_1 funannotate exon 282956 282979 . - . ID=FUN_000064-T1.exon2;Parent=FUN_000064-T1;
scaffold_1 funannotate gene 286409 288033 . - . ID=FUN_000065;
scaffold_1 funannotate mRNA 286409 288033 . - . ID=FUN_000065-T1;Parent=FUN_000065;product=hypothetical protein;
scaffold_1 funannotate CDS 286567 288033 . - 0 ID=FUN_000065-T1.cds;Parent=FUN_000065-T1;
scaffold_1 funannotate CDS 286409 286420 . - 0 ID=FUN_000065-T1.cds;Parent=FUN_000065-T1;
scaffold_1 funannotate exon 286567 288033 . - . ID=FUN_000065-T1.exon1;Parent=FUN_000065-T1;
scaffold_1 funannotate exon 286409 286420 . - . ID=FUN_000065-T1.exon2;Parent=FUN_000065-T1;
scaffold_1 funannotate gene 288704 289380 . + . ID=FUN_000066;
scaffold_1 funannotate mRNA 288704 289380 . + . ID=FUN_000066-T1;Parent=FUN_000066;product=hypothetical protein;
scaffold_1 funannotate CDS 288704 288880 . + 0 ID=FUN_000066-T1.cds;Parent=FUN_000066-T1;
scaffold_1 funannotate CDS 288971 289285 . + 0 ID=FUN_000066-T1.cds;Parent=FUN_000066-T1;
scaffold_1 funannotate CDS 289351 289380 . + 0 ID=FUN_000066-T1.cds;Parent=FUN_000066-T1;
scaffold_1 funannotate exon 288704 288880 . + . ID=FUN_000066-T1.exon1;Parent=FUN_000066-T1;
scaffold_1 funannotate exon 288971 289285 . + . ID=FUN_000066-T1.exon2;Parent=FUN_000066-T1;
scaffold_1 funannotate exon 289351 289380 . + . ID=FUN_000066-T1.exon3;Parent=FUN_000066-T1;
scaffold_1 funannotate gene 290316 291143 . + . ID=FUN_000067;
scaffold_1 funannotate mRNA 290316 291143 . + . ID=FUN_000067-T1;Parent=FUN_000067;product=hypothetical protein;
scaffold_1 funannotate CDS 290316 290412 . + 0 ID=FUN_000067-T1.cds;Parent=FUN_000067-T1;
scaffold_1 funannotate CDS 290461 290662 . + 2 ID=FUN_000067-T1.cds;Parent=FUN_000067-T1;
scaffold_1 funannotate CDS 290721 290776 . + 1 ID=FUN_000067-T1.cds;Parent=FUN_000067-T1;
scaffold_1 funannotate CDS 290851 291143 . + 2 ID=FUN_000067-T1.cds;Parent=FUN_000067-T1;
scaffold_1 funannotate exon 290316 290412 . + . ID=FUN_000067-T1.exon1;Parent=FUN_000067-T1;
scaffold_1 funannotate exon 290461 290662 . + . ID=FUN_000067-T1.exon2;Parent=FUN_000067-T1;
scaffold_1 funannotate exon 290721 290776 . + . ID=FUN_000067-T1.exon3;Parent=FUN_000067-T1;
scaffold_1 funannotate exon 290851 291143 . + . ID=FUN_000067-T1.exon4;Parent=FUN_000067-T1;
scaffold_1 funannotate gene 294048 295031 . + . ID=FUN_000068;
scaffold_1 funannotate mRNA 294048 295031 . + . ID=FUN_000068-T1;Parent=FUN_000068;product=hypothetical protein;
scaffold_1 funannotate CDS 294048 294226 . + 0 ID=FUN_000068-T1.cds;Parent=FUN_000068-T1;
scaffold_1 funannotate CDS 294291 294571 . + 1 ID=FUN_000068-T1.cds;Parent=FUN_000068-T1;
scaffold_1 funannotate CDS 294636 294961 . + 2 ID=FUN_000068-T1.cds;Parent=FUN_000068-T1;
scaffold_1 funannotate CDS 295017 295031 . + 0 ID=FUN_000068-T1.cds;Parent=FUN_000068-T1;
scaffold_1 funannotate exon 294048 294226 . + . ID=FUN_000068-T1.exon1;Parent=FUN_000068-T1;
scaffold_1 funannotate exon 294291 294571 . + . ID=FUN_000068-T1.exon2;Parent=FUN_000068-T1;
scaffold_1 funannotate exon 294636 294961 . + . ID=FUN_000068-T1.exon3;Parent=FUN_000068-T1;
scaffold_1 funannotate exon 295017 295031 . + . ID=FUN_000068-T1.exon4;Parent=FUN_000068-T1;
scaffold_1 funannotate gene 300788 301366 . + . ID=FUN_000069;
scaffold_1 funannotate mRNA 300788 301366 . + . ID=FUN_000069-T1;Parent=FUN_000069;product=hypothetical protein;
scaffold_1 funannotate CDS 300788 301366 . + 0 ID=FUN_000069-T1.cds;Parent=FUN_000069-T1;
scaffold_1 funannotate exon 300788 301366 . + . ID=FUN_000069-T1.exon1;Parent=FUN_000069-T1;
scaffold_1 funannotate gene 309071 309348 . - . ID=FUN_000070;
scaffold_1 funannotate mRNA 309071 309348 . - . ID=FUN_000070-T1;Parent=FUN_000070;product=hypothetical protein;
scaffold_1 funannotate CDS 309280 309348 . - 0 ID=FUN_000070-T1.cds;Parent=FUN_000070-T1;
scaffold_1 funannotate CDS 309071 309175 . - 0 ID=FUN_000070-T1.cds;Parent=FUN_000070-T1;
scaffold_1 funannotate exon 309280 309348 . - . ID=FUN_000070-T1.exon1;Parent=FUN_000070-T1;
scaffold_1 funannotate exon 309071 309175 . - . ID=FUN_000070-T1.exon2;Parent=FUN_000070-T1;
scaffold_1 funannotate gene 309476 313953 . - . ID=FUN_000071;
scaffold_1 funannotate mRNA 309476 313953 . - . ID=FUN_000071-T1;Parent=FUN_000071;product=Glycogen debranching enzyme;Dbxref=UniProtKB/Swiss-Prot:Q06625
scaffold_1 funannotate CDS 313721 313953 . - 0 ID=FUN_000071-T1.cds;Parent=FUN_000071-T1;
scaffold_1 funannotate CDS 309520 313666 . - 1 ID=FUN_000071-T1.cds;Parent=FUN_000071-T1;
scaffold_1 funannotate CDS 309476 309481 . - 0 ID=FUN_000071-T1.cds;Parent=FUN_000071-T1;
scaffold_1 funannotate exon 313721 313953 . - . ID=FUN_000071-T1.exon1;Parent=FUN_000071-T1;
scaffold_1 funannotate exon 309520 313666 . - . ID=FUN_000071-T1.exon2;Parent=FUN_000071-T1;
scaffold_1 funannotate exon 309476 309481 . - . ID=FUN_000071-T1.exon3;Parent=FUN_000071-T1;
scaffold_1 funannotate gene 315021 316777 . - . ID=FUN_000072;
scaffold_1 funannotate mRNA 315021 316777 . - . ID=FUN_000072-T1;Parent=FUN_000072;product=Glycerol-3-phosphate dehydrogenase [NAD(+)];Dbxref=UniProtKB/Swiss-Prot:Q7Z8E7
scaffold_1 funannotate CDS 316605 316777 . - 0 ID=FUN_000072-T1.cds;Parent=FUN_000072-T1;
scaffold_1 funannotate CDS 315333 316495 . - 1 ID=FUN_000072-T1.cds;Parent=FUN_000072-T1;
scaffold_1 funannotate CDS 315202 315253 . - 2 ID=FUN_000072-T1.cds;Parent=FUN_000072-T1;
scaffold_1 funannotate CDS 315021 315087 . - 1 ID=FUN_000072-T1.cds;Parent=FUN_000072-T1;
scaffold_1 funannotate exon 316605 316777 . - . ID=FUN_000072-T1.exon1;Parent=FUN_000072-T1;
scaffold_1 funannotate exon 315333 316495 . - . ID=FUN_000072-T1.exon2;Parent=FUN_000072-T1;
scaffold_1 funannotate exon 315202 315253 . - . ID=FUN_000072-T1.exon3;Parent=FUN_000072-T1;
scaffold_1 funannotate exon 315021 315087 . - . ID=FUN_000072-T1.exon4;Parent=FUN_000072-T1;
scaffold_1 funannotate gene 318592 319037 . - . ID=FUN_000073;
scaffold_1 funannotate mRNA 318592 319037 . - . ID=FUN_000073-T1;Parent=FUN_000073;product=hypothetical protein;
scaffold_1 funannotate CDS 318658 319037 . - 0 ID=FUN_000073-T1.cds;Parent=FUN_000073-T1;
scaffold_1 funannotate CDS 318592 318607 . - 1 ID=FUN_000073-T1.cds;Parent=FUN_000073-T1;
scaffold_1 funannotate exon 318658 319037 . - . ID=FUN_000073-T1.exon1;Parent=FUN_000073-T1;
scaffold_1 funannotate exon 318592 318607 . - . ID=FUN_000073-T1.exon2;Parent=FUN_000073-T1;
scaffold_1 funannotate gene 319789 320533 . - . ID=FUN_000074;
scaffold_1 funannotate mRNA 319789 320533 . - . ID=FUN_000074-T1;Parent=FUN_000074;product=hypothetical protein;
scaffold_1 funannotate CDS 320159 320533 . - 0 ID=FUN_000074-T1.cds;Parent=FUN_000074-T1;
scaffold_1 funannotate CDS 319789 320106 . - 0 ID=FUN_000074-T1.cds;Parent=FUN_000074-T1;
scaffold_1 funannotate exon 320159 320533 . - . ID=FUN_000074-T1.exon1;Parent=FUN_000074-T1;
scaffold_1 funannotate exon 319789 320106 . - . ID=FUN_000074-T1.exon2;Parent=FUN_000074-T1;
scaffold_1 funannotate gene 321337 322887 . - . ID=FUN_000075;
scaffold_1 funannotate mRNA 321337 322887 . - . ID=FUN_000075-T1;Parent=FUN_000075;product=hypothetical protein;
scaffold_1 funannotate CDS 322771 322887 . - 0 ID=FUN_000075-T1.cds;Parent=FUN_000075-T1;
scaffold_1 funannotate CDS 321586 322705 . - 0 ID=FUN_000075-T1.cds;Parent=FUN_000075-T1;
scaffold_1 funannotate CDS 321337 321500 . - 2 ID=FUN_000075-T1.cds;Parent=FUN_000075-T1;
scaffold_1 funannotate exon 322771 322887 . - . ID=FUN_000075-T1.exon1;Parent=FUN_000075-T1;
scaffold_1 funannotate exon 321586 322705 . - . ID=FUN_000075-T1.exon2;Parent=FUN_000075-T1;
scaffold_1 funannotate exon 321337 321500 . - . ID=FUN_000075-T1.exon3;Parent=FUN_000075-T1;
scaffold_1 funannotate gene 323498 323586 . - . ID=FUN_000076;
scaffold_1 funannotate tRNA 323498 323586 . - . ID=FUN_000076-T1;Parent=FUN_000076;product=tRNA-Asp;
scaffold_1 funannotate exon 323498 323586 . - . ID=FUN_000076-T1.exon1;Parent=FUN_000076-T1;
scaffold_1 funannotate gene 323756 324514 . + . ID=FUN_000077;
scaffold_1 funannotate mRNA 323756 324514 . + . ID=FUN_000077-T1;Parent=FUN_000077;product=hypothetical protein;
scaffold_1 funannotate CDS 323756 324196 . + 0 ID=FUN_000077-T1.cds;Parent=FUN_000077-T1;
scaffold_1 funannotate CDS 324279 324351 . + 0 ID=FUN_000077-T1.cds;Parent=FUN_000077-T1;
scaffold_1 funannotate CDS 324414 324514 . + 2 ID=FUN_000077-T1.cds;Parent=FUN_000077-T1;
scaffold_1 funannotate exon 323756 324196 . + . ID=FUN_000077-T1.exon1;Parent=FUN_000077-T1;
scaffold_1 funannotate exon 324279 324351 . + . ID=FUN_000077-T1.exon2;Parent=FUN_000077-T1;
scaffold_1 funannotate exon 324414 324514 . + . ID=FUN_000077-T1.exon3;Parent=FUN_000077-T1;
scaffold_1 funannotate gene 324767 326263 . - . ID=FUN_000078;
scaffold_1 funannotate mRNA 324767 326263 . - . ID=FUN_000078-T1;Parent=FUN_000078;product=Adenylyltransferase and sulfurtransferase uba4;Dbxref=UniProtKB/Swiss-Prot:A4RPM5
scaffold_1 funannotate CDS 326057 326263 . - 0 ID=FUN_000078-T1.cds;Parent=FUN_000078-T1;
scaffold_1 funannotate CDS 325784 325992 . - 0 ID=FUN_000078-T1.cds;Parent=FUN_000078-T1;
scaffold_1 funannotate CDS 324767 325733 . - 1 ID=FUN_000078-T1.cds;Parent=FUN_000078-T1;
scaffold_1 funannotate exon 326057 326263 . - . ID=FUN_000078-T1.exon1;Parent=FUN_000078-T1;
scaffold_1 funannotate exon 325784 325992 . - . ID=FUN_000078-T1.exon2;Parent=FUN_000078-T1;
scaffold_1 funannotate exon 324767 325733 . - . ID=FUN_000078-T1.exon3;Parent=FUN_000078-T1;
scaffold_1 funannotate gene 326616 327231 . + . ID=FUN_000079;
scaffold_1 funannotate mRNA 326616 327231 . + . ID=FUN_000079-T1;Parent=FUN_000079;product=hypothetical protein;
scaffold_1 funannotate CDS 326616 326618 . + 0 ID=FUN_000079-T1.cds;Parent=FUN_000079-T1;
scaffold_1 funannotate CDS 326665 327231 . + 0 ID=FUN_000079-T1.cds;Parent=FUN_000079-T1;
scaffold_1 funannotate exon 326616 326618 . + . ID=FUN_000079-T1.exon1;Parent=FUN_000079-T1;
scaffold_1 funannotate exon 326665 327231 . + . ID=FUN_000079-T1.exon2;Parent=FUN_000079-T1;
scaffold_1 funannotate gene 327914 329207 . - . ID=FUN_000080;
scaffold_1 funannotate mRNA 327914 329207 . - . ID=FUN_000080-T1;Parent=FUN_000080;product=hypothetical protein;
scaffold_1 funannotate CDS 329166 329207 . - 0 ID=FUN_000080-T1.cds;Parent=FUN_000080-T1;
scaffold_1 funannotate CDS 329031 329058 . - 0 ID=FUN_000080-T1.cds;Parent=FUN_000080-T1;
scaffold_1 funannotate CDS 328935 328949 . - 2 ID=FUN_000080-T1.cds;Parent=FUN_000080-T1;
scaffold_1 funannotate CDS 328833 328882 . - 2 ID=FUN_000080-T1.cds;Parent=FUN_000080-T1;
scaffold_1 funannotate CDS 328757 328776 . - 0 ID=FUN_000080-T1.cds;Parent=FUN_000080-T1;
scaffold_1 funannotate CDS 328093 328644 . - 1 ID=FUN_000080-T1.cds;Parent=FUN_000080-T1;
scaffold_1 funannotate CDS 327914 327968 . - 1 ID=FUN_000080-T1.cds;Parent=FUN_000080-T1;
scaffold_1 funannotate exon 329166 329207 . - . ID=FUN_000080-T1.exon1;Parent=FUN_000080-T1;
scaffold_1 funannotate exon 329031 329058 . - . ID=FUN_000080-T1.exon2;Parent=FUN_000080-T1;
scaffold_1 funannotate exon 328935 328949 . - . ID=FUN_000080-T1.exon3;Parent=FUN_000080-T1;
scaffold_1 funannotate exon 328833 328882 . - . ID=FUN_000080-T1.exon4;Parent=FUN_000080-T1;
scaffold_1 funannotate exon 328757 328776 . - . ID=FUN_000080-T1.exon5;Parent=FUN_000080-T1;
scaffold_1 funannotate exon 328093 328644 . - . ID=FUN_000080-T1.exon6;Parent=FUN_000080-T1;
scaffold_1 funannotate exon 327914 327968 . - . ID=FUN_000080-T1.exon7;Parent=FUN_000080-T1;
scaffold_1 funannotate gene 334064 335936 . - . ID=FUN_000081;
scaffold_1 funannotate mRNA 334064 335936 . - . ID=FUN_000081-T1;Parent=FUN_000081;product=hypothetical protein;
scaffold_1 funannotate CDS 335604 335936 . - 0 ID=FUN_000081-T1.cds;Parent=FUN_000081-T1;
scaffold_1 funannotate CDS 334704 335521 . - 0 ID=FUN_000081-T1.cds;Parent=FUN_000081-T1;
scaffold_1 funannotate CDS 334064 334643 . - 1 ID=FUN_000081-T1.cds;Parent=FUN_000081-T1;
scaffold_1 funannotate exon 335604 335936 . - . ID=FUN_000081-T1.exon1;Parent=FUN_000081-T1;
scaffold_1 funannotate exon 334704 335521 . - . ID=FUN_000081-T1.exon2;Parent=FUN_000081-T1;
scaffold_1 funannotate exon 334064 334643 . - . ID=FUN_000081-T1.exon3;Parent=FUN_000081-T1;
scaffold_1 funannotate gene 340893 342370 . - . ID=FUN_000082;
scaffold_1 funannotate mRNA 340893 342370 . - . ID=FUN_000082-T1;Parent=FUN_000082;product=hypothetical protein;
scaffold_1 funannotate CDS 342186 342370 . - 0 ID=FUN_000082-T1.cds;Parent=FUN_000082-T1;
scaffold_1 funannotate CDS 341719 342120 . - 1 ID=FUN_000082-T1.cds;Parent=FUN_000082-T1;
scaffold_1 funannotate CDS 340893 341655 . - 1 ID=FUN_000082-T1.cds;Parent=FUN_000082-T1;
scaffold_1 funannotate exon 342186 342370 . - . ID=FUN_000082-T1.exon1;Parent=FUN_000082-T1;
scaffold_1 funannotate exon 341719 342120 . - . ID=FUN_000082-T1.exon2;Parent=FUN_000082-T1;
scaffold_1 funannotate exon 340893 341655 . - . ID=FUN_000082-T1.exon3;Parent=FUN_000082-T1;
scaffold_1 funannotate gene 348410 349423 . + . ID=FUN_000083;
scaffold_1 funannotate mRNA 348410 349423 . + . ID=FUN_000083-T1;Parent=FUN_000083;product=Probable 4-hydroxy-2-oxoglutarate aldolase, mitochondrial;Dbxref=UniProtKB/Swiss-Prot:Q5BD77
scaffold_1 funannotate CDS 348410 349423 . + 0 ID=FUN_000083-T1.cds;Parent=FUN_000083-T1;
scaffold_1 funannotate exon 348410 349423 . + . ID=FUN_000083-T1.exon1;Parent=FUN_000083-T1;
scaffold_1 funannotate gene 353429 354148 . - . ID=FUN_000084;
scaffold_1 funannotate mRNA 353429 354148 . - . ID=FUN_000084-T1;Parent=FUN_000084;product=hypothetical protein;
scaffold_1 funannotate CDS 353429 354148 . - 0 ID=FUN_000084-T1.cds;Parent=FUN_000084-T1;
scaffold_1 funannotate exon 353429 354148 . - . ID=FUN_000084-T1.exon1;Parent=FUN_000084-T1;
scaffold_1 funannotate gene 356371 357576 . + . ID=FUN_000085;
scaffold_1 funannotate mRNA 356371 357576 . + . ID=FUN_000085-T1;Parent=FUN_000085;product=hypothetical protein;
scaffold_1 funannotate CDS 356371 356387 . + 0 ID=FUN_000085-T1.cds;Parent=FUN_000085-T1;
scaffold_1 funannotate CDS 356448 356653 . + 1 ID=FUN_000085-T1.cds;Parent=FUN_000085-T1;
scaffold_1 funannotate CDS 356711 357261 . + 2 ID=FUN_000085-T1.cds;Parent=FUN_000085-T1;
scaffold_1 funannotate CDS 357316 357576 . + 0 ID=FUN_000085-T1.cds;Parent=FUN_000085-T1;
scaffold_1 funannotate exon 356371 356387 . + . ID=FUN_000085-T1.exon1;Parent=FUN_000085-T1;
scaffold_1 funannotate exon 356448 356653 . + . ID=FUN_000085-T1.exon2;Parent=FUN_000085-T1;
scaffold_1 funannotate exon 356711 357261 . + . ID=FUN_000085-T1.exon3;Parent=FUN_000085-T1;
scaffold_1 funannotate exon 357316 357576 . + . ID=FUN_000085-T1.exon4;Parent=FUN_000085-T1;
scaffold_1 funannotate gene 361906 362617 . + . ID=FUN_000086;
scaffold_1 funannotate mRNA 361906 362617 . + . ID=FUN_000086-T1;Parent=FUN_000086;product=hypothetical protein;
scaffold_1 funannotate CDS 361906 362486 . + 0 ID=FUN_000086-T1.cds;Parent=FUN_000086-T1;
scaffold_1 funannotate CDS 362557 362617 . + 1 ID=FUN_000086-T1.cds;Parent=FUN_000086-T1;
scaffold_1 funannotate exon 361906 362486 . + . ID=FUN_000086-T1.exon1;Parent=FUN_000086-T1;
scaffold_1 funannotate exon 362557 362617 . + . ID=FUN_000086-T1.exon2;Parent=FUN_000086-T1;
scaffold_1 funannotate gene 364217 364735 . + . ID=FUN_000087;
scaffold_1 funannotate mRNA 364217 364735 . + . ID=FUN_000087-T1;Parent=FUN_000087;product=hypothetical protein;
scaffold_1 funannotate CDS 364217 364735 . + 0 ID=FUN_000087-T1.cds;Parent=FUN_000087-T1;
scaffold_1 funannotate exon 364217 364735 . + . ID=FUN_000087-T1.exon1;Parent=FUN_000087-T1;
scaffold_1 funannotate gene 365489 365869 . + . ID=FUN_000088;
scaffold_1 funannotate mRNA 365489 365869 . + . ID=FUN_000088-T1;Parent=FUN_000088;product=hypothetical protein;
scaffold_1 funannotate CDS 365489 365869 . + 0 ID=FUN_000088-T1.cds;Parent=FUN_000088-T1;
scaffold_1 funannotate exon 365489 365869 . + . ID=FUN_000088-T1.exon1;Parent=FUN_000088-T1;
scaffold_1 funannotate gene 368906 369649 . - . ID=FUN_000089;
scaffold_1 funannotate mRNA 368906 369649 . - . ID=FUN_000089-T1;Parent=FUN_000089;product=hypothetical protein;
scaffold_1 funannotate CDS 368906 369649 . - 0 ID=FUN_000089-T1.cds;Parent=FUN_000089-T1;
scaffold_1 funannotate exon 368906 369649 . - . ID=FUN_000089-T1.exon1;Parent=FUN_000089-T1;
scaffold_1 funannotate gene 371000 372076 . + . ID=FUN_000090;
scaffold_1 funannotate mRNA 371000 372076 . + . ID=FUN_000090-T1;Parent=FUN_000090;product=hypothetical protein;
scaffold_1 funannotate CDS 371000 371093 . + 0 ID=FUN_000090-T1.cds;Parent=FUN_000090-T1;
scaffold_1 funannotate CDS 371144 371181 . + 2 ID=FUN_000090-T1.cds;Parent=FUN_000090-T1;
scaffold_1 funannotate CDS 371248 371285 . + 0 ID=FUN_000090-T1.cds;Parent=FUN_000090-T1;
scaffold_1 funannotate CDS 371534 371950 . + 1 ID=FUN_000090-T1.cds;Parent=FUN_000090-T1;
scaffold_1 funannotate CDS 372037 372076 . + 1 ID=FUN_000090-T1.cds;Parent=FUN_000090-T1;
scaffold_1 funannotate exon 371000 371093 . + . ID=FUN_000090-T1.exon1;Parent=FUN_000090-T1;
scaffold_1 funannotate exon 371144 371181 . + . ID=FUN_000090-T1.exon2;Parent=FUN_000090-T1;
scaffold_1 funannotate exon 371248 371285 . + . ID=FUN_000090-T1.exon3;Parent=FUN_000090-T1;
scaffold_1 funannotate exon 371534 371950 . + . ID=FUN_000090-T1.exon4;Parent=FUN_000090-T1;
scaffold_1 funannotate exon 372037 372076 . + . ID=FUN_000090-T1.exon5;Parent=FUN_000090-T1;
scaffold_1 funannotate gene 372259 372631 . - . ID=FUN_000091;
scaffold_1 funannotate mRNA 372259 372631 . - . ID=FUN_000091-T1;Parent=FUN_000091;product=hypothetical protein;
scaffold_1 funannotate CDS 372544 372631 . - 0 ID=FUN_000091-T1.cds;Parent=FUN_000091-T1;
scaffold_1 funannotate CDS 372425 372499 . - 2 ID=FUN_000091-T1.cds;Parent=FUN_000091-T1;
scaffold_1 funannotate CDS 372259 372371 . - 2 ID=FUN_000091-T1.cds;Parent=FUN_000091-T1;
scaffold_1 funannotate exon 372544 372631 . - . ID=FUN_000091-T1.exon1;Parent=FUN_000091-T1;
scaffold_1 funannotate exon 372425 372499 . - . ID=FUN_000091-T1.exon2;Parent=FUN_000091-T1;
scaffold_1 funannotate exon 372259 372371 . - . ID=FUN_000091-T1.exon3;Parent=FUN_000091-T1;
scaffold_1 funannotate gene 373577 374047 . - . ID=FUN_000092;
scaffold_1 funannotate mRNA 373577 374047 . - . ID=FUN_000092-T1;Parent=FUN_000092;product=hypothetical protein;
scaffold_1 funannotate CDS 373577 374047 . - 0 ID=FUN_000092-T1.cds;Parent=FUN_000092-T1;
scaffold_1 funannotate exon 373577 374047 . - . ID=FUN_000092-T1.exon1;Parent=FUN_000092-T1;
scaffold_1 funannotate gene 375330 376696 . + . ID=FUN_000093;
scaffold_1 funannotate mRNA 375330 376696 . + . ID=FUN_000093-T1;Parent=FUN_000093;product=D-galacturonate reductase;Dbxref=UniProtKB/Swiss-Prot:Q3ZFI7
scaffold_1 funannotate CDS 375330 375390 . + 0 ID=FUN_000093-T1.cds;Parent=FUN_000093-T1;
scaffold_1 funannotate CDS 375446 375530 . + 2 ID=FUN_000093-T1.cds;Parent=FUN_000093-T1;
scaffold_1 funannotate CDS 375586 375593 . + 1 ID=FUN_000093-T1.cds;Parent=FUN_000093-T1;
scaffold_1 funannotate CDS 375654 375727 . + 2 ID=FUN_000093-T1.cds;Parent=FUN_000093-T1;
scaffold_1 funannotate CDS 375781 375864 . + 0 ID=FUN_000093-T1.cds;Parent=FUN_000093-T1;
scaffold_1 funannotate CDS 375932 375961 . + 0 ID=FUN_000093-T1.cds;Parent=FUN_000093-T1;
scaffold_1 funannotate CDS 376027 376324 . + 0 ID=FUN_000093-T1.cds;Parent=FUN_000093-T1;
scaffold_1 funannotate CDS 376407 376696 . + 2 ID=FUN_000093-T1.cds;Parent=FUN_000093-T1;
scaffold_1 funannotate exon 375330 375390 . + . ID=FUN_000093-T1.exon1;Parent=FUN_000093-T1;
scaffold_1 funannotate exon 375446 375530 . + . ID=FUN_000093-T1.exon2;Parent=FUN_000093-T1;
scaffold_1 funannotate exon 375586 375593 . + . ID=FUN_000093-T1.exon3;Parent=FUN_000093-T1;
scaffold_1 funannotate exon 375654 375727 . + . ID=FUN_000093-T1.exon4;Parent=FUN_000093-T1;
scaffold_1 funannotate exon 375781 375864 . + . ID=FUN_000093-T1.exon5;Parent=FUN_000093-T1;
scaffold_1 funannotate exon 375932 375961 . + . ID=FUN_000093-T1.exon6;Parent=FUN_000093-T1;
scaffold_1 funannotate exon 376027 376324 . + . ID=FUN_000093-T1.exon7;Parent=FUN_000093-T1;
scaffold_1 funannotate exon 376407 376696 . + . ID=FUN_000093-T1.exon8;Parent=FUN_000093-T1;
scaffold_1 funannotate gene 377289 378215 . + . ID=FUN_000094;
scaffold_1 funannotate mRNA 377289 378215 . + . ID=FUN_000094-T1;Parent=FUN_000094;product=hypothetical protein;
scaffold_1 funannotate CDS 377289 378215 . + 0 ID=FUN_000094-T1.cds;Parent=FUN_000094-T1;
scaffold_1 funannotate exon 377289 378215 . + . ID=FUN_000094-T1.exon1;Parent=FUN_000094-T1;
scaffold_1 funannotate gene 384879 386545 . + . ID=FUN_000095;
scaffold_1 funannotate mRNA 384879 386545 . + . ID=FUN_000095-T1;Parent=FUN_000095;product=hypothetical protein;
scaffold_1 funannotate CDS 384879 385202 . + 0 ID=FUN_000095-T1.cds;Parent=FUN_000095-T1;
scaffold_1 funannotate CDS 385251 385688 . + 0 ID=FUN_000095-T1.cds;Parent=FUN_000095-T1;
scaffold_1 funannotate CDS 385766 385973 . + 0 ID=FUN_000095-T1.cds;Parent=FUN_000095-T1;
scaffold_1 funannotate CDS 386037 386239 . + 2 ID=FUN_000095-T1.cds;Parent=FUN_000095-T1;
scaffold_1 funannotate CDS 386306 386545 . + 0 ID=FUN_000095-T1.cds;Parent=FUN_000095-T1;
scaffold_1 funannotate exon 384879 385202 . + . ID=FUN_000095-T1.exon1;Parent=FUN_000095-T1;
scaffold_1 funannotate exon 385251 385688 . + . ID=FUN_000095-T1.exon2;Parent=FUN_000095-T1;
scaffold_1 funannotate exon 385766 385973 . + . ID=FUN_000095-T1.exon3;Parent=FUN_000095-T1;
scaffold_1 funannotate exon 386037 386239 . + . ID=FUN_000095-T1.exon4;Parent=FUN_000095-T1;
scaffold_1 funannotate exon 386306 386545 . + . ID=FUN_000095-T1.exon5;Parent=FUN_000095-T1;
scaffold_1 funannotate gene 388481 388905 . + . ID=FUN_000096;
scaffold_1 funannotate mRNA 388481 388905 . + . ID=FUN_000096-T1;Parent=FUN_000096;product=hypothetical protein;
scaffold_1 funannotate CDS 388481 388661 . + 0 ID=FUN_000096-T1.cds;Parent=FUN_000096-T1;
scaffold_1 funannotate CDS 388754 388905 . + 2 ID=FUN_000096-T1.cds;Parent=FUN_000096-T1;
scaffold_1 funannotate exon 388481 388661 . + . ID=FUN_000096-T1.exon1;Parent=FUN_000096-T1;
scaffold_1 funannotate exon 388754 388905 . + . ID=FUN_000096-T1.exon2;Parent=FUN_000096-T1;
scaffold_1 funannotate gene 389422 389945 . - . ID=FUN_000097;
scaffold_1 funannotate mRNA 389422 389945 . - . ID=FUN_000097-T1;Parent=FUN_000097;product=hypothetical protein;
scaffold_1 funannotate CDS 389734 389945 . - 0 ID=FUN_000097-T1.cds;Parent=FUN_000097-T1;
scaffold_1 funannotate CDS 389422 389662 . - 1 ID=FUN_000097-T1.cds;Parent=FUN_000097-T1;
scaffold_1 funannotate exon 389734 389945 . - . ID=FUN_000097-T1.exon1;Parent=FUN_000097-T1;
scaffold_1 funannotate exon 389422 389662 . - . ID=FUN_000097-T1.exon2;Parent=FUN_000097-T1;
scaffold_1 funannotate gene 390549 391283 . - . ID=FUN_000098;
scaffold_1 funannotate mRNA 390549 391283 . - . ID=FUN_000098-T1;Parent=FUN_000098;product=Superoxide dismutase [Mn], mitochondrial;Dbxref=UniProtKB/Swiss-Prot:Q9Y783
scaffold_1 funannotate CDS 391236 391283 . - 0 ID=FUN_000098-T1.cds;Parent=FUN_000098-T1;
scaffold_1 funannotate CDS 390725 391183 . - 0 ID=FUN_000098-T1.cds;Parent=FUN_000098-T1;
scaffold_1 funannotate CDS 390549 390671 . - 0 ID=FUN_000098-T1.cds;Parent=FUN_000098-T1;
scaffold_1 funannotate exon 391236 391283 . - . ID=FUN_000098-T1.exon1;Parent=FUN_000098-T1;
scaffold_1 funannotate exon 390725 391183 . - . ID=FUN_000098-T1.exon2;Parent=FUN_000098-T1;
scaffold_1 funannotate exon 390549 390671 . - . ID=FUN_000098-T1.exon3;Parent=FUN_000098-T1;
scaffold_1 funannotate gene 391802 392161 . - . ID=FUN_000099;
scaffold_1 funannotate mRNA 391802 392161 . - . ID=FUN_000099-T1;Parent=FUN_000099;product=hypothetical protein;
scaffold_1 funannotate CDS 392103 392161 . - 0 ID=FUN_000099-T1.cds;Parent=FUN_000099-T1;
scaffold_1 funannotate CDS 391802 392039 . - 1 ID=FUN_000099-T1.cds;Parent=FUN_000099-T1;
scaffold_1 funannotate exon 392103 392161 . - . ID=FUN_000099-T1.exon1;Parent=FUN_000099-T1;
scaffold_1 funannotate exon 391802 392039 . - . ID=FUN_000099-T1.exon2;Parent=FUN_000099-T1;
scaffold_1 funannotate gene 392808 393098 . - . ID=FUN_000100;
scaffold_1 funannotate mRNA 392808 393098 . - . ID=FUN_000100-T1;Parent=FUN_000100;product=hypothetical protein;
scaffold_1 funannotate CDS 392808 393098 . - 0 ID=FUN_000100-T1.cds;Parent=FUN_000100-T1;
scaffold_1 funannotate exon 392808 393098 . - . ID=FUN_000100-T1.exon1;Parent=FUN_000100-T1;
scaffold_1 funannotate gene 399149 400498 . - . ID=FUN_000101;
scaffold_1 funannotate mRNA 399149 400498 . - . ID=FUN_000101-T1;Parent=FUN_000101;product=hypothetical protein;
scaffold_1 funannotate CDS 400062 400498 . - 0 ID=FUN_000101-T1.cds;Parent=FUN_000101-T1;
scaffold_1 funannotate CDS 399149 399974 . - 1 ID=FUN_000101-T1.cds;Parent=FUN_000101-T1;
scaffold_1 funannotate exon 400062 400498 . - . ID=FUN_000101-T1.exon1;Parent=FUN_000101-T1;
scaffold_1 funannotate exon 399149 399974 . - . ID=FUN_000101-T1.exon2;Parent=FUN_000101-T1;
scaffold_1 funannotate gene 404489 405172 . + . ID=FUN_000102;
scaffold_1 funannotate mRNA 404489 405172 . + . ID=FUN_000102-T1;Parent=FUN_000102;product=hypothetical protein;
scaffold_1 funannotate CDS 404489 405172 . + 0 ID=FUN_000102-T1.cds;Parent=FUN_000102-T1;
scaffold_1 funannotate exon 404489 405172 . + . ID=FUN_000102-T1.exon1;Parent=FUN_000102-T1;
scaffold_1 funannotate gene 405525 406417 . - . ID=FUN_000103;
scaffold_1 funannotate mRNA 405525 406417 . - . ID=FUN_000103-T1;Parent=FUN_000103;product=Isoepoxydon dehydrogenase patN;Dbxref=UniProtKB/Swiss-Prot:A1CFM1
scaffold_1 funannotate CDS 406372 406417 . - 0 ID=FUN_000103-T1.cds;Parent=FUN_000103-T1;
scaffold_1 funannotate CDS 406071 406313 . - 2 ID=FUN_000103-T1.cds;Parent=FUN_000103-T1;
scaffold_1 funannotate CDS 405525 406015 . - 2 ID=FUN_000103-T1.cds;Parent=FUN_000103-T1;
scaffold_1 funannotate exon 406372 406417 . - . ID=FUN_000103-T1.exon1;Parent=FUN_000103-T1;
scaffold_1 funannotate exon 406071 406313 . - . ID=FUN_000103-T1.exon2;Parent=FUN_000103-T1;
scaffold_1 funannotate exon 405525 406015 . - . ID=FUN_000103-T1.exon3;Parent=FUN_000103-T1;
scaffold_1 funannotate gene 407362 411478 . + . ID=FUN_000104;
scaffold_1 funannotate mRNA 407362 411478 . + . ID=FUN_000104-T1;Parent=FUN_000104;product=ABC transporter patM;Dbxref=UniProtKB/Swiss-Prot:A1CFM0
scaffold_1 funannotate CDS 407362 407539 . + 0 ID=FUN_000104-T1.cds;Parent=FUN_000104-T1;
scaffold_1 funannotate CDS 407603 407843 . + 2 ID=FUN_000104-T1.cds;Parent=FUN_000104-T1;
scaffold_1 funannotate CDS 407904 408963 . + 1 ID=FUN_000104-T1.cds;Parent=FUN_000104-T1;
scaffold_1 funannotate CDS 409016 409281 . + 0 ID=FUN_000104-T1.cds;Parent=FUN_000104-T1;
scaffold_1 funannotate CDS 409343 411293 . + 1 ID=FUN_000104-T1.cds;Parent=FUN_000104-T1;
scaffold_1 funannotate CDS 411356 411478 . + 0 ID=FUN_000104-T1.cds;Parent=FUN_000104-T1;
scaffold_1 funannotate exon 407362 407539 . + . ID=FUN_000104-T1.exon1;Parent=FUN_000104-T1;
scaffold_1 funannotate exon 407603 407843 . + . ID=FUN_000104-T1.exon2;Parent=FUN_000104-T1;
scaffold_1 funannotate exon 407904 408963 . + . ID=FUN_000104-T1.exon3;Parent=FUN_000104-T1;
scaffold_1 funannotate exon 409016 409281 . + . ID=FUN_000104-T1.exon4;Parent=FUN_000104-T1;
scaffold_1 funannotate exon 409343 411293 . + . ID=FUN_000104-T1.exon5;Parent=FUN_000104-T1;
scaffold_1 funannotate exon 411356 411478 . + . ID=FUN_000104-T1.exon6;Parent=FUN_000104-T1;
scaffold_1 funannotate gene 411789 414131 . + . ID=FUN_000105;
scaffold_1 funannotate mRNA 411789 414131 . + . ID=FUN_000105-T1;Parent=FUN_000105;product=Patulin cluster transcription factor patL;Dbxref=UniProtKB/Swiss-Prot:A1CFL9
scaffold_1 funannotate CDS 411789 412027 . + 0 ID=FUN_000105-T1.cds;Parent=FUN_000105-T1;
scaffold_1 funannotate CDS 412094 414131 . + 1 ID=FUN_000105-T1.cds;Parent=FUN_000105-T1;
scaffold_1 funannotate exon 411789 412027 . + . ID=FUN_000105-T1.exon1;Parent=FUN_000105-T1;
scaffold_1 funannotate exon 412094 414131 . + . ID=FUN_000105-T1.exon2;Parent=FUN_000105-T1;
scaffold_1 funannotate gene 414241 416514 . - . ID=FUN_000106;
scaffold_1 funannotate mRNA 414241 416514 . - . ID=FUN_000106-T1;Parent=FUN_000106;product=hypothetical protein;
scaffold_1 funannotate CDS 416287 416514 . - 0 ID=FUN_000106-T1.cds;Parent=FUN_000106-T1;
scaffold_1 funannotate CDS 416187 416202 . - 0 ID=FUN_000106-T1.cds;Parent=FUN_000106-T1;
scaffold_1 funannotate CDS 416000 416108 . - 2 ID=FUN_000106-T1.cds;Parent=FUN_000106-T1;
scaffold_1 funannotate CDS 415912 415939 . - 1 ID=FUN_000106-T1.cds;Parent=FUN_000106-T1;
scaffold_1 funannotate CDS 415774 415855 . - 0 ID=FUN_000106-T1.cds;Parent=FUN_000106-T1;
scaffold_1 funannotate CDS 415640 415713 . - 2 ID=FUN_000106-T1.cds;Parent=FUN_000106-T1;
scaffold_1 funannotate CDS 415523 415571 . - 0 ID=FUN_000106-T1.cds;Parent=FUN_000106-T1;
scaffold_1 funannotate CDS 415322 415445 . - 2 ID=FUN_000106-T1.cds;Parent=FUN_000106-T1;
scaffold_1 funannotate CDS 414963 415238 . - 1 ID=FUN_000106-T1.cds;Parent=FUN_000106-T1;
scaffold_1 funannotate CDS 414577 414880 . - 1 ID=FUN_000106-T1.cds;Parent=FUN_000106-T1;
scaffold_1 funannotate CDS 414241 414468 . - 0 ID=FUN_000106-T1.cds;Parent=FUN_000106-T1;
scaffold_1 funannotate exon 416287 416514 . - . ID=FUN_000106-T1.exon1;Parent=FUN_000106-T1;
scaffold_1 funannotate exon 414577 414880 . - . ID=FUN_000106-T1.exon10;Parent=FUN_000106-T1;
scaffold_1 funannotate exon 414241 414468 . - . ID=FUN_000106-T1.exon11;Parent=FUN_000106-T1;
scaffold_1 funannotate exon 416187 416202 . - . ID=FUN_000106-T1.exon2;Parent=FUN_000106-T1;
scaffold_1 funannotate exon 416000 416108 . - . ID=FUN_000106-T1.exon3;Parent=FUN_000106-T1;
scaffold_1 funannotate exon 415912 415939 . - . ID=FUN_000106-T1.exon4;Parent=FUN_000106-T1;
scaffold_1 funannotate exon 415774 415855 . - . ID=FUN_000106-T1.exon5;Parent=FUN_000106-T1;
scaffold_1 funannotate exon 415640 415713 . - . ID=FUN_000106-T1.exon6;Parent=FUN_000106-T1;
scaffold_1 funannotate exon 415523 415571 . - . ID=FUN_000106-T1.exon7;Parent=FUN_000106-T1;
scaffold_1 funannotate exon 415322 415445 . - . ID=FUN_000106-T1.exon8;Parent=FUN_000106-T1;
scaffold_1 funannotate exon 414963 415238 . - . ID=FUN_000106-T1.exon9;Parent=FUN_000106-T1;
scaffold_1 funannotate gene 421807 423355 . - . ID=FUN_000107;
scaffold_1 funannotate mRNA 421807 423355 . - . ID=FUN_000107-T1;Parent=FUN_000107;product=Mitochondrial citrate transporter F;Dbxref=UniProtKB/Swiss-Prot:G3Y1Q5
scaffold_1 funannotate CDS 423302 423355 . - 0 ID=FUN_000107-T1.cds;Parent=FUN_000107-T1;
scaffold_1 funannotate CDS 423140 423161 . - 0 ID=FUN_000107-T1.cds;Parent=FUN_000107-T1;
scaffold_1 funannotate CDS 422489 422848 . - 2 ID=FUN_000107-T1.cds;Parent=FUN_000107-T1;
scaffold_1 funannotate CDS 422377 422395 . - 2 ID=FUN_000107-T1.cds;Parent=FUN_000107-T1;
scaffold_1 funannotate CDS 422131 422290 . - 1 ID=FUN_000107-T1.cds;Parent=FUN_000107-T1;
scaffold_1 funannotate CDS 421985 422073 . - 0 ID=FUN_000107-T1.cds;Parent=FUN_000107-T1;
scaffold_1 funannotate CDS 421807 421900 . - 1 ID=FUN_000107-T1.cds;Parent=FUN_000107-T1;
scaffold_1 funannotate exon 423302 423355 . - . ID=FUN_000107-T1.exon1;Parent=FUN_000107-T1;
scaffold_1 funannotate exon 423140 423161 . - . ID=FUN_000107-T1.exon2;Parent=FUN_000107-T1;
scaffold_1 funannotate exon 422489 422848 . - . ID=FUN_000107-T1.exon3;Parent=FUN_000107-T1;
scaffold_1 funannotate exon 422377 422395 . - . ID=FUN_000107-T1.exon4;Parent=FUN_000107-T1;
scaffold_1 funannotate exon 422131 422290 . - . ID=FUN_000107-T1.exon5;Parent=FUN_000107-T1;
scaffold_1 funannotate exon 421985 422073 . - . ID=FUN_000107-T1.exon6;Parent=FUN_000107-T1;
scaffold_1 funannotate exon 421807 421900 . - . ID=FUN_000107-T1.exon7;Parent=FUN_000107-T1;
scaffold_1 funannotate gene 430821 432577 . + . ID=FUN_000108;
scaffold_1 funannotate mRNA 430821 432577 . + . ID=FUN_000108-T1;Parent=FUN_000108;product=Meiotically up-regulated gene 157 protein;Dbxref=UniProtKB/Swiss-Prot:Q10449
scaffold_1 funannotate CDS 430821 432415 . + 0 ID=FUN_000108-T1.cds;Parent=FUN_000108-T1;
scaffold_1 funannotate CDS 432466 432577 . + 1 ID=FUN_000108-T1.cds;Parent=FUN_000108-T1;
scaffold_1 funannotate exon 430821 432415 . + . ID=FUN_000108-T1.exon1;Parent=FUN_000108-T1;
scaffold_1 funannotate exon 432466 432577 . + . ID=FUN_000108-T1.exon2;Parent=FUN_000108-T1;
scaffold_1 funannotate gene 433075 433408 . + . ID=FUN_000109;
scaffold_1 funannotate mRNA 433075 433408 . + . ID=FUN_000109-T1;Parent=FUN_000109;product=hypothetical protein;
scaffold_1 funannotate CDS 433075 433103 . + 0 ID=FUN_000109-T1.cds;Parent=FUN_000109-T1;
scaffold_1 funannotate CDS 433153 433408 . + 1 ID=FUN_000109-T1.cds;Parent=FUN_000109-T1;
scaffold_1 funannotate exon 433075 433103 . + . ID=FUN_000109-T1.exon1;Parent=FUN_000109-T1;
scaffold_1 funannotate exon 433153 433408 . + . ID=FUN_000109-T1.exon2;Parent=FUN_000109-T1;
scaffold_1 funannotate gene 442564 443148 . + . ID=FUN_000110;
scaffold_1 funannotate mRNA 442564 443148 . + . ID=FUN_000110-T1;Parent=FUN_000110;product=Ribosome biogenesis regulatory protein homolog;Dbxref=UniProtKB/Swiss-Prot:G0SCH6
scaffold_1 funannotate CDS 442564 443148 . + 0 ID=FUN_000110-T1.cds;Parent=FUN_000110-T1;
scaffold_1 funannotate exon 442564 443148 . + . ID=FUN_000110-T1.exon1;Parent=FUN_000110-T1;
scaffold_1 funannotate gene 449900 450855 . - . ID=FUN_000111;
scaffold_1 funannotate mRNA 449900 450855 . - . ID=FUN_000111-T1;Parent=FUN_000111;product=hypothetical protein;
scaffold_1 funannotate CDS 450559 450855 . - 0 ID=FUN_000111-T1.cds;Parent=FUN_000111-T1;
scaffold_1 funannotate CDS 449900 450496 . - 0 ID=FUN_000111-T1.cds;Parent=FUN_000111-T1;
scaffold_1 funannotate exon 450559 450855 . - . ID=FUN_000111-T1.exon1;Parent=FUN_000111-T1;
scaffold_1 funannotate exon 449900 450496 . - . ID=FUN_000111-T1.exon2;Parent=FUN_000111-T1;
scaffold_1 funannotate gene 453442 454497 . - . ID=FUN_000112;
scaffold_1 funannotate mRNA 453442 454497 . - . ID=FUN_000112-T1;Parent=FUN_000112;product=Geranylgeranyl transferase type-2 subunit beta;Dbxref=UniProtKB/Swiss-Prot:P20133
scaffold_1 funannotate CDS 454131 454497 . - 0 ID=FUN_000112-T1.cds;Parent=FUN_000112-T1;
scaffold_1 funannotate CDS 453442 454064 . - 2 ID=FUN_000112-T1.cds;Parent=FUN_000112-T1;
scaffold_1 funannotate exon 454131 454497 . - . ID=FUN_000112-T1.exon1;Parent=FUN_000112-T1;
scaffold_1 funannotate exon 453442 454064 . - . ID=FUN_000112-T1.exon2;Parent=FUN_000112-T1;
scaffold_1 funannotate gene 459412 460339 . - . ID=FUN_000113;
scaffold_1 funannotate mRNA 459412 460339 . - . ID=FUN_000113-T1;Parent=FUN_000113;product=hypothetical protein;
scaffold_1 funannotate CDS 460094 460339 . - 0 ID=FUN_000113-T1.cds;Parent=FUN_000113-T1;
scaffold_1 funannotate CDS 459745 460015 . - 0 ID=FUN_000113-T1.cds;Parent=FUN_000113-T1;
scaffold_1 funannotate CDS 459412 459674 . - 2 ID=FUN_000113-T1.cds;Parent=FUN_000113-T1;
scaffold_1 funannotate exon 460094 460339 . - . ID=FUN_000113-T1.exon1;Parent=FUN_000113-T1;
scaffold_1 funannotate exon 459745 460015 . - . ID=FUN_000113-T1.exon2;Parent=FUN_000113-T1;
scaffold_1 funannotate exon 459412 459674 . - . ID=FUN_000113-T1.exon3;Parent=FUN_000113-T1;
scaffold_1 funannotate gene 460555 460950 . - . ID=FUN_000114;
scaffold_1 funannotate mRNA 460555 460950 . - . ID=FUN_000114-T1;Parent=FUN_000114;product=hypothetical protein;
scaffold_1 funannotate CDS 460555 460950 . - 0 ID=FUN_000114-T1.cds;Parent=FUN_000114-T1;
scaffold_1 funannotate exon 460555 460950 . - . ID=FUN_000114-T1.exon1;Parent=FUN_000114-T1;
scaffold_1 funannotate gene 468630 469697 . - . ID=FUN_000115;
scaffold_1 funannotate mRNA 468630 469697 . - . ID=FUN_000115-T1;Parent=FUN_000115;product=D-lactate dehydrogenase kk1H;Dbxref=UniProtKB/Swiss-Prot:A0A348AXY0
scaffold_1 funannotate CDS 468630 469697 . - 0 ID=FUN_000115-T1.cds;Parent=FUN_000115-T1;
scaffold_1 funannotate exon 468630 469697 . - . ID=FUN_000115-T1.exon1;Parent=FUN_000115-T1;
scaffold_1 funannotate gene 470755 470843 . - . ID=FUN_000116;
scaffold_1 funannotate tRNA 470755 470843 . - . ID=FUN_000116-T1;Parent=FUN_000116;product=tRNA-Asp;
scaffold_1 funannotate exon 470755 470843 . - . ID=FUN_000116-T1.exon1;Parent=FUN_000116-T1;
scaffold_1 funannotate gene 474337 475530 . - . ID=FUN_000117;
scaffold_1 funannotate mRNA 474337 475530 . - . ID=FUN_000117-T1;Parent=FUN_000117;product=Retinol dehydrogenase 14;Dbxref=UniProtKB/Swiss-Prot:Q17QW3
scaffold_1 funannotate CDS 474991 475530 . - 0 ID=FUN_000117-T1.cds;Parent=FUN_000117-T1;
scaffold_1 funannotate CDS 474720 474897 . - 0 ID=FUN_000117-T1.cds;Parent=FUN_000117-T1;
scaffold_1 funannotate CDS 474536 474652 . - 2 ID=FUN_000117-T1.cds;Parent=FUN_000117-T1;
scaffold_1 funannotate CDS 474337 474479 . - 2 ID=FUN_000117-T1.cds;Parent=FUN_000117-T1;
scaffold_1 funannotate exon 474991 475530 . - . ID=FUN_000117-T1.exon1;Parent=FUN_000117-T1;
scaffold_1 funannotate exon 474720 474897 . - . ID=FUN_000117-T1.exon2;Parent=FUN_000117-T1;
scaffold_1 funannotate exon 474536 474652 . - . ID=FUN_000117-T1.exon3;Parent=FUN_000117-T1;
scaffold_1 funannotate exon 474337 474479 . - . ID=FUN_000117-T1.exon4;Parent=FUN_000117-T1;
scaffold_1 funannotate gene 487859 488542 . - . ID=FUN_000118;
scaffold_1 funannotate mRNA 487859 488542 . - . ID=FUN_000118-T1;Parent=FUN_000118;product=hypothetical protein;
scaffold_1 funannotate CDS 488321 488542 . - 0 ID=FUN_000118-T1.cds;Parent=FUN_000118-T1;
scaffold_1 funannotate CDS 487859 488272 . - 0 ID=FUN_000118-T1.cds;Parent=FUN_000118-T1;
scaffold_1 funannotate exon 488321 488542 . - . ID=FUN_000118-T1.exon1;Parent=FUN_000118-T1;
scaffold_1 funannotate exon 487859 488272 . - . ID=FUN_000118-T1.exon2;Parent=FUN_000118-T1;
scaffold_1 funannotate gene 489391 491094 . + . ID=FUN_000119;
scaffold_1 funannotate mRNA 489391 491094 . + . ID=FUN_000119-T1;Parent=FUN_000119;product=Ribosome assembly protein 4;Dbxref=UniProtKB/Swiss-Prot:G0SC29
scaffold_1 funannotate CDS 489391 489615 . + 0 ID=FUN_000119-T1.cds;Parent=FUN_000119-T1;
scaffold_1 funannotate CDS 489710 490782 . + 0 ID=FUN_000119-T1.cds;Parent=FUN_000119-T1;
scaffold_1 funannotate CDS 490842 491094 . + 1 ID=FUN_000119-T1.cds;Parent=FUN_000119-T1;
scaffold_1 funannotate exon 489391 489615 . + . ID=FUN_000119-T1.exon1;Parent=FUN_000119-T1;
scaffold_1 funannotate exon 489710 490782 . + . ID=FUN_000119-T1.exon2;Parent=FUN_000119-T1;
scaffold_1 funannotate exon 490842 491094 . + . ID=FUN_000119-T1.exon3;Parent=FUN_000119-T1;
scaffold_1 funannotate gene 491549 492869 . + . ID=FUN_000120;
scaffold_1 funannotate mRNA 491549 492869 . + . ID=FUN_000120-T1;Parent=FUN_000120;product=Aminotransferase lcsP;Dbxref=UniProtKB/Swiss-Prot:A0A179HME7
scaffold_1 funannotate CDS 491549 491615 . + 0 ID=FUN_000120-T1.cds;Parent=FUN_000120-T1;
scaffold_1 funannotate CDS 491708 492468 . + 2 ID=FUN_000120-T1.cds;Parent=FUN_000120-T1;
scaffold_1 funannotate CDS 492543 492869 . + 0 ID=FUN_000120-T1.cds;Parent=FUN_000120-T1;
scaffold_1 funannotate exon 491549 491615 . + . ID=FUN_000120-T1.exon1;Parent=FUN_000120-T1;
scaffold_1 funannotate exon 491708 492468 . + . ID=FUN_000120-T1.exon2;Parent=FUN_000120-T1;
scaffold_1 funannotate exon 492543 492869 . + . ID=FUN_000120-T1.exon3;Parent=FUN_000120-T1;
scaffold_1 funannotate gene 496991 497745 . - . ID=FUN_000121;
scaffold_1 funannotate mRNA 496991 497745 . - . ID=FUN_000121-T1;Parent=FUN_000121;product=Protein SVP26;Dbxref=UniProtKB/Swiss-Prot:P38869
scaffold_1 funannotate CDS 497673 497745 . - 0 ID=FUN_000121-T1.cds;Parent=FUN_000121-T1;
scaffold_1 funannotate CDS 497380 497613 . - 2 ID=FUN_000121-T1.cds;Parent=FUN_000121-T1;
scaffold_1 funannotate CDS 496991 497325 . - 2 ID=FUN_000121-T1.cds;Parent=FUN_000121-T1;
scaffold_1 funannotate exon 497673 497745 . - . ID=FUN_000121-T1.exon1;Parent=FUN_000121-T1;
scaffold_1 funannotate exon 497380 497613 . - . ID=FUN_000121-T1.exon2;Parent=FUN_000121-T1;
scaffold_1 funannotate exon 496991 497325 . - . ID=FUN_000121-T1.exon3;Parent=FUN_000121-T1;
scaffold_1 funannotate gene 498146 499073 . + . ID=FUN_000122;
scaffold_1 funannotate mRNA 498146 499073 . + . ID=FUN_000122-T1;Parent=FUN_000122;product=18S rRNA (guanine(1575)-N(7))-methyltransferase;Dbxref=UniProtKB/Swiss-Prot:P25627
scaffold_1 funannotate CDS 498146 498168 . + 0 ID=FUN_000122-T1.cds;Parent=FUN_000122-T1;
scaffold_1 funannotate CDS 498254 499073 . + 1 ID=FUN_000122-T1.cds;Parent=FUN_000122-T1;
scaffold_1 funannotate exon 498146 498168 . + . ID=FUN_000122-T1.exon1;Parent=FUN_000122-T1;
scaffold_1 funannotate exon 498254 499073 . + . ID=FUN_000122-T1.exon2;Parent=FUN_000122-T1;
scaffold_1 funannotate gene 499225 501520 . - . ID=FUN_000123;
scaffold_1 funannotate mRNA 499225 501520 . - . ID=FUN_000123-T1;Parent=FUN_000123;product=Tyrosinase;Dbxref=UniProtKB/Swiss-Prot:P00440
scaffold_1 funannotate CDS 501466 501520 . - 0 ID=FUN_000123-T1.cds;Parent=FUN_000123-T1;
scaffold_1 funannotate CDS 501279 501413 . - 2 ID=FUN_000123-T1.cds;Parent=FUN_000123-T1;
scaffold_1 funannotate CDS 501068 501198 . - 2 ID=FUN_000123-T1.cds;Parent=FUN_000123-T1;
scaffold_1 funannotate CDS 500748 501017 . - 0 ID=FUN_000123-T1.cds;Parent=FUN_000123-T1;
scaffold_1 funannotate CDS 499838 500687 . - 0 ID=FUN_000123-T1.cds;Parent=FUN_000123-T1;
scaffold_1 funannotate CDS 499225 499775 . - 2 ID=FUN_000123-T1.cds;Parent=FUN_000123-T1;
scaffold_1 funannotate exon 501466 501520 . - . ID=FUN_000123-T1.exon1;Parent=FUN_000123-T1;
scaffold_1 funannotate exon 501279 501413 . - . ID=FUN_000123-T1.exon2;Parent=FUN_000123-T1;
scaffold_1 funannotate exon 501068 501198 . - . ID=FUN_000123-T1.exon3;Parent=FUN_000123-T1;
scaffold_1 funannotate exon 500748 501017 . - . ID=FUN_000123-T1.exon4;Parent=FUN_000123-T1;
scaffold_1 funannotate exon 499838 500687 . - . ID=FUN_000123-T1.exon5;Parent=FUN_000123-T1;
scaffold_1 funannotate exon 499225 499775 . - . ID=FUN_000123-T1.exon6;Parent=FUN_000123-T1;
scaffold_1 funannotate gene 504398 505913 . - . ID=FUN_000124;
scaffold_1 funannotate mRNA 504398 505913 . - . ID=FUN_000124-T1;Parent=FUN_000124;product=hypothetical protein;
scaffold_1 funannotate CDS 505819 505913 . - 0 ID=FUN_000124-T1.cds;Parent=FUN_000124-T1;
scaffold_1 funannotate CDS 505650 505757 . - 1 ID=FUN_000124-T1.cds;Parent=FUN_000124-T1;
scaffold_1 funannotate CDS 505449 505589 . - 1 ID=FUN_000124-T1.cds;Parent=FUN_000124-T1;
scaffold_1 funannotate CDS 505114 505380 . - 1 ID=FUN_000124-T1.cds;Parent=FUN_000124-T1;
scaffold_1 funannotate CDS 504462 505038 . - 1 ID=FUN_000124-T1.cds;Parent=FUN_000124-T1;
scaffold_1 funannotate CDS 504398 504400 . - 0 ID=FUN_000124-T1.cds;Parent=FUN_000124-T1;
scaffold_1 funannotate exon 505819 505913 . - . ID=FUN_000124-T1.exon1;Parent=FUN_000124-T1;
scaffold_1 funannotate exon 505650 505757 . - . ID=FUN_000124-T1.exon2;Parent=FUN_000124-T1;
scaffold_1 funannotate exon 505449 505589 . - . ID=FUN_000124-T1.exon3;Parent=FUN_000124-T1;
scaffold_1 funannotate exon 505114 505380 . - . ID=FUN_000124-T1.exon4;Parent=FUN_000124-T1;
scaffold_1 funannotate exon 504462 505038 . - . ID=FUN_000124-T1.exon5;Parent=FUN_000124-T1;
scaffold_1 funannotate exon 504398 504400 . - . ID=FUN_000124-T1.exon6;Parent=FUN_000124-T1;
scaffold_1 funannotate gene 513333 514885 . + . ID=FUN_000125;
scaffold_1 funannotate mRNA 513333 514885 . + . ID=FUN_000125-T1;Parent=FUN_000125;product=hypothetical protein;
scaffold_1 funannotate CDS 513333 513828 . + 0 ID=FUN_000125-T1.cds;Parent=FUN_000125-T1;
scaffold_1 funannotate CDS 513882 514885 . + 2 ID=FUN_000125-T1.cds;Parent=FUN_000125-T1;
scaffold_1 funannotate exon 513333 513828 . + . ID=FUN_000125-T1.exon1;Parent=FUN_000125-T1;
scaffold_1 funannotate exon 513882 514885 . + . ID=FUN_000125-T1.exon2;Parent=FUN_000125-T1;
scaffold_1 funannotate gene 517114 518187 . + . ID=FUN_000126;
scaffold_1 funannotate mRNA 517114 518187 . + . ID=FUN_000126-T1;Parent=FUN_000126;product=Transport protein particle subunit trs23;Dbxref=UniProtKB/Swiss-Prot:O43041
scaffold_1 funannotate CDS 517114 517154 . + 0 ID=FUN_000126-T1.cds;Parent=FUN_000126-T1;
scaffold_1 funannotate CDS 517673 517798 . + 1 ID=FUN_000126-T1.cds;Parent=FUN_000126-T1;
scaffold_1 funannotate CDS 517893 518187 . + 1 ID=FUN_000126-T1.cds;Parent=FUN_000126-T1;
scaffold_1 funannotate exon 517114 517154 . + . ID=FUN_000126-T1.exon1;Parent=FUN_000126-T1;
scaffold_1 funannotate exon 517673 517798 . + . ID=FUN_000126-T1.exon2;Parent=FUN_000126-T1;
scaffold_1 funannotate exon 517893 518187 . + . ID=FUN_000126-T1.exon3;Parent=FUN_000126-T1;
scaffold_1 funannotate gene 518394 519386 . - . ID=FUN_000127;
scaffold_1 funannotate mRNA 518394 519386 . - . ID=FUN_000127-T1;Parent=FUN_000127;product=hypothetical protein;
scaffold_1 funannotate CDS 519096 519386 . - 0 ID=FUN_000127-T1.cds;Parent=FUN_000127-T1;
scaffold_1 funannotate CDS 518760 518987 . - 0 ID=FUN_000127-T1.cds;Parent=FUN_000127-T1;
scaffold_1 funannotate CDS 518394 518408 . - 0 ID=FUN_000127-T1.cds;Parent=FUN_000127-T1;
scaffold_1 funannotate exon 519096 519386 . - . ID=FUN_000127-T1.exon1;Parent=FUN_000127-T1;
scaffold_1 funannotate exon 518760 518987 . - . ID=FUN_000127-T1.exon2;Parent=FUN_000127-T1;
scaffold_1 funannotate exon 518394 518408 . - . ID=FUN_000127-T1.exon3;Parent=FUN_000127-T1;
scaffold_1 funannotate gene 519866 521035 . + . ID=FUN_000128;
scaffold_1 funannotate mRNA 519866 521035 . + . ID=FUN_000128-T1;Parent=FUN_000128;product=hypothetical protein;
scaffold_1 funannotate CDS 519866 520055 . + 0 ID=FUN_000128-T1.cds;Parent=FUN_000128-T1;
scaffold_1 funannotate CDS 520127 520400 . + 2 ID=FUN_000128-T1.cds;Parent=FUN_000128-T1;
scaffold_1 funannotate CDS 520477 521035 . + 1 ID=FUN_000128-T1.cds;Parent=FUN_000128-T1;
scaffold_1 funannotate exon 519866 520055 . + . ID=FUN_000128-T1.exon1;Parent=FUN_000128-T1;
scaffold_1 funannotate exon 520127 520400 . + . ID=FUN_000128-T1.exon2;Parent=FUN_000128-T1;
scaffold_1 funannotate exon 520477 521035 . + . ID=FUN_000128-T1.exon3;Parent=FUN_000128-T1;
scaffold_1 funannotate gene 521542 522496 . - . ID=FUN_000129;
scaffold_1 funannotate mRNA 521542 522496 . - . ID=FUN_000129-T1;Parent=FUN_000129;product=Translation machinery-associated protein 22;Dbxref=UniProtKB/Swiss-Prot:Q9P3T4
scaffold_1 funannotate CDS 522433 522496 . - 0 ID=FUN_000129-T1.cds;Parent=FUN_000129-T1;
scaffold_1 funannotate CDS 522333 522352 . - 2 ID=FUN_000129-T1.cds;Parent=FUN_000129-T1;
scaffold_1 funannotate CDS 522195 522282 . - 0 ID=FUN_000129-T1.cds;Parent=FUN_000129-T1;
scaffold_1 funannotate CDS 521881 522098 . - 2 ID=FUN_000129-T1.cds;Parent=FUN_000129-T1;
scaffold_1 funannotate CDS 521542 521790 . - 0 ID=FUN_000129-T1.cds;Parent=FUN_000129-T1;
scaffold_1 funannotate exon 522433 522496 . - . ID=FUN_000129-T1.exon1;Parent=FUN_000129-T1;
scaffold_1 funannotate exon 522333 522352 . - . ID=FUN_000129-T1.exon2;Parent=FUN_000129-T1;
scaffold_1 funannotate exon 522195 522282 . - . ID=FUN_000129-T1.exon3;Parent=FUN_000129-T1;
scaffold_1 funannotate exon 521881 522098 . - . ID=FUN_000129-T1.exon4;Parent=FUN_000129-T1;
scaffold_1 funannotate exon 521542 521790 . - . ID=FUN_000129-T1.exon5;Parent=FUN_000129-T1;
scaffold_1 funannotate gene 525454 525699 . + . ID=FUN_000130;
scaffold_1 funannotate mRNA 525454 525699 . + . ID=FUN_000130-T1;Parent=FUN_000130;product=hypothetical protein;
scaffold_1 funannotate CDS 525454 525484 . + 0 ID=FUN_000130-T1.cds;Parent=FUN_000130-T1;
scaffold_1 funannotate CDS 525557 525699 . + 2 ID=FUN_000130-T1.cds;Parent=FUN_000130-T1;
scaffold_1 funannotate exon 525454 525484 . + . ID=FUN_000130-T1.exon1;Parent=FUN_000130-T1;
scaffold_1 funannotate exon 525557 525699 . + . ID=FUN_000130-T1.exon2;Parent=FUN_000130-T1;
scaffold_1 funannotate gene 526021 527390 . - . ID=FUN_000131;
scaffold_1 funannotate mRNA 526021 527390 . - . ID=FUN_000131-T1;Parent=FUN_000131;product=NADH:flavin oxidoreductase FG08077;Dbxref=UniProtKB/Swiss-Prot:I1RV17
scaffold_1 funannotate CDS 526769 527390 . - 0 ID=FUN_000131-T1.cds;Parent=FUN_000131-T1;
scaffold_1 funannotate CDS 526658 526722 . - 2 ID=FUN_000131-T1.cds;Parent=FUN_000131-T1;
scaffold_1 funannotate CDS 526021 526608 . - 0 ID=FUN_000131-T1.cds;Parent=FUN_000131-T1;
scaffold_1 funannotate exon 526769 527390 . - . ID=FUN_000131-T1.exon1;Parent=FUN_000131-T1;
scaffold_1 funannotate exon 526658 526722 . - . ID=FUN_000131-T1.exon2;Parent=FUN_000131-T1;
scaffold_1 funannotate exon 526021 526608 . - . ID=FUN_000131-T1.exon3;Parent=FUN_000131-T1;
scaffold_1 funannotate gene 529800 531143 . + . ID=FUN_000132;
scaffold_1 funannotate mRNA 529800 531143 . + . ID=FUN_000132-T1;Parent=FUN_000132;product=Cytochrome P450 monooxygenase ARMGADRAFT_1018420;Dbxref=UniProtKB/Swiss-Prot:A0A2H3CZX2
scaffold_1 funannotate CDS 529800 531143 . + 0 ID=FUN_000132-T1.cds;Parent=FUN_000132-T1;
scaffold_1 funannotate exon 529800 531143 . + . ID=FUN_000132-T1.exon1;Parent=FUN_000132-T1;
scaffold_1 funannotate gene 532693 533879 . + . ID=FUN_000133;
scaffold_1 funannotate mRNA 532693 533879 . + . ID=FUN_000133-T1;Parent=FUN_000133;product=Isocitrate dehydrogenase [NAD] subunit 1, mitochondrial;Dbxref=UniProtKB/Swiss-Prot:O13302
scaffold_1 funannotate CDS 532693 532725 . + 0 ID=FUN_000133-T1.cds;Parent=FUN_000133-T1;
scaffold_1 funannotate CDS 532785 533879 . + 0 ID=FUN_000133-T1.cds;Parent=FUN_000133-T1;
scaffold_1 funannotate exon 532693 532725 . + . ID=FUN_000133-T1.exon1;Parent=FUN_000133-T1;
scaffold_1 funannotate exon 532785 533879 . + . ID=FUN_000133-T1.exon2;Parent=FUN_000133-T1;
scaffold_1 funannotate gene 535940 536519 . - . ID=FUN_000134;
scaffold_1 funannotate mRNA 535940 536519 . - . ID=FUN_000134-T1;Parent=FUN_000134;product=hypothetical protein;
scaffold_1 funannotate CDS 536451 536519 . - 0 ID=FUN_000134-T1.cds;Parent=FUN_000134-T1;
scaffold_1 funannotate CDS 535940 536362 . - 0 ID=FUN_000134-T1.cds;Parent=FUN_000134-T1;
scaffold_1 funannotate exon 536451 536519 . - . ID=FUN_000134-T1.exon1;Parent=FUN_000134-T1;
scaffold_1 funannotate exon 535940 536362 . - . ID=FUN_000134-T1.exon2;Parent=FUN_000134-T1;
scaffold_1 funannotate gene 542884 543416 . + . ID=FUN_000135;
scaffold_1 funannotate mRNA 542884 543416 . + . ID=FUN_000135-T1;Parent=FUN_000135;product=hypothetical protein;
scaffold_1 funannotate CDS 542884 542919 . + 0 ID=FUN_000135-T1.cds;Parent=FUN_000135-T1;
scaffold_1 funannotate CDS 543112 543252 . + 0 ID=FUN_000135-T1.cds;Parent=FUN_000135-T1;
scaffold_1 funannotate CDS 543348 543416 . + 0 ID=FUN_000135-T1.cds;Parent=FUN_000135-T1;
scaffold_1 funannotate exon 542884 542919 . + . ID=FUN_000135-T1.exon1;Parent=FUN_000135-T1;
scaffold_1 funannotate exon 543112 543252 . + . ID=FUN_000135-T1.exon2;Parent=FUN_000135-T1;
scaffold_1 funannotate exon 543348 543416 . + . ID=FUN_000135-T1.exon3;Parent=FUN_000135-T1;
scaffold_1 funannotate gene 543564 545600 . + . ID=FUN_000136;
scaffold_1 funannotate mRNA 543564 545600 . + . ID=FUN_000136-T1;Parent=FUN_000136;product=hypothetical protein;
scaffold_1 funannotate CDS 543564 545600 . + 0 ID=FUN_000136-T1.cds;Parent=FUN_000136-T1;
scaffold_1 funannotate exon 543564 545600 . + . ID=FUN_000136-T1.exon1;Parent=FUN_000136-T1;
scaffold_1 funannotate gene 546110 546748 . - . ID=FUN_000137;
scaffold_1 funannotate mRNA 546110 546748 . - . ID=FUN_000137-T1;Parent=FUN_000137;product=hypothetical protein;
scaffold_1 funannotate CDS 546619 546748 . - 0 ID=FUN_000137-T1.cds;Parent=FUN_000137-T1;
scaffold_1 funannotate CDS 546500 546559 . - 2 ID=FUN_000137-T1.cds;Parent=FUN_000137-T1;
scaffold_1 funannotate CDS 546275 546388 . - 2 ID=FUN_000137-T1.cds;Parent=FUN_000137-T1;
scaffold_1 funannotate CDS 546110 546165 . - 2 ID=FUN_000137-T1.cds;Parent=FUN_000137-T1;
scaffold_1 funannotate exon 546619 546748 . - . ID=FUN_000137-T1.exon1;Parent=FUN_000137-T1;
scaffold_1 funannotate exon 546500 546559 . - . ID=FUN_000137-T1.exon2;Parent=FUN_000137-T1;
scaffold_1 funannotate exon 546275 546388 . - . ID=FUN_000137-T1.exon3;Parent=FUN_000137-T1;
scaffold_1 funannotate exon 546110 546165 . - . ID=FUN_000137-T1.exon4;Parent=FUN_000137-T1;
scaffold_1 funannotate gene 549406 549870 . - . ID=FUN_000138;
scaffold_1 funannotate mRNA 549406 549870 . - . ID=FUN_000138-T1;Parent=FUN_000138;product=hypothetical protein;
scaffold_1 funannotate CDS 549406 549870 . - 0 ID=FUN_000138-T1.cds;Parent=FUN_000138-T1;
scaffold_1 funannotate exon 549406 549870 . - . ID=FUN_000138-T1.exon1;Parent=FUN_000138-T1;
scaffold_1 funannotate gene 550563 552534 . - . ID=FUN_000139;
scaffold_1 funannotate mRNA 550563 552534 . - . ID=FUN_000139-T1;Parent=FUN_000139;product=hypothetical protein;
scaffold_1 funannotate CDS 550614 552534 . - 0 ID=FUN_000139-T1.cds;Parent=FUN_000139-T1;
scaffold_1 funannotate CDS 550563 550576 . - 2 ID=FUN_000139-T1.cds;Parent=FUN_000139-T1;
scaffold_1 funannotate exon 550614 552534 . - . ID=FUN_000139-T1.exon1;Parent=FUN_000139-T1;
scaffold_1 funannotate exon 550563 550576 . - . ID=FUN_000139-T1.exon2;Parent=FUN_000139-T1;
scaffold_1 funannotate gene 554351 554893 . + . ID=FUN_000140;
scaffold_1 funannotate mRNA 554351 554893 . + . ID=FUN_000140-T1;Parent=FUN_000140;product=hypothetical protein;
scaffold_1 funannotate CDS 554351 554893 . + 0 ID=FUN_000140-T1.cds;Parent=FUN_000140-T1;
scaffold_1 funannotate exon 554351 554893 . + . ID=FUN_000140-T1.exon1;Parent=FUN_000140-T1;
scaffold_1 funannotate gene 555500 561038 . - . ID=FUN_000141;
scaffold_1 funannotate mRNA 555500 561038 . - . ID=FUN_000141-T1;Parent=FUN_000141;product=hypothetical protein;
scaffold_1 funannotate CDS 560827 561038 . - 0 ID=FUN_000141-T1.cds;Parent=FUN_000141-T1;
scaffold_1 funannotate CDS 555500 560735 . - 1 ID=FUN_000141-T1.cds;Parent=FUN_000141-T1;
scaffold_1 funannotate exon 560827 561038 . - . ID=FUN_000141-T1.exon1;Parent=FUN_000141-T1;
scaffold_1 funannotate exon 555500 560735 . - . ID=FUN_000141-T1.exon2;Parent=FUN_000141-T1;
scaffold_1 funannotate gene 562422 563386 . - . ID=FUN_000142;
scaffold_1 funannotate mRNA 562422 563386 . - . ID=FUN_000142-T1;Parent=FUN_000142;product=hypothetical protein;
scaffold_1 funannotate CDS 562552 563386 . - 0 ID=FUN_000142-T1.cds;Parent=FUN_000142-T1;
scaffold_1 funannotate CDS 562422 562462 . - 2 ID=FUN_000142-T1.cds;Parent=FUN_000142-T1;
scaffold_1 funannotate exon 562552 563386 . - . ID=FUN_000142-T1.exon1;Parent=FUN_000142-T1;
scaffold_1 funannotate exon 562422 562462 . - . ID=FUN_000142-T1.exon2;Parent=FUN_000142-T1;
scaffold_1 funannotate gene 563530 564100 . - . ID=FUN_000143;
scaffold_1 funannotate mRNA 563530 564100 . - . ID=FUN_000143-T1;Parent=FUN_000143;product=hypothetical protein;
scaffold_1 funannotate CDS 564022 564100 . - 0 ID=FUN_000143-T1.cds;Parent=FUN_000143-T1;
scaffold_1 funannotate CDS 563927 563957 . - 2 ID=FUN_000143-T1.cds;Parent=FUN_000143-T1;
scaffold_1 funannotate CDS 563530 563857 . - 1 ID=FUN_000143-T1.cds;Parent=FUN_000143-T1;
scaffold_1 funannotate exon 564022 564100 . - . ID=FUN_000143-T1.exon1;Parent=FUN_000143-T1;
scaffold_1 funannotate exon 563927 563957 . - . ID=FUN_000143-T1.exon2;Parent=FUN_000143-T1;
scaffold_1 funannotate exon 563530 563857 . - . ID=FUN_000143-T1.exon3;Parent=FUN_000143-T1;
scaffold_1 funannotate gene 565483 572413 . - . ID=FUN_000144;
scaffold_1 funannotate mRNA 565483 572413 . - . ID=FUN_000144-T1;Parent=FUN_000144;product=Adenylate cyclase;Dbxref=UniProtKB/Swiss-Prot:Q01513
scaffold_1 funannotate CDS 572250 572413 . - 0 ID=FUN_000144-T1.cds;Parent=FUN_000144-T1;
scaffold_1 funannotate CDS 571257 571992 . - 1 ID=FUN_000144-T1.cds;Parent=FUN_000144-T1;
scaffold_1 funannotate CDS 565790 571186 . - 0 ID=FUN_000144-T1.cds;Parent=FUN_000144-T1;
scaffold_1 funannotate CDS 565483 565692 . - 0 ID=FUN_000144-T1.cds;Parent=FUN_000144-T1;
scaffold_1 funannotate exon 572250 572413 . - . ID=FUN_000144-T1.exon1;Parent=FUN_000144-T1;
scaffold_1 funannotate exon 571257 571992 . - . ID=FUN_000144-T1.exon2;Parent=FUN_000144-T1;
scaffold_1 funannotate exon 565790 571186 . - . ID=FUN_000144-T1.exon3;Parent=FUN_000144-T1;
scaffold_1 funannotate exon 565483 565692 . - . ID=FUN_000144-T1.exon4;Parent=FUN_000144-T1;
scaffold_1 funannotate gene 579441 579882 . + . ID=FUN_000145;
scaffold_1 funannotate mRNA 579441 579882 . + . ID=FUN_000145-T1;Parent=FUN_000145;product=Small ribosomal subunit protein eS28;Dbxref=UniProtKB/Swiss-Prot:Q7S6W5
scaffold_1 funannotate CDS 579441 579501 . + 0 ID=FUN_000145-T1.cds;Parent=FUN_000145-T1;
scaffold_1 funannotate CDS 579626 579709 . + 2 ID=FUN_000145-T1.cds;Parent=FUN_000145-T1;
scaffold_1 funannotate CDS 579821 579882 . + 2 ID=FUN_000145-T1.cds;Parent=FUN_000145-T1;
scaffold_1 funannotate exon 579441 579501 . + . ID=FUN_000145-T1.exon1;Parent=FUN_000145-T1;
scaffold_1 funannotate exon 579626 579709 . + . ID=FUN_000145-T1.exon2;Parent=FUN_000145-T1;
scaffold_1 funannotate exon 579821 579882 . + . ID=FUN_000145-T1.exon3;Parent=FUN_000145-T1;
scaffold_1 funannotate gene 580767 581036 . + . ID=FUN_000146;
scaffold_1 funannotate mRNA 580767 581036 . + . ID=FUN_000146-T1;Parent=FUN_000146;product=Molybdopterin synthase sulfur carrier subunit;Dbxref=UniProtKB/Swiss-Prot:Q0V5W8
scaffold_1 funannotate CDS 580767 581036 . + 0 ID=FUN_000146-T1.cds;Parent=FUN_000146-T1;
scaffold_1 funannotate exon 580767 581036 . + . ID=FUN_000146-T1.exon1;Parent=FUN_000146-T1;
scaffold_1 funannotate gene 581531 581881 . - . ID=FUN_000147;
scaffold_1 funannotate mRNA 581531 581881 . - . ID=FUN_000147-T1;Parent=FUN_000147;product=hypothetical protein;
scaffold_1 funannotate CDS 581804 581881 . - 0 ID=FUN_000147-T1.cds;Parent=FUN_000147-T1;
scaffold_1 funannotate CDS 581531 581692 . - 0 ID=FUN_000147-T1.cds;Parent=FUN_000147-T1;
scaffold_1 funannotate exon 581804 581881 . - . ID=FUN_000147-T1.exon1;Parent=FUN_000147-T1;
scaffold_1 funannotate exon 581531 581692 . - . ID=FUN_000147-T1.exon2;Parent=FUN_000147-T1;
scaffold_1 funannotate gene 582869 584611 . + . ID=FUN_000148;
scaffold_1 funannotate mRNA 582869 584611 . + . ID=FUN_000148-T1;Parent=FUN_000148;product=hypothetical protein;
scaffold_1 funannotate CDS 582869 584611 . + 0 ID=FUN_000148-T1.cds;Parent=FUN_000148-T1;
scaffold_1 funannotate exon 582869 584611 . + . ID=FUN_000148-T1.exon1;Parent=FUN_000148-T1;
scaffold_1 funannotate gene 585823 587130 . - . ID=FUN_000149;
scaffold_1 funannotate mRNA 585823 587130 . - . ID=FUN_000149-T1;Parent=FUN_000149;product=hypothetical protein;
scaffold_1 funannotate CDS 585823 587130 . - 0 ID=FUN_000149-T1.cds;Parent=FUN_000149-T1;
scaffold_1 funannotate exon 585823 587130 . - . ID=FUN_000149-T1.exon1;Parent=FUN_000149-T1;
scaffold_1 funannotate gene 588044 588882 . - . ID=FUN_000150;
scaffold_1 funannotate mRNA 588044 588882 . - . ID=FUN_000150-T1;Parent=FUN_000150;product=hypothetical protein;
scaffold_1 funannotate CDS 588168 588882 . - 0 ID=FUN_000150-T1.cds;Parent=FUN_000150-T1;
scaffold_1 funannotate CDS 588044 588093 . - 2 ID=FUN_000150-T1.cds;Parent=FUN_000150-T1;
scaffold_1 funannotate exon 588168 588882 . - . ID=FUN_000150-T1.exon1;Parent=FUN_000150-T1;
scaffold_1 funannotate exon 588044 588093 . - . ID=FUN_000150-T1.exon2;Parent=FUN_000150-T1;
scaffold_1 funannotate gene 591066 591338 . + . ID=FUN_000151;
scaffold_1 funannotate mRNA 591066 591338 . + . ID=FUN_000151-T1;Parent=FUN_000151;product=hypothetical protein;
scaffold_1 funannotate CDS 591066 591338 . + 0 ID=FUN_000151-T1.cds;Parent=FUN_000151-T1;
scaffold_1 funannotate exon 591066 591338 . + . ID=FUN_000151-T1.exon1;Parent=FUN_000151-T1;
scaffold_1 funannotate gene 595053 596655 . + . ID=FUN_000152;
scaffold_1 funannotate mRNA 595053 596655 . + . ID=FUN_000152-T1;Parent=FUN_000152;product=hypothetical protein;
scaffold_1 funannotate CDS 595053 595059 . + 0 ID=FUN_000152-T1.cds;Parent=FUN_000152-T1;
scaffold_1 funannotate CDS 595144 595539 . + 2 ID=FUN_000152-T1.cds;Parent=FUN_000152-T1;
scaffold_1 funannotate CDS 595608 595896 . + 2 ID=FUN_000152-T1.cds;Parent=FUN_000152-T1;
scaffold_1 funannotate CDS 595992 596655 . + 1 ID=FUN_000152-T1.cds;Parent=FUN_000152-T1;
scaffold_1 funannotate exon 595053 595059 . + . ID=FUN_000152-T1.exon1;Parent=FUN_000152-T1;
scaffold_1 funannotate exon 595144 595539 . + . ID=FUN_000152-T1.exon2;Parent=FUN_000152-T1;
scaffold_1 funannotate exon 595608 595896 . + . ID=FUN_000152-T1.exon3;Parent=FUN_000152-T1;
scaffold_1 funannotate exon 595992 596655 . + . ID=FUN_000152-T1.exon4;Parent=FUN_000152-T1;
scaffold_1 funannotate gene 598128 600049 . - . ID=FUN_000153;
scaffold_1 funannotate mRNA 598128 600049 . - . ID=FUN_000153-T1;Parent=FUN_000153;product=FAD-binding monooxygenase tazF;Dbxref=UniProtKB/Swiss-Prot:Q0CSA3
scaffold_1 funannotate CDS 599499 600049 . - 0 ID=FUN_000153-T1.cds;Parent=FUN_000153-T1;
scaffold_1 funannotate CDS 599277 599434 . - 1 ID=FUN_000153-T1.cds;Parent=FUN_000153-T1;
scaffold_1 funannotate CDS 598594 599223 . - 2 ID=FUN_000153-T1.cds;Parent=FUN_000153-T1;
scaffold_1 funannotate CDS 598128 598525 . - 2 ID=FUN_000153-T1.cds;Parent=FUN_000153-T1;
scaffold_1 funannotate exon 599499 600049 . - . ID=FUN_000153-T1.exon1;Parent=FUN_000153-T1;
scaffold_1 funannotate exon 599277 599434 . - . ID=FUN_000153-T1.exon2;Parent=FUN_000153-T1;
scaffold_1 funannotate exon 598594 599223 . - . ID=FUN_000153-T1.exon3;Parent=FUN_000153-T1;
scaffold_1 funannotate exon 598128 598525 . - . ID=FUN_000153-T1.exon4;Parent=FUN_000153-T1;
scaffold_1 funannotate gene 602691 603898 . + . ID=FUN_000154;
scaffold_1 funannotate mRNA 602691 603898 . + . ID=FUN_000154-T1;Parent=FUN_000154;product=hypothetical protein;
scaffold_1 funannotate CDS 602691 603167 . + 0 ID=FUN_000154-T1.cds;Parent=FUN_000154-T1;
scaffold_1 funannotate CDS 603248 603898 . + 0 ID=FUN_000154-T1.cds;Parent=FUN_000154-T1;
scaffold_1 funannotate exon 602691 603167 . + . ID=FUN_000154-T1.exon1;Parent=FUN_000154-T1;
scaffold_1 funannotate exon 603248 603898 . + . ID=FUN_000154-T1.exon2;Parent=FUN_000154-T1;
scaffold_1 funannotate gene 606469 607169 . + . ID=FUN_000155;
scaffold_1 funannotate mRNA 606469 607169 . + . ID=FUN_000155-T1;Parent=FUN_000155;product=hypothetical protein;
scaffold_1 funannotate CDS 606469 606658 . + 0 ID=FUN_000155-T1.cds;Parent=FUN_000155-T1;
scaffold_1 funannotate CDS 606730 606993 . + 2 ID=FUN_000155-T1.cds;Parent=FUN_000155-T1;
scaffold_1 funannotate CDS 607051 607169 . + 2 ID=FUN_000155-T1.cds;Parent=FUN_000155-T1;
scaffold_1 funannotate exon 606469 606658 . + . ID=FUN_000155-T1.exon1;Parent=FUN_000155-T1;
scaffold_1 funannotate exon 606730 606993 . + . ID=FUN_000155-T1.exon2;Parent=FUN_000155-T1;
scaffold_1 funannotate exon 607051 607169 . + . ID=FUN_000155-T1.exon3;Parent=FUN_000155-T1;
scaffold_1 funannotate gene 608199 609466 . - . ID=FUN_000156;
scaffold_1 funannotate mRNA 608199 609466 . - . ID=FUN_000156-T1;Parent=FUN_000156;product=hypothetical protein;
scaffold_1 funannotate CDS 609412 609466 . - 0 ID=FUN_000156-T1.cds;Parent=FUN_000156-T1;
scaffold_1 funannotate CDS 608199 609355 . - 2 ID=FUN_000156-T1.cds;Parent=FUN_000156-T1;
scaffold_1 funannotate exon 609412 609466 . - . ID=FUN_000156-T1.exon1;Parent=FUN_000156-T1;
scaffold_1 funannotate exon 608199 609355 . - . ID=FUN_000156-T1.exon2;Parent=FUN_000156-T1;
scaffold_1 funannotate gene 612160 613510 . - . ID=FUN_000157;
scaffold_1 funannotate mRNA 612160 613510 . - . ID=FUN_000157-T1;Parent=FUN_000157;product=hypothetical protein;
scaffold_1 funannotate CDS 613309 613510 . - 0 ID=FUN_000157-T1.cds;Parent=FUN_000157-T1;
scaffold_1 funannotate CDS 612859 613165 . - 2 ID=FUN_000157-T1.cds;Parent=FUN_000157-T1;
scaffold_1 funannotate CDS 612160 612784 . - 1 ID=FUN_000157-T1.cds;Parent=FUN_000157-T1;
scaffold_1 funannotate exon 613309 613510 . - . ID=FUN_000157-T1.exon1;Parent=FUN_000157-T1;
scaffold_1 funannotate exon 612859 613165 . - . ID=FUN_000157-T1.exon2;Parent=FUN_000157-T1;
scaffold_1 funannotate exon 612160 612784 . - . ID=FUN_000157-T1.exon3;Parent=FUN_000157-T1;
scaffold_1 funannotate gene 616209 619257 . - . ID=FUN_000158;
scaffold_1 funannotate mRNA 616209 619257 . - . ID=FUN_000158-T1;Parent=FUN_000158;product=hypothetical protein;
scaffold_1 funannotate CDS 616256 619257 . - 0 ID=FUN_000158-T1.cds;Parent=FUN_000158-T1;
scaffold_1 funannotate CDS 616209 616221 . - 1 ID=FUN_000158-T1.cds;Parent=FUN_000158-T1;
scaffold_1 funannotate exon 616256 619257 . - . ID=FUN_000158-T1.exon1;Parent=FUN_000158-T1;
scaffold_1 funannotate exon 616209 616221 . - . ID=FUN_000158-T1.exon2;Parent=FUN_000158-T1;
scaffold_1 funannotate gene 621977 622897 . + . ID=FUN_000159;
scaffold_1 funannotate mRNA 621977 622897 . + . ID=FUN_000159-T1;Parent=FUN_000159;product=Probable carboxypeptidase BDCG_03757;Dbxref=UniProtKB/Swiss-Prot:C5GFX4
scaffold_1 funannotate CDS 621977 622897 . + 0 ID=FUN_000159-T1.cds;Parent=FUN_000159-T1;
scaffold_1 funannotate exon 621977 622897 . + . ID=FUN_000159-T1.exon1;Parent=FUN_000159-T1;
scaffold_1 funannotate gene 626946 628399 . + . ID=FUN_000160;
scaffold_1 funannotate mRNA 626946 628399 . + . ID=FUN_000160-T1;Parent=FUN_000160;product=hypothetical protein;
scaffold_1 funannotate CDS 626946 627062 . + 0 ID=FUN_000160-T1.cds;Parent=FUN_000160-T1;
scaffold_1 funannotate CDS 627129 627425 . + 0 ID=FUN_000160-T1.cds;Parent=FUN_000160-T1;
scaffold_1 funannotate CDS 627500 628399 . + 0 ID=FUN_000160-T1.cds;Parent=FUN_000160-T1;
scaffold_1 funannotate exon 626946 627062 . + . ID=FUN_000160-T1.exon1;Parent=FUN_000160-T1;
scaffold_1 funannotate exon 627129 627425 . + . ID=FUN_000160-T1.exon2;Parent=FUN_000160-T1;
scaffold_1 funannotate exon 627500 628399 . + . ID=FUN_000160-T1.exon3;Parent=FUN_000160-T1;
scaffold_1 funannotate gene 629039 630011 . + . ID=FUN_000161;
scaffold_1 funannotate mRNA 629039 630011 . + . ID=FUN_000161-T1;Parent=FUN_000161;product=hypothetical protein;
scaffold_1 funannotate CDS 629039 629290 . + 0 ID=FUN_000161-T1.cds;Parent=FUN_000161-T1;
scaffold_1 funannotate CDS 629364 630011 . + 0 ID=FUN_000161-T1.cds;Parent=FUN_000161-T1;
scaffold_1 funannotate exon 629039 629290 . + . ID=FUN_000161-T1.exon1;Parent=FUN_000161-T1;
scaffold_1 funannotate exon 629364 630011 . + . ID=FUN_000161-T1.exon2;Parent=FUN_000161-T1;
scaffold_1 funannotate gene 634552 635169 . - . ID=FUN_000162;
scaffold_1 funannotate mRNA 634552 635169 . - . ID=FUN_000162-T1;Parent=FUN_000162;product=hypothetical protein;
scaffold_1 funannotate CDS 634552 635169 . - 0 ID=FUN_000162-T1.cds;Parent=FUN_000162-T1;
scaffold_1 funannotate exon 634552 635169 . - . ID=FUN_000162-T1.exon1;Parent=FUN_000162-T1;
scaffold_1 funannotate gene 638124 639651 . - . ID=FUN_000163;
scaffold_1 funannotate mRNA 638124 639651 . - . ID=FUN_000163-T1;Parent=FUN_000163;product=hypothetical protein;
scaffold_1 funannotate CDS 639375 639651 . - 0 ID=FUN_000163-T1.cds;Parent=FUN_000163-T1;
scaffold_1 funannotate CDS 638978 639271 . - 2 ID=FUN_000163-T1.cds;Parent=FUN_000163-T1;
scaffold_1 funannotate CDS 638788 638918 . - 2 ID=FUN_000163-T1.cds;Parent=FUN_000163-T1;
scaffold_1 funannotate CDS 638124 638726 . - 0 ID=FUN_000163-T1.cds;Parent=FUN_000163-T1;
scaffold_1 funannotate exon 639375 639651 . - . ID=FUN_000163-T1.exon1;Parent=FUN_000163-T1;
scaffold_1 funannotate exon 638978 639271 . - . ID=FUN_000163-T1.exon2;Parent=FUN_000163-T1;
scaffold_1 funannotate exon 638788 638918 . - . ID=FUN_000163-T1.exon3;Parent=FUN_000163-T1;
scaffold_1 funannotate exon 638124 638726 . - . ID=FUN_000163-T1.exon4;Parent=FUN_000163-T1;
scaffold_1 funannotate gene 640703 642638 . - . ID=FUN_000164;
scaffold_1 funannotate mRNA 640703 642638 . - . ID=FUN_000164-T1;Parent=FUN_000164;product=Autophagy-related protein 22;Dbxref=UniProtKB/Swiss-Prot:Q2HFE0
scaffold_1 funannotate CDS 642497 642638 . - 0 ID=FUN_000164-T1.cds;Parent=FUN_000164-T1;
scaffold_1 funannotate CDS 642394 642399 . - 2 ID=FUN_000164-T1.cds;Parent=FUN_000164-T1;
scaffold_1 funannotate CDS 640703 642297 . - 2 ID=FUN_000164-T1.cds;Parent=FUN_000164-T1;
scaffold_1 funannotate exon 642497 642638 . - . ID=FUN_000164-T1.exon1;Parent=FUN_000164-T1;
scaffold_1 funannotate exon 642394 642399 . - . ID=FUN_000164-T1.exon2;Parent=FUN_000164-T1;
scaffold_1 funannotate exon 640703 642297 . - . ID=FUN_000164-T1.exon3;Parent=FUN_000164-T1;
scaffold_1 funannotate gene 644014 645243 . + . ID=FUN_000165;
scaffold_1 funannotate mRNA 644014 645243 . + . ID=FUN_000165-T1;Parent=FUN_000165;product=Endo-1,4-beta-xylanase 2;Dbxref=UniProtKB/Swiss-Prot:G4MTF8
scaffold_1 funannotate CDS 644014 644475 . + 0 ID=FUN_000165-T1.cds;Parent=FUN_000165-T1;
scaffold_1 funannotate CDS 644546 644783 . + 0 ID=FUN_000165-T1.cds;Parent=FUN_000165-T1;
scaffold_1 funannotate CDS 644845 645047 . + 2 ID=FUN_000165-T1.cds;Parent=FUN_000165-T1;
scaffold_1 funannotate CDS 645148 645243 . + 0 ID=FUN_000165-T1.cds;Parent=FUN_000165-T1;
scaffold_1 funannotate exon 644014 644475 . + . ID=FUN_000165-T1.exon1;Parent=FUN_000165-T1;
scaffold_1 funannotate exon 644546 644783 . + . ID=FUN_000165-T1.exon2;Parent=FUN_000165-T1;
scaffold_1 funannotate exon 644845 645047 . + . ID=FUN_000165-T1.exon3;Parent=FUN_000165-T1;
scaffold_1 funannotate exon 645148 645243 . + . ID=FUN_000165-T1.exon4;Parent=FUN_000165-T1;
scaffold_1 funannotate gene 657197 657856 . + . ID=FUN_000166;
scaffold_1 funannotate mRNA 657197 657856 . + . ID=FUN_000166-T1;Parent=FUN_000166;product=hypothetical protein;
scaffold_1 funannotate CDS 657197 657225 . + 0 ID=FUN_000166-T1.cds;Parent=FUN_000166-T1;
scaffold_1 funannotate CDS 657378 657407 . + 1 ID=FUN_000166-T1.cds;Parent=FUN_000166-T1;
scaffold_1 funannotate CDS 657465 657518 . + 1 ID=FUN_000166-T1.cds;Parent=FUN_000166-T1;
scaffold_1 funannotate CDS 657582 657673 . + 1 ID=FUN_000166-T1.cds;Parent=FUN_000166-T1;
scaffold_1 funannotate CDS 657723 657856 . + 2 ID=FUN_000166-T1.cds;Parent=FUN_000166-T1;
scaffold_1 funannotate exon 657197 657225 . + . ID=FUN_000166-T1.exon1;Parent=FUN_000166-T1;
scaffold_1 funannotate exon 657378 657407 . + . ID=FUN_000166-T1.exon2;Parent=FUN_000166-T1;
scaffold_1 funannotate exon 657465 657518 . + . ID=FUN_000166-T1.exon3;Parent=FUN_000166-T1;
scaffold_1 funannotate exon 657582 657673 . + . ID=FUN_000166-T1.exon4;Parent=FUN_000166-T1;
scaffold_1 funannotate exon 657723 657856 . + . ID=FUN_000166-T1.exon5;Parent=FUN_000166-T1;
scaffold_1 funannotate gene 658882 660198 . - . ID=FUN_000167;
scaffold_1 funannotate mRNA 658882 660198 . - . ID=FUN_000167-T1;Parent=FUN_000167;product=hypothetical protein;
scaffold_1 funannotate CDS 660003 660198 . - 0 ID=FUN_000167-T1.cds;Parent=FUN_000167-T1;
scaffold_1 funannotate CDS 659852 659932 . - 2 ID=FUN_000167-T1.cds;Parent=FUN_000167-T1;
scaffold_1 funannotate CDS 659664 659777 . - 2 ID=FUN_000167-T1.cds;Parent=FUN_000167-T1;
scaffold_1 funannotate CDS 658882 659609 . - 2 ID=FUN_000167-T1.cds;Parent=FUN_000167-T1;
scaffold_1 funannotate exon 660003 660198 . - . ID=FUN_000167-T1.exon1;Parent=FUN_000167-T1;
scaffold_1 funannotate exon 659852 659932 . - . ID=FUN_000167-T1.exon2;Parent=FUN_000167-T1;
scaffold_1 funannotate exon 659664 659777 . - . ID=FUN_000167-T1.exon3;Parent=FUN_000167-T1;
scaffold_1 funannotate exon 658882 659609 . - . ID=FUN_000167-T1.exon4;Parent=FUN_000167-T1;
scaffold_1 funannotate gene 665641 666397 . - . ID=FUN_000168;
scaffold_1 funannotate mRNA 665641 666397 . - . ID=FUN_000168-T1;Parent=FUN_000168;product=Large ribosomal subunit protein eL33A;Dbxref=UniProtKB/Swiss-Prot:Q9USX4
scaffold_1 funannotate CDS 666373 666397 . - 0 ID=FUN_000168-T1.cds;Parent=FUN_000168-T1;
scaffold_1 funannotate CDS 666226 666235 . - 2 ID=FUN_000168-T1.cds;Parent=FUN_000168-T1;
scaffold_1 funannotate CDS 665965 666060 . - 1 ID=FUN_000168-T1.cds;Parent=FUN_000168-T1;
scaffold_1 funannotate CDS 665805 665905 . - 1 ID=FUN_000168-T1.cds;Parent=FUN_000168-T1;
scaffold_1 funannotate CDS 665641 665738 . - 2 ID=FUN_000168-T1.cds;Parent=FUN_000168-T1;
scaffold_1 funannotate exon 666373 666397 . - . ID=FUN_000168-T1.exon1;Parent=FUN_000168-T1;
scaffold_1 funannotate exon 666226 666235 . - . ID=FUN_000168-T1.exon2;Parent=FUN_000168-T1;
scaffold_1 funannotate exon 665965 666060 . - . ID=FUN_000168-T1.exon3;Parent=FUN_000168-T1;
scaffold_1 funannotate exon 665805 665905 . - . ID=FUN_000168-T1.exon4;Parent=FUN_000168-T1;
scaffold_1 funannotate exon 665641 665738 . - . ID=FUN_000168-T1.exon5;Parent=FUN_000168-T1;
scaffold_1 funannotate gene 678167 680101 . + . ID=FUN_000169;
scaffold_1 funannotate mRNA 678167 680101 . + . ID=FUN_000169-T1;Parent=FUN_000169;product=Beta-hexosaminidase ARB_07893;Dbxref=UniProtKB/Swiss-Prot:D4AUH6
scaffold_1 funannotate CDS 678167 679555 . + 0 ID=FUN_000169-T1.cds;Parent=FUN_000169-T1;
scaffold_1 funannotate CDS 679673 680101 . + 0 ID=FUN_000169-T1.cds;Parent=FUN_000169-T1;
scaffold_1 funannotate exon 678167 679555 . + . ID=FUN_000169-T1.exon1;Parent=FUN_000169-T1;
scaffold_1 funannotate exon 679673 680101 . + . ID=FUN_000169-T1.exon2;Parent=FUN_000169-T1;
scaffold_1 funannotate gene 681405 683141 . + . ID=FUN_000170;
scaffold_1 funannotate mRNA 681405 683141 . + . ID=FUN_000170-T1;Parent=FUN_000170;product=Cytochrome P450 monooxygenase pvhE;Dbxref=UniProtKB/Swiss-Prot:A0A3S5HYN5
scaffold_1 funannotate CDS 681405 681582 . + 0 ID=FUN_000170-T1.cds;Parent=FUN_000170-T1;
scaffold_1 funannotate CDS 681647 682160 . + 2 ID=FUN_000170-T1.cds;Parent=FUN_000170-T1;
scaffold_1 funannotate CDS 682226 683141 . + 1 ID=FUN_000170-T1.cds;Parent=FUN_000170-T1;
scaffold_1 funannotate exon 681405 681582 . + . ID=FUN_000170-T1.exon1;Parent=FUN_000170-T1;
scaffold_1 funannotate exon 681647 682160 . + . ID=FUN_000170-T1.exon2;Parent=FUN_000170-T1;
scaffold_1 funannotate exon 682226 683141 . + . ID=FUN_000170-T1.exon3;Parent=FUN_000170-T1;
scaffold_1 funannotate gene 691836 695058 . - . ID=FUN_000171;
scaffold_1 funannotate mRNA 691836 695058 . - . ID=FUN_000171-T1;Parent=FUN_000171;product=hypothetical protein;
scaffold_1 funannotate CDS 694662 695058 . - 0 ID=FUN_000171-T1.cds;Parent=FUN_000171-T1;
scaffold_1 funannotate CDS 694330 694472 . - 2 ID=FUN_000171-T1.cds;Parent=FUN_000171-T1;
scaffold_1 funannotate CDS 692775 694268 . - 0 ID=FUN_000171-T1.cds;Parent=FUN_000171-T1;
scaffold_1 funannotate CDS 692029 692721 . - 0 ID=FUN_000171-T1.cds;Parent=FUN_000171-T1;
scaffold_1 funannotate CDS 691836 691973 . - 0 ID=FUN_000171-T1.cds;Parent=FUN_000171-T1;
scaffold_1 funannotate exon 694662 695058 . - . ID=FUN_000171-T1.exon1;Parent=FUN_000171-T1;
scaffold_1 funannotate exon 694330 694472 . - . ID=FUN_000171-T1.exon2;Parent=FUN_000171-T1;
scaffold_1 funannotate exon 692775 694268 . - . ID=FUN_000171-T1.exon3;Parent=FUN_000171-T1;
scaffold_1 funannotate exon 692029 692721 . - . ID=FUN_000171-T1.exon4;Parent=FUN_000171-T1;
scaffold_1 funannotate exon 691836 691973 . - . ID=FUN_000171-T1.exon5;Parent=FUN_000171-T1;
scaffold_1 funannotate gene 695513 696701 . + . ID=FUN_000172;
scaffold_1 funannotate mRNA 695513 696701 . + . ID=FUN_000172-T1;Parent=FUN_000172;product=ATP synthase subunit gamma, mitochondrial;Dbxref=UniProtKB/Swiss-Prot:Q6C338
scaffold_1 funannotate CDS 695513 695568 . + 0 ID=FUN_000172-T1.cds;Parent=FUN_000172-T1;
scaffold_1 funannotate CDS 695697 696283 . + 1 ID=FUN_000172-T1.cds;Parent=FUN_000172-T1;
scaffold_1 funannotate CDS 696343 696476 . + 2 ID=FUN_000172-T1.cds;Parent=FUN_000172-T1;
scaffold_1 funannotate CDS 696573 696701 . + 0 ID=FUN_000172-T1.cds;Parent=FUN_000172-T1;
scaffold_1 funannotate exon 695513 695568 . + . ID=FUN_000172-T1.exon1;Parent=FUN_000172-T1;
scaffold_1 funannotate exon 695697 696283 . + . ID=FUN_000172-T1.exon2;Parent=FUN_000172-T1;
scaffold_1 funannotate exon 696343 696476 . + . ID=FUN_000172-T1.exon3;Parent=FUN_000172-T1;
scaffold_1 funannotate exon 696573 696701 . + . ID=FUN_000172-T1.exon4;Parent=FUN_000172-T1;
scaffold_1 funannotate gene 699833 702222 . + . ID=FUN_000173;
scaffold_1 funannotate mRNA 699833 702222 . + . ID=FUN_000173-T1;Parent=FUN_000173;product=hypothetical protein;
scaffold_1 funannotate CDS 699833 699913 . + 0 ID=FUN_000173-T1.cds;Parent=FUN_000173-T1;
scaffold_1 funannotate CDS 699979 700174 . + 0 ID=FUN_000173-T1.cds;Parent=FUN_000173-T1;
scaffold_1 funannotate CDS 700427 702019 . + 2 ID=FUN_000173-T1.cds;Parent=FUN_000173-T1;
scaffold_1 funannotate CDS 702095 702222 . + 2 ID=FUN_000173-T1.cds;Parent=FUN_000173-T1;
scaffold_1 funannotate exon 699833 699913 . + . ID=FUN_000173-T1.exon1;Parent=FUN_000173-T1;
scaffold_1 funannotate exon 699979 700174 . + . ID=FUN_000173-T1.exon2;Parent=FUN_000173-T1;
scaffold_1 funannotate exon 700427 702019 . + . ID=FUN_000173-T1.exon3;Parent=FUN_000173-T1;
scaffold_1 funannotate exon 702095 702222 . + . ID=FUN_000173-T1.exon4;Parent=FUN_000173-T1;
scaffold_1 funannotate gene 710429 711593 . + . ID=FUN_000174;
scaffold_1 funannotate mRNA 710429 711593 . + . ID=FUN_000174-T1;Parent=FUN_000174;product=hypothetical protein;
scaffold_1 funannotate CDS 710429 710731 . + 0 ID=FUN_000174-T1.cds;Parent=FUN_000174-T1;
scaffold_1 funannotate CDS 710814 711593 . + 0 ID=FUN_000174-T1.cds;Parent=FUN_000174-T1;
scaffold_1 funannotate exon 710429 710731 . + . ID=FUN_000174-T1.exon1;Parent=FUN_000174-T1;
scaffold_1 funannotate exon 710814 711593 . + . ID=FUN_000174-T1.exon2;Parent=FUN_000174-T1;
scaffold_1 funannotate gene 715012 715715 . + . ID=FUN_000175;
scaffold_1 funannotate mRNA 715012 715715 . + . ID=FUN_000175-T1;Parent=FUN_000175;product=Probable ubiquitin-conjugating enzyme E2 W;Dbxref=UniProtKB/Swiss-Prot:Q55EY8
scaffold_1 funannotate CDS 715012 715056 . + 0 ID=FUN_000175-T1.cds;Parent=FUN_000175-T1;
scaffold_1 funannotate CDS 715194 715344 . + 0 ID=FUN_000175-T1.cds;Parent=FUN_000175-T1;
scaffold_1 funannotate CDS 715447 715715 . + 2 ID=FUN_000175-T1.cds;Parent=FUN_000175-T1;
scaffold_1 funannotate exon 715012 715056 . + . ID=FUN_000175-T1.exon1;Parent=FUN_000175-T1;
scaffold_1 funannotate exon 715194 715344 . + . ID=FUN_000175-T1.exon2;Parent=FUN_000175-T1;
scaffold_1 funannotate exon 715447 715715 . + . ID=FUN_000175-T1.exon3;Parent=FUN_000175-T1;
scaffold_1 funannotate gene 722907 724330 . - . ID=FUN_000176;
scaffold_1 funannotate mRNA 722907 724330 . - . ID=FUN_000176-T1;Parent=FUN_000176;product=hypothetical protein;
scaffold_1 funannotate CDS 724079 724330 . - 0 ID=FUN_000176-T1.cds;Parent=FUN_000176-T1;
scaffold_1 funannotate CDS 723834 723974 . - 0 ID=FUN_000176-T1.cds;Parent=FUN_000176-T1;
scaffold_1 funannotate CDS 722907 723776 . - 0 ID=FUN_000176-T1.cds;Parent=FUN_000176-T1;
scaffold_1 funannotate exon 724079 724330 . - . ID=FUN_000176-T1.exon1;Parent=FUN_000176-T1;
scaffold_1 funannotate exon 723834 723974 . - . ID=FUN_000176-T1.exon2;Parent=FUN_000176-T1;
scaffold_1 funannotate exon 722907 723776 . - . ID=FUN_000176-T1.exon3;Parent=FUN_000176-T1;
scaffold_1 funannotate gene 725213 727630 . - . ID=FUN_000177;
scaffold_1 funannotate mRNA 725213 727630 . - . ID=FUN_000177-T1;Parent=FUN_000177;product=hypothetical protein;
scaffold_1 funannotate CDS 725213 727630 . - 0 ID=FUN_000177-T1.cds;Parent=FUN_000177-T1;
scaffold_1 funannotate exon 725213 727630 . - . ID=FUN_000177-T1.exon1;Parent=FUN_000177-T1;
scaffold_1 funannotate gene 728466 729593 . + . ID=FUN_000178;
scaffold_1 funannotate mRNA 728466 729593 . + . ID=FUN_000178-T1;Parent=FUN_000178;product=hypothetical protein;
scaffold_1 funannotate CDS 728466 729593 . + 0 ID=FUN_000178-T1.cds;Parent=FUN_000178-T1;
scaffold_1 funannotate exon 728466 729593 . + . ID=FUN_000178-T1.exon1;Parent=FUN_000178-T1;
scaffold_1 funannotate gene 729778 730323 . - . ID=FUN_000179;
scaffold_1 funannotate mRNA 729778 730323 . - . ID=FUN_000179-T1;Parent=FUN_000179;product=hypothetical protein;
scaffold_1 funannotate CDS 729778 730323 . - 0 ID=FUN_000179-T1.cds;Parent=FUN_000179-T1;
scaffold_1 funannotate exon 729778 730323 . - . ID=FUN_000179-T1.exon1;Parent=FUN_000179-T1;
scaffold_1 funannotate gene 730698 730874 . + . ID=FUN_000180;
scaffold_1 funannotate mRNA 730698 730874 . + . ID=FUN_000180-T1;Parent=FUN_000180;product=hypothetical protein;
scaffold_1 funannotate CDS 730698 730874 . + 0 ID=FUN_000180-T1.cds;Parent=FUN_000180-T1;
scaffold_1 funannotate exon 730698 730874 . + . ID=FUN_000180-T1.exon1;Parent=FUN_000180-T1;
scaffold_1 funannotate gene 731595 733463 . + . ID=FUN_000181;
scaffold_1 funannotate mRNA 731595 733463 . + . ID=FUN_000181-T1;Parent=FUN_000181;product=hypothetical protein;
scaffold_1 funannotate CDS 731595 732379 . + 0 ID=FUN_000181-T1.cds;Parent=FUN_000181-T1;
scaffold_1 funannotate CDS 732441 732810 . + 1 ID=FUN_000181-T1.cds;Parent=FUN_000181-T1;
scaffold_1 funannotate CDS 732864 733463 . + 0 ID=FUN_000181-T1.cds;Parent=FUN_000181-T1;
scaffold_1 funannotate exon 731595 732379 . + . ID=FUN_000181-T1.exon1;Parent=FUN_000181-T1;
scaffold_1 funannotate exon 732441 732810 . + . ID=FUN_000181-T1.exon2;Parent=FUN_000181-T1;
scaffold_1 funannotate exon 732864 733463 . + . ID=FUN_000181-T1.exon3;Parent=FUN_000181-T1;
scaffold_1 funannotate gene 741825 742773 . + . ID=FUN_000182;
scaffold_1 funannotate mRNA 741825 742773 . + . ID=FUN_000182-T1;Parent=FUN_000182;product=Proteasome subunit beta type-5;Dbxref=UniProtKB/Swiss-Prot:P30656
scaffold_1 funannotate CDS 741825 741962 . + 0 ID=FUN_000182-T1.cds;Parent=FUN_000182-T1;
scaffold_1 funannotate CDS 742054 742773 . + 0 ID=FUN_000182-T1.cds;Parent=FUN_000182-T1;
scaffold_1 funannotate exon 741825 741962 . + . ID=FUN_000182-T1.exon1;Parent=FUN_000182-T1;
scaffold_1 funannotate exon 742054 742773 . + . ID=FUN_000182-T1.exon2;Parent=FUN_000182-T1;
scaffold_1 funannotate gene 752961 753320 . + . ID=FUN_000183;
scaffold_1 funannotate mRNA 752961 753320 . + . ID=FUN_000183-T1;Parent=FUN_000183;product=hypothetical protein;
scaffold_1 funannotate CDS 752961 753320 . + 0 ID=FUN_000183-T1.cds;Parent=FUN_000183-T1;
scaffold_1 funannotate exon 752961 753320 . + . ID=FUN_000183-T1.exon1;Parent=FUN_000183-T1;
scaffold_1 funannotate gene 753522 753975 . + . ID=FUN_000184;
scaffold_1 funannotate mRNA 753522 753975 . + . ID=FUN_000184-T1;Parent=FUN_000184;product=hypothetical protein;
scaffold_1 funannotate CDS 753522 753543 . + 0 ID=FUN_000184-T1.cds;Parent=FUN_000184-T1;
scaffold_1 funannotate CDS 753596 753975 . + 2 ID=FUN_000184-T1.cds;Parent=FUN_000184-T1;
scaffold_1 funannotate exon 753522 753543 . + . ID=FUN_000184-T1.exon1;Parent=FUN_000184-T1;
scaffold_1 funannotate exon 753596 753975 . + . ID=FUN_000184-T1.exon2;Parent=FUN_000184-T1;
scaffold_1 funannotate gene 754196 754582 . - . ID=FUN_000185;
scaffold_1 funannotate mRNA 754196 754582 . - . ID=FUN_000185-T1;Parent=FUN_000185;product=U6 snRNA-associated Sm-like protein LSm6;Dbxref=UniProtKB/Swiss-Prot:Q2HAN0
scaffold_1 funannotate CDS 754477 754582 . - 0 ID=FUN_000185-T1.cds;Parent=FUN_000185-T1;
scaffold_1 funannotate CDS 754272 754385 . - 2 ID=FUN_000185-T1.cds;Parent=FUN_000185-T1;
scaffold_1 funannotate CDS 754196 754221 . - 2 ID=FUN_000185-T1.cds;Parent=FUN_000185-T1;
scaffold_1 funannotate exon 754477 754582 . - . ID=FUN_000185-T1.exon1;Parent=FUN_000185-T1;
scaffold_1 funannotate exon 754272 754385 . - . ID=FUN_000185-T1.exon2;Parent=FUN_000185-T1;
scaffold_1 funannotate exon 754196 754221 . - . ID=FUN_000185-T1.exon3;Parent=FUN_000185-T1;
scaffold_1 funannotate gene 758895 762233 . + . ID=FUN_000186;
scaffold_1 funannotate mRNA 758895 762233 . + . ID=FUN_000186-T1;Parent=FUN_000186;product=hypothetical protein;
scaffold_1 funannotate CDS 758895 759373 . + 0 ID=FUN_000186-T1.cds;Parent=FUN_000186-T1;
scaffold_1 funannotate CDS 759488 762233 . + 1 ID=FUN_000186-T1.cds;Parent=FUN_000186-T1;
scaffold_1 funannotate exon 758895 759373 . + . ID=FUN_000186-T1.exon1;Parent=FUN_000186-T1;
scaffold_1 funannotate exon 759488 762233 . + . ID=FUN_000186-T1.exon2;Parent=FUN_000186-T1;
scaffold_1 funannotate gene 763922 765625 . + . ID=FUN_000187;
scaffold_1 funannotate mRNA 763922 765625 . + . ID=FUN_000187-T1;Parent=FUN_000187;product=Ammonium transporter 1;Dbxref=UniProtKB/Swiss-Prot:Q9C0V1
scaffold_1 funannotate CDS 763922 764041 . + 0 ID=FUN_000187-T1.cds;Parent=FUN_000187-T1;
scaffold_1 funannotate CDS 764119 764183 . + 0 ID=FUN_000187-T1.cds;Parent=FUN_000187-T1;
scaffold_1 funannotate CDS 764243 765003 . + 1 ID=FUN_000187-T1.cds;Parent=FUN_000187-T1;
scaffold_1 funannotate CDS 765060 765625 . + 2 ID=FUN_000187-T1.cds;Parent=FUN_000187-T1;
scaffold_1 funannotate exon 763922 764041 . + . ID=FUN_000187-T1.exon1;Parent=FUN_000187-T1;
scaffold_1 funannotate exon 764119 764183 . + . ID=FUN_000187-T1.exon2;Parent=FUN_000187-T1;
scaffold_1 funannotate exon 764243 765003 . + . ID=FUN_000187-T1.exon3;Parent=FUN_000187-T1;
scaffold_1 funannotate exon 765060 765625 . + . ID=FUN_000187-T1.exon4;Parent=FUN_000187-T1;
scaffold_1 funannotate gene 766156 766236 . + . ID=FUN_000188;
scaffold_1 funannotate tRNA 766156 766236 . + . ID=FUN_000188-T1;Parent=FUN_000188;product=tRNA-Ser;
scaffold_1 funannotate exon 766156 766236 . + . ID=FUN_000188-T1.exon1;Parent=FUN_000188-T1;
scaffold_1 funannotate gene 766737 767981 . + . ID=FUN_000189;
scaffold_1 funannotate mRNA 766737 767981 . + . ID=FUN_000189-T1;Parent=FUN_000189;product=hypothetical protein;
scaffold_1 funannotate CDS 766737 767981 . + 0 ID=FUN_000189-T1.cds;Parent=FUN_000189-T1;
scaffold_1 funannotate exon 766737 767981 . + . ID=FUN_000189-T1.exon1;Parent=FUN_000189-T1;
scaffold_1 funannotate gene 768234 768695 . + . ID=FUN_000190;
scaffold_1 funannotate mRNA 768234 768695 . + . ID=FUN_000190-T1;Parent=FUN_000190;product=hypothetical protein;
scaffold_1 funannotate CDS 768234 768695 . + 0 ID=FUN_000190-T1.cds;Parent=FUN_000190-T1;
scaffold_1 funannotate exon 768234 768695 . + . ID=FUN_000190-T1.exon1;Parent=FUN_000190-T1;
scaffold_1 funannotate gene 769009 771617 . - . ID=FUN_000191;
scaffold_1 funannotate mRNA 769009 771617 . - . ID=FUN_000191-T1;Parent=FUN_000191;product=hypothetical protein;
scaffold_1 funannotate CDS 771425 771617 . - 0 ID=FUN_000191-T1.cds;Parent=FUN_000191-T1;
scaffold_1 funannotate CDS 769009 771368 . - 2 ID=FUN_000191-T1.cds;Parent=FUN_000191-T1;
scaffold_1 funannotate exon 771425 771617 . - . ID=FUN_000191-T1.exon1;Parent=FUN_000191-T1;
scaffold_1 funannotate exon 769009 771368 . - . ID=FUN_000191-T1.exon2;Parent=FUN_000191-T1;
scaffold_1 funannotate gene 772545 773687 . + . ID=FUN_000192;
scaffold_1 funannotate mRNA 772545 773687 . + . ID=FUN_000192-T1;Parent=FUN_000192;product=Dehydrodolichyl diphosphate synthase complex subunit NUS1;Dbxref=UniProtKB/Swiss-Prot:Q12063
scaffold_1 funannotate CDS 772545 772640 . + 0 ID=FUN_000192-T1.cds;Parent=FUN_000192-T1;
scaffold_1 funannotate CDS 772711 773137 . + 0 ID=FUN_000192-T1.cds;Parent=FUN_000192-T1;
scaffold_1 funannotate CDS 773200 773687 . + 2 ID=FUN_000192-T1.cds;Parent=FUN_000192-T1;
scaffold_1 funannotate exon 772545 772640 . + . ID=FUN_000192-T1.exon1;Parent=FUN_000192-T1;
scaffold_1 funannotate exon 772711 773137 . + . ID=FUN_000192-T1.exon2;Parent=FUN_000192-T1;
scaffold_1 funannotate exon 773200 773687 . + . ID=FUN_000192-T1.exon3;Parent=FUN_000192-T1;
scaffold_1 funannotate gene 776883 777563 . - . ID=FUN_000193;
scaffold_1 funannotate mRNA 776883 777563 . - . ID=FUN_000193-T1;Parent=FUN_000193;product=hypothetical protein;
scaffold_1 funannotate CDS 776883 777563 . - 0 ID=FUN_000193-T1.cds;Parent=FUN_000193-T1;
scaffold_1 funannotate exon 776883 777563 . - . ID=FUN_000193-T1.exon1;Parent=FUN_000193-T1;
scaffold_1 funannotate gene 782503 784317 . + . ID=FUN_000194;
scaffold_1 funannotate mRNA 782503 784317 . + . ID=FUN_000194-T1;Parent=FUN_000194;product=hypothetical protein;
scaffold_1 funannotate CDS 782503 783197 . + 0 ID=FUN_000194-T1.cds;Parent=FUN_000194-T1;
scaffold_1 funannotate CDS 783261 784317 . + 1 ID=FUN_000194-T1.cds;Parent=FUN_000194-T1;
scaffold_1 funannotate exon 782503 783197 . + . ID=FUN_000194-T1.exon1;Parent=FUN_000194-T1;
scaffold_1 funannotate exon 783261 784317 . + . ID=FUN_000194-T1.exon2;Parent=FUN_000194-T1;
scaffold_1 funannotate gene 814581 816608 . + . ID=FUN_000195;
scaffold_1 funannotate mRNA 814581 816608 . + . ID=FUN_000195-T1;Parent=FUN_000195;product=Glucose-6-phosphate 1-dehydrogenase;Dbxref=UniProtKB/Swiss-Prot:P41764
scaffold_1 funannotate CDS 814581 814609 . + 0 ID=FUN_000195-T1.cds;Parent=FUN_000195-T1;
scaffold_1 funannotate CDS 814752 814824 . + 1 ID=FUN_000195-T1.cds;Parent=FUN_000195-T1;
scaffold_1 funannotate CDS 814910 814930 . + 0 ID=FUN_000195-T1.cds;Parent=FUN_000195-T1;
scaffold_1 funannotate CDS 814990 815334 . + 0 ID=FUN_000195-T1.cds;Parent=FUN_000195-T1;
scaffold_1 funannotate CDS 815414 816353 . + 0 ID=FUN_000195-T1.cds;Parent=FUN_000195-T1;
scaffold_1 funannotate CDS 816421 816535 . + 2 ID=FUN_000195-T1.cds;Parent=FUN_000195-T1;
scaffold_1 funannotate CDS 816605 816608 . + 1 ID=FUN_000195-T1.cds;Parent=FUN_000195-T1;
scaffold_1 funannotate exon 814581 814609 . + . ID=FUN_000195-T1.exon1;Parent=FUN_000195-T1;
scaffold_1 funannotate exon 814752 814824 . + . ID=FUN_000195-T1.exon2;Parent=FUN_000195-T1;
scaffold_1 funannotate exon 814910 814930 . + . ID=FUN_000195-T1.exon3;Parent=FUN_000195-T1;
scaffold_1 funannotate exon 814990 815334 . + . ID=FUN_000195-T1.exon4;Parent=FUN_000195-T1;
scaffold_1 funannotate exon 815414 816353 . + . ID=FUN_000195-T1.exon5;Parent=FUN_000195-T1;
scaffold_1 funannotate exon 816421 816535 . + . ID=FUN_000195-T1.exon6;Parent=FUN_000195-T1;
scaffold_1 funannotate exon 816605 816608 . + . ID=FUN_000195-T1.exon7;Parent=FUN_000195-T1;
scaffold_1 funannotate gene 822393 822473 . + . ID=FUN_000196;
scaffold_1 funannotate tRNA 822393 822473 . + . ID=FUN_000196-T1;Parent=FUN_000196;product=tRNA-Ser;
scaffold_1 funannotate exon 822393 822473 . + . ID=FUN_000196-T1.exon1;Parent=FUN_000196-T1;
scaffold_1 funannotate gene 833356 835875 . + . ID=FUN_000197;
scaffold_1 funannotate mRNA 833356 835875 . + . ID=FUN_000197-T1;Parent=FUN_000197;product=Pre-mRNA-processing factor 39;Dbxref=UniProtKB/Swiss-Prot:O74970
scaffold_1 funannotate CDS 833356 833427 . + 0 ID=FUN_000197-T1.cds;Parent=FUN_000197-T1;
scaffold_1 funannotate CDS 833500 833712 . + 0 ID=FUN_000197-T1.cds;Parent=FUN_000197-T1;
scaffold_1 funannotate CDS 833811 833914 . + 0 ID=FUN_000197-T1.cds;Parent=FUN_000197-T1;
scaffold_1 funannotate CDS 834395 835603 . + 1 ID=FUN_000197-T1.cds;Parent=FUN_000197-T1;
scaffold_1 funannotate CDS 835701 835875 . + 1 ID=FUN_000197-T1.cds;Parent=FUN_000197-T1;
scaffold_1 funannotate exon 833356 833427 . + . ID=FUN_000197-T1.exon1;Parent=FUN_000197-T1;
scaffold_1 funannotate exon 833500 833712 . + . ID=FUN_000197-T1.exon2;Parent=FUN_000197-T1;
scaffold_1 funannotate exon 833811 833914 . + . ID=FUN_000197-T1.exon3;Parent=FUN_000197-T1;
scaffold_1 funannotate exon 834395 835603 . + . ID=FUN_000197-T1.exon4;Parent=FUN_000197-T1;
scaffold_1 funannotate exon 835701 835875 . + . ID=FUN_000197-T1.exon5;Parent=FUN_000197-T1;
scaffold_1 funannotate gene 837523 838747 . + . ID=FUN_000198;
scaffold_1 funannotate mRNA 837523 838747 . + . ID=FUN_000198-T1;Parent=FUN_000198;product=Cytochrome c peroxidase, mitochondrial;Dbxref=UniProtKB/Swiss-Prot:Q4ING3
scaffold_1 funannotate CDS 837523 838009 . + 0 ID=FUN_000198-T1.cds;Parent=FUN_000198-T1;
scaffold_1 funannotate CDS 838081 838454 . + 2 ID=FUN_000198-T1.cds;Parent=FUN_000198-T1;
scaffold_1 funannotate CDS 838535 838747 . + 0 ID=FUN_000198-T1.cds;Parent=FUN_000198-T1;
scaffold_1 funannotate exon 837523 838009 . + . ID=FUN_000198-T1.exon1;Parent=FUN_000198-T1;
scaffold_1 funannotate exon 838081 838454 . + . ID=FUN_000198-T1.exon2;Parent=FUN_000198-T1;
scaffold_1 funannotate exon 838535 838747 . + . ID=FUN_000198-T1.exon3;Parent=FUN_000198-T1;
scaffold_1 funannotate gene 839604 839705 . - . ID=FUN_000199;
scaffold_1 funannotate tRNA 839604 839705 . - . ID=FUN_000199-T1;Parent=FUN_000199;product=tRNA-Leu;
scaffold_1 funannotate exon 839604 839705 . - . ID=FUN_000199-T1.exon1;Parent=FUN_000199-T1;
scaffold_1 funannotate gene 840419 842298 . - . ID=FUN_000200;
scaffold_1 funannotate mRNA 840419 842298 . - . ID=FUN_000200-T1;Parent=FUN_000200;product=hypothetical protein;
scaffold_1 funannotate CDS 841978 842298 . - 0 ID=FUN_000200-T1.cds;Parent=FUN_000200-T1;
scaffold_1 funannotate CDS 840419 841894 . - 0 ID=FUN_000200-T1.cds;Parent=FUN_000200-T1;
scaffold_1 funannotate exon 841978 842298 . - . ID=FUN_000200-T1.exon1;Parent=FUN_000200-T1;
scaffold_1 funannotate exon 840419 841894 . - . ID=FUN_000200-T1.exon2;Parent=FUN_000200-T1;
scaffold_1 funannotate gene 854294 855128 . - . ID=FUN_000201;
scaffold_1 funannotate mRNA 854294 855128 . - . ID=FUN_000201-T1;Parent=FUN_000201;product=Glycerol-1-phosphate phosphohydrolase 2;Dbxref=UniProtKB/Swiss-Prot:P40106
scaffold_1 funannotate CDS 855022 855128 . - 0 ID=FUN_000201-T1.cds;Parent=FUN_000201-T1;
scaffold_1 funannotate CDS 854852 854961 . - 1 ID=FUN_000201-T1.cds;Parent=FUN_000201-T1;
scaffold_1 funannotate CDS 854294 854781 . - 2 ID=FUN_000201-T1.cds;Parent=FUN_000201-T1;
scaffold_1 funannotate exon 855022 855128 . - . ID=FUN_000201-T1.exon1;Parent=FUN_000201-T1;
scaffold_1 funannotate exon 854852 854961 . - . ID=FUN_000201-T1.exon2;Parent=FUN_000201-T1;
scaffold_1 funannotate exon 854294 854781 . - . ID=FUN_000201-T1.exon3;Parent=FUN_000201-T1;
scaffold_1 funannotate gene 857711 860371 . - . ID=FUN_000202;
scaffold_1 funannotate mRNA 857711 860371 . - . ID=FUN_000202-T1;Parent=FUN_000202;product=Exosome complex exonuclease dis3;Dbxref=UniProtKB/Swiss-Prot:P37202
scaffold_1 funannotate CDS 857711 860371 . - 0 ID=FUN_000202-T1.cds;Parent=FUN_000202-T1;
scaffold_1 funannotate exon 857711 860371 . - . ID=FUN_000202-T1.exon1;Parent=FUN_000202-T1;
scaffold_1 funannotate gene 871157 873659 . + . ID=FUN_000203;
scaffold_1 funannotate mRNA 871157 873659 . + . ID=FUN_000203-T1;Parent=FUN_000203;product=hypothetical protein;
scaffold_1 funannotate CDS 871157 871223 . + 0 ID=FUN_000203-T1.cds;Parent=FUN_000203-T1;
scaffold_1 funannotate CDS 871648 871740 . + 2 ID=FUN_000203-T1.cds;Parent=FUN_000203-T1;
scaffold_1 funannotate CDS 871876 872727 . + 2 ID=FUN_000203-T1.cds;Parent=FUN_000203-T1;
scaffold_1 funannotate CDS 872788 873659 . + 2 ID=FUN_000203-T1.cds;Parent=FUN_000203-T1;
scaffold_1 funannotate exon 871157 871223 . + . ID=FUN_000203-T1.exon1;Parent=FUN_000203-T1;
scaffold_1 funannotate exon 871648 871740 . + . ID=FUN_000203-T1.exon2;Parent=FUN_000203-T1;
scaffold_1 funannotate exon 871876 872727 . + . ID=FUN_000203-T1.exon3;Parent=FUN_000203-T1;
scaffold_1 funannotate exon 872788 873659 . + . ID=FUN_000203-T1.exon4;Parent=FUN_000203-T1;
scaffold_1 funannotate gene 875132 876302 . - . ID=FUN_000204;
scaffold_1 funannotate mRNA 875132 876302 . - . ID=FUN_000204-T1;Parent=FUN_000204;product=hypothetical protein;
scaffold_1 funannotate CDS 876297 876302 . - 0 ID=FUN_000204-T1.cds;Parent=FUN_000204-T1;
scaffold_1 funannotate CDS 875132 875359 . - 0 ID=FUN_000204-T1.cds;Parent=FUN_000204-T1;
scaffold_1 funannotate exon 876297 876302 . - . ID=FUN_000204-T1.exon1;Parent=FUN_000204-T1;
scaffold_1 funannotate exon 875132 875359 . - . ID=FUN_000204-T1.exon2;Parent=FUN_000204-T1;
scaffold_1 funannotate gene 878453 879800 . - . ID=FUN_000205;
scaffold_1 funannotate mRNA 878453 879800 . - . ID=FUN_000205-T1;Parent=FUN_000205;product=14-3-3 protein homolog;Dbxref=UniProtKB/Swiss-Prot:O42766
scaffold_1 funannotate CDS 879789 879800 . - 0 ID=FUN_000205-T1.cds;Parent=FUN_000205-T1;
scaffold_1 funannotate CDS 879590 879597 . - 0 ID=FUN_000205-T1.cds;Parent=FUN_000205-T1;
scaffold_1 funannotate CDS 879158 879511 . - 1 ID=FUN_000205-T1.cds;Parent=FUN_000205-T1;
scaffold_1 funannotate CDS 878953 879040 . - 1 ID=FUN_000205-T1.cds;Parent=FUN_000205-T1;
scaffold_1 funannotate CDS 878453 878824 . - 0 ID=FUN_000205-T1.cds;Parent=FUN_000205-T1;
scaffold_1 funannotate exon 879789 879800 . - . ID=FUN_000205-T1.exon1;Parent=FUN_000205-T1;
scaffold_1 funannotate exon 879590 879597 . - . ID=FUN_000205-T1.exon2;Parent=FUN_000205-T1;
scaffold_1 funannotate exon 879158 879511 . - . ID=FUN_000205-T1.exon3;Parent=FUN_000205-T1;
scaffold_1 funannotate exon 878953 879040 . - . ID=FUN_000205-T1.exon4;Parent=FUN_000205-T1;
scaffold_1 funannotate exon 878453 878824 . - . ID=FUN_000205-T1.exon5;Parent=FUN_000205-T1;
scaffold_1 funannotate gene 881542 882681 . - . ID=FUN_000206;
scaffold_1 funannotate mRNA 881542 882681 . - . ID=FUN_000206-T1;Parent=FUN_000206;product=Secreted mono- and diacylglycerol lipase 2;Dbxref=UniProtKB/Swiss-Prot:I1RCD3
scaffold_1 funannotate CDS 881542 882681 . - 0 ID=FUN_000206-T1.cds;Parent=FUN_000206-T1;
scaffold_1 funannotate exon 881542 882681 . - . ID=FUN_000206-T1.exon1;Parent=FUN_000206-T1;
scaffold_1 funannotate gene 883419 884360 . - . ID=FUN_000207;
scaffold_1 funannotate mRNA 883419 884360 . - . ID=FUN_000207-T1;Parent=FUN_000207;product=hypothetical protein;
scaffold_1 funannotate CDS 883419 884360 . - 0 ID=FUN_000207-T1.cds;Parent=FUN_000207-T1;
scaffold_1 funannotate exon 883419 884360 . - . ID=FUN_000207-T1.exon1;Parent=FUN_000207-T1;
scaffold_1 funannotate gene 884625 886672 . - . ID=FUN_000208;
scaffold_1 funannotate mRNA 884625 886672 . - . ID=FUN_000208-T1;Parent=FUN_000208;product=hypothetical protein;
scaffold_1 funannotate CDS 886072 886672 . - 0 ID=FUN_000208-T1.cds;Parent=FUN_000208-T1;
scaffold_1 funannotate CDS 884625 886021 . - 2 ID=FUN_000208-T1.cds;Parent=FUN_000208-T1;
scaffold_1 funannotate exon 886072 886672 . - . ID=FUN_000208-T1.exon1;Parent=FUN_000208-T1;
scaffold_1 funannotate exon 884625 886021 . - . ID=FUN_000208-T1.exon2;Parent=FUN_000208-T1;
scaffold_1 funannotate gene 887472 889202 . + . ID=FUN_000209;
scaffold_1 funannotate mRNA 887472 889202 . + . ID=FUN_000209-T1;Parent=FUN_000209;product=hypothetical protein;
scaffold_1 funannotate CDS 887472 887654 . + 0 ID=FUN_000209-T1.cds;Parent=FUN_000209-T1;
scaffold_1 funannotate CDS 887709 887776 . + 0 ID=FUN_000209-T1.cds;Parent=FUN_000209-T1;
scaffold_1 funannotate CDS 887843 889202 . + 1 ID=FUN_000209-T1.cds;Parent=FUN_000209-T1;
scaffold_1 funannotate exon 887472 887654 . + . ID=FUN_000209-T1.exon1;Parent=FUN_000209-T1;
scaffold_1 funannotate exon 887709 887776 . + . ID=FUN_000209-T1.exon2;Parent=FUN_000209-T1;
scaffold_1 funannotate exon 887843 889202 . + . ID=FUN_000209-T1.exon3;Parent=FUN_000209-T1;
scaffold_1 funannotate gene 893805 894489 . + . ID=FUN_000210;
scaffold_1 funannotate mRNA 893805 894489 . + . ID=FUN_000210-T1;Parent=FUN_000210;product=Large ribosomal subunit protein eL36;Dbxref=UniProtKB/Swiss-Prot:Q9HFR7
scaffold_1 funannotate CDS 893805 893861 . + 0 ID=FUN_000210-T1.cds;Parent=FUN_000210-T1;
scaffold_1 funannotate CDS 893967 894067 . + 0 ID=FUN_000210-T1.cds;Parent=FUN_000210-T1;
scaffold_1 funannotate CDS 894263 894344 . + 1 ID=FUN_000210-T1.cds;Parent=FUN_000210-T1;
scaffold_1 funannotate CDS 894409 894489 . + 0 ID=FUN_000210-T1.cds;Parent=FUN_000210-T1;
scaffold_1 funannotate exon 893805 893861 . + . ID=FUN_000210-T1.exon1;Parent=FUN_000210-T1;
scaffold_1 funannotate exon 893967 894067 . + . ID=FUN_000210-T1.exon2;Parent=FUN_000210-T1;
scaffold_1 funannotate exon 894263 894344 . + . ID=FUN_000210-T1.exon3;Parent=FUN_000210-T1;
scaffold_1 funannotate exon 894409 894489 . + . ID=FUN_000210-T1.exon4;Parent=FUN_000210-T1;
scaffold_1 funannotate gene 897362 898209 . + . ID=FUN_000211;
scaffold_1 funannotate mRNA 897362 898209 . + . ID=FUN_000211-T1;Parent=FUN_000211;product=Proteasome subunit beta type-3;Dbxref=UniProtKB/Swiss-Prot:P25451
scaffold_1 funannotate CDS 897362 897364 . + 0 ID=FUN_000211-T1.cds;Parent=FUN_000211-T1;
scaffold_1 funannotate CDS 897424 897442 . + 0 ID=FUN_000211-T1.cds;Parent=FUN_000211-T1;
scaffold_1 funannotate CDS 897500 897951 . + 2 ID=FUN_000211-T1.cds;Parent=FUN_000211-T1;
scaffold_1 funannotate CDS 898066 898209 . + 0 ID=FUN_000211-T1.cds;Parent=FUN_000211-T1;
scaffold_1 funannotate exon 897362 897364 . + . ID=FUN_000211-T1.exon1;Parent=FUN_000211-T1;
scaffold_1 funannotate exon 897424 897442 . + . ID=FUN_000211-T1.exon2;Parent=FUN_000211-T1;
scaffold_1 funannotate exon 897500 897951 . + . ID=FUN_000211-T1.exon3;Parent=FUN_000211-T1;
scaffold_1 funannotate exon 898066 898209 . + . ID=FUN_000211-T1.exon4;Parent=FUN_000211-T1;
scaffold_1 funannotate gene 898592 901780 . - . ID=FUN_000212;
scaffold_1 funannotate mRNA 898592 901780 . - . ID=FUN_000212-T1;Parent=FUN_000212;product=Endoplasmic reticulum calcium ATPase srcA;Dbxref=UniProtKB/Swiss-Prot:Q4WND5
scaffold_1 funannotate CDS 901663 901780 . - 0 ID=FUN_000212-T1.cds;Parent=FUN_000212-T1;
scaffold_1 funannotate CDS 901441 901598 . - 2 ID=FUN_000212-T1.cds;Parent=FUN_000212-T1;
scaffold_1 funannotate CDS 898752 901378 . - 0 ID=FUN_000212-T1.cds;Parent=FUN_000212-T1;
scaffold_1 funannotate CDS 898592 898682 . - 1 ID=FUN_000212-T1.cds;Parent=FUN_000212-T1;
scaffold_1 funannotate exon 901663 901780 . - . ID=FUN_000212-T1.exon1;Parent=FUN_000212-T1;
scaffold_1 funannotate exon 901441 901598 . - . ID=FUN_000212-T1.exon2;Parent=FUN_000212-T1;
scaffold_1 funannotate exon 898752 901378 . - . ID=FUN_000212-T1.exon3;Parent=FUN_000212-T1;
scaffold_1 funannotate exon 898592 898682 . - . ID=FUN_000212-T1.exon4;Parent=FUN_000212-T1;
scaffold_1 funannotate gene 905404 908150 . + . ID=FUN_000213;
scaffold_1 funannotate mRNA 905404 908150 . + . ID=FUN_000213-T1;Parent=FUN_000213;product=hypothetical protein;
scaffold_1 funannotate CDS 905404 905613 . + 0 ID=FUN_000213-T1.cds;Parent=FUN_000213-T1;
scaffold_1 funannotate CDS 905674 905991 . + 0 ID=FUN_000213-T1.cds;Parent=FUN_000213-T1;
scaffold_1 funannotate CDS 906048 906251 . + 0 ID=FUN_000213-T1.cds;Parent=FUN_000213-T1;
scaffold_1 funannotate CDS 906336 906554 . + 0 ID=FUN_000213-T1.cds;Parent=FUN_000213-T1;
scaffold_1 funannotate CDS 906667 906901 . + 0 ID=FUN_000213-T1.cds;Parent=FUN_000213-T1;
scaffold_1 funannotate CDS 906962 907183 . + 2 ID=FUN_000213-T1.cds;Parent=FUN_000213-T1;
scaffold_1 funannotate CDS 907252 907688 . + 2 ID=FUN_000213-T1.cds;Parent=FUN_000213-T1;
scaffold_1 funannotate CDS 907986 908150 . + 0 ID=FUN_000213-T1.cds;Parent=FUN_000213-T1;
scaffold_1 funannotate exon 905404 905613 . + . ID=FUN_000213-T1.exon1;Parent=FUN_000213-T1;
scaffold_1 funannotate exon 905674 905991 . + . ID=FUN_000213-T1.exon2;Parent=FUN_000213-T1;
scaffold_1 funannotate exon 906048 906251 . + . ID=FUN_000213-T1.exon3;Parent=FUN_000213-T1;
scaffold_1 funannotate exon 906336 906554 . + . ID=FUN_000213-T1.exon4;Parent=FUN_000213-T1;
scaffold_1 funannotate exon 906667 906901 . + . ID=FUN_000213-T1.exon5;Parent=FUN_000213-T1;
scaffold_1 funannotate exon 906962 907183 . + . ID=FUN_000213-T1.exon6;Parent=FUN_000213-T1;
scaffold_1 funannotate exon 907252 907688 . + . ID=FUN_000213-T1.exon7;Parent=FUN_000213-T1;
scaffold_1 funannotate exon 907986 908150 . + . ID=FUN_000213-T1.exon8;Parent=FUN_000213-T1;
scaffold_1 funannotate gene 912307 912801 . + . ID=FUN_000214;
scaffold_1 funannotate mRNA 912307 912801 . + . ID=FUN_000214-T1;Parent=FUN_000214;product=hypothetical protein;
scaffold_1 funannotate CDS 912307 912681 . + 0 ID=FUN_000214-T1.cds;Parent=FUN_000214-T1;
scaffold_1 funannotate CDS 912742 912801 . + 0 ID=FUN_000214-T1.cds;Parent=FUN_000214-T1;
scaffold_1 funannotate exon 912307 912681 . + . ID=FUN_000214-T1.exon1;Parent=FUN_000214-T1;
scaffold_1 funannotate exon 912742 912801 . + . ID=FUN_000214-T1.exon2;Parent=FUN_000214-T1;
scaffold_1 funannotate gene 915605 916130 . + . ID=FUN_000215;
scaffold_1 funannotate mRNA 915605 916130 . + . ID=FUN_000215-T1;Parent=FUN_000215;product=hypothetical protein;
scaffold_1 funannotate CDS 915605 915768 . + 0 ID=FUN_000215-T1.cds;Parent=FUN_000215-T1;
scaffold_1 funannotate CDS 915884 916007 . + 1 ID=FUN_000215-T1.cds;Parent=FUN_000215-T1;
scaffold_1 funannotate CDS 916074 916130 . + 0 ID=FUN_000215-T1.cds;Parent=FUN_000215-T1;
scaffold_1 funannotate exon 915605 915768 . + . ID=FUN_000215-T1.exon1;Parent=FUN_000215-T1;
scaffold_1 funannotate exon 915884 916007 . + . ID=FUN_000215-T1.exon2;Parent=FUN_000215-T1;
scaffold_1 funannotate exon 916074 916130 . + . ID=FUN_000215-T1.exon3;Parent=FUN_000215-T1;
scaffold_1 funannotate gene 917828 918580 . + . ID=FUN_000216;
scaffold_1 funannotate mRNA 917828 918580 . + . ID=FUN_000216-T1;Parent=FUN_000216;product=hypothetical protein;
scaffold_1 funannotate CDS 917828 917912 . + 0 ID=FUN_000216-T1.cds;Parent=FUN_000216-T1;
scaffold_1 funannotate CDS 917971 918196 . + 2 ID=FUN_000216-T1.cds;Parent=FUN_000216-T1;
scaffold_1 funannotate CDS 918247 918580 . + 1 ID=FUN_000216-T1.cds;Parent=FUN_000216-T1;
scaffold_1 funannotate exon 917828 917912 . + . ID=FUN_000216-T1.exon1;Parent=FUN_000216-T1;
scaffold_1 funannotate exon 917971 918196 . + . ID=FUN_000216-T1.exon2;Parent=FUN_000216-T1;
scaffold_1 funannotate exon 918247 918580 . + . ID=FUN_000216-T1.exon3;Parent=FUN_000216-T1;
scaffold_1 funannotate gene 920346 922611 . + . ID=FUN_000217;
scaffold_1 funannotate mRNA 920346 922611 . + . ID=FUN_000217-T1;Parent=FUN_000217;product=hypothetical protein;
scaffold_1 funannotate CDS 920346 922037 . + 0 ID=FUN_000217-T1.cds;Parent=FUN_000217-T1;
scaffold_1 funannotate CDS 922096 922611 . + 0 ID=FUN_000217-T1.cds;Parent=FUN_000217-T1;
scaffold_1 funannotate exon 920346 922037 . + . ID=FUN_000217-T1.exon1;Parent=FUN_000217-T1;
scaffold_1 funannotate exon 922096 922611 . + . ID=FUN_000217-T1.exon2;Parent=FUN_000217-T1;
scaffold_1 funannotate gene 923131 924066 . - . ID=FUN_000218;
scaffold_1 funannotate mRNA 923131 924066 . - . ID=FUN_000218-T1;Parent=FUN_000218;product=hypothetical protein;
scaffold_1 funannotate CDS 923131 924066 . - 0 ID=FUN_000218-T1.cds;Parent=FUN_000218-T1;
scaffold_1 funannotate exon 923131 924066 . - . ID=FUN_000218-T1.exon1;Parent=FUN_000218-T1;
scaffold_1 funannotate gene 927689 929543 . - . ID=FUN_000219;
scaffold_1 funannotate mRNA 927689 929543 . - . ID=FUN_000219-T1;Parent=FUN_000219;product=hypothetical protein;
scaffold_1 funannotate CDS 929360 929543 . - 0 ID=FUN_000219-T1.cds;Parent=FUN_000219-T1;
scaffold_1 funannotate CDS 927689 929289 . - 2 ID=FUN_000219-T1.cds;Parent=FUN_000219-T1;
scaffold_1 funannotate exon 929360 929543 . - . ID=FUN_000219-T1.exon1;Parent=FUN_000219-T1;
scaffold_1 funannotate exon 927689 929289 . - . ID=FUN_000219-T1.exon2;Parent=FUN_000219-T1;
scaffold_1 funannotate gene 934066 936290 . - . ID=FUN_000220;
scaffold_1 funannotate mRNA 934066 936290 . - . ID=FUN_000220-T1;Parent=FUN_000220;product=Translation initiation factor RLI1;Dbxref=UniProtKB/Swiss-Prot:G0SEV9
scaffold_1 funannotate CDS 936186 936290 . - 0 ID=FUN_000220-T1.cds;Parent=FUN_000220-T1;
scaffold_1 funannotate CDS 935707 936109 . - 0 ID=FUN_000220-T1.cds;Parent=FUN_000220-T1;
scaffold_1 funannotate CDS 935486 935647 . - 2 ID=FUN_000220-T1.cds;Parent=FUN_000220-T1;
scaffold_1 funannotate CDS 935321 935417 . - 2 ID=FUN_000220-T1.cds;Parent=FUN_000220-T1;
scaffold_1 funannotate CDS 934167 935238 . - 1 ID=FUN_000220-T1.cds;Parent=FUN_000220-T1;
scaffold_1 funannotate CDS 934066 934098 . - 0 ID=FUN_000220-T1.cds;Parent=FUN_000220-T1;
scaffold_1 funannotate exon 936186 936290 . - . ID=FUN_000220-T1.exon1;Parent=FUN_000220-T1;
scaffold_1 funannotate exon 935707 936109 . - . ID=FUN_000220-T1.exon2;Parent=FUN_000220-T1;
scaffold_1 funannotate exon 935486 935647 . - . ID=FUN_000220-T1.exon3;Parent=FUN_000220-T1;
scaffold_1 funannotate exon 935321 935417 . - . ID=FUN_000220-T1.exon4;Parent=FUN_000220-T1;
scaffold_1 funannotate exon 934167 935238 . - . ID=FUN_000220-T1.exon5;Parent=FUN_000220-T1;
scaffold_1 funannotate exon 934066 934098 . - . ID=FUN_000220-T1.exon6;Parent=FUN_000220-T1;
scaffold_1 funannotate gene 944547 945776 . - . ID=FUN_000221;
scaffold_1 funannotate mRNA 944547 945776 . - . ID=FUN_000221-T1;Parent=FUN_000221;product=hypothetical protein;
scaffold_1 funannotate CDS 944547 945776 . - 0 ID=FUN_000221-T1.cds;Parent=FUN_000221-T1;
scaffold_1 funannotate exon 944547 945776 . - . ID=FUN_000221-T1.exon1;Parent=FUN_000221-T1;
scaffold_1 funannotate gene 952232 952945 . + . ID=FUN_000222;
scaffold_1 funannotate mRNA 952232 952945 . + . ID=FUN_000222-T1;Parent=FUN_000222;product=hypothetical protein;
scaffold_1 funannotate CDS 952232 952945 . + 0 ID=FUN_000222-T1.cds;Parent=FUN_000222-T1;
scaffold_1 funannotate exon 952232 952945 . + . ID=FUN_000222-T1.exon1;Parent=FUN_000222-T1;
scaffold_1 funannotate gene 962562 963560 . - . ID=FUN_000223;
scaffold_1 funannotate mRNA 962562 963560 . - . ID=FUN_000223-T1;Parent=FUN_000223;product=hypothetical protein;
scaffold_1 funannotate CDS 962562 963560 . - 0 ID=FUN_000223-T1.cds;Parent=FUN_000223-T1;
scaffold_1 funannotate exon 962562 963560 . - . ID=FUN_000223-T1.exon1;Parent=FUN_000223-T1;
scaffold_1 funannotate gene 970682 972477 . - . ID=FUN_000224;
scaffold_1 funannotate mRNA 970682 972477 . - . ID=FUN_000224-T1;Parent=FUN_000224;product=hypothetical protein;
scaffold_1 funannotate CDS 972426 972477 . - 0 ID=FUN_000224-T1.cds;Parent=FUN_000224-T1;
scaffold_1 funannotate CDS 971219 972263 . - 2 ID=FUN_000224-T1.cds;Parent=FUN_000224-T1;
scaffold_1 funannotate CDS 970682 971153 . - 1 ID=FUN_000224-T1.cds;Parent=FUN_000224-T1;
scaffold_1 funannotate exon 972426 972477 . - . ID=FUN_000224-T1.exon1;Parent=FUN_000224-T1;
scaffold_1 funannotate exon 971219 972263 . - . ID=FUN_000224-T1.exon2;Parent=FUN_000224-T1;
scaffold_1 funannotate exon 970682 971153 . - . ID=FUN_000224-T1.exon3;Parent=FUN_000224-T1;
scaffold_1 funannotate gene 973150 974013 . + . ID=FUN_000225;
scaffold_1 funannotate mRNA 973150 974013 . + . ID=FUN_000225-T1;Parent=FUN_000225;product=Ubiquitin-like-conjugating enzyme ATG10;Dbxref=UniProtKB/Swiss-Prot:A0A0E0RMV2
scaffold_1 funannotate CDS 973150 973455 . + 0 ID=FUN_000225-T1.cds;Parent=FUN_000225-T1;
scaffold_1 funannotate CDS 973513 973728 . + 0 ID=FUN_000225-T1.cds;Parent=FUN_000225-T1;
scaffold_1 funannotate CDS 973813 974013 . + 0 ID=FUN_000225-T1.cds;Parent=FUN_000225-T1;
scaffold_1 funannotate exon 973150 973455 . + . ID=FUN_000225-T1.exon1;Parent=FUN_000225-T1;
scaffold_1 funannotate exon 973513 973728 . + . ID=FUN_000225-T1.exon2;Parent=FUN_000225-T1;
scaffold_1 funannotate exon 973813 974013 . + . ID=FUN_000225-T1.exon3;Parent=FUN_000225-T1;
scaffold_1 funannotate gene 974059 974799 . - . ID=FUN_000226;
scaffold_1 funannotate mRNA 974059 974799 . - . ID=FUN_000226-T1;Parent=FUN_000226;product=hypothetical protein;
scaffold_1 funannotate CDS 974717 974799 . - 0 ID=FUN_000226-T1.cds;Parent=FUN_000226-T1;
scaffold_1 funannotate CDS 974427 974643 . - 1 ID=FUN_000226-T1.cds;Parent=FUN_000226-T1;
scaffold_1 funannotate CDS 974059 974367 . - 0 ID=FUN_000226-T1.cds;Parent=FUN_000226-T1;
scaffold_1 funannotate exon 974717 974799 . - . ID=FUN_000226-T1.exon1;Parent=FUN_000226-T1;
scaffold_1 funannotate exon 974427 974643 . - . ID=FUN_000226-T1.exon2;Parent=FUN_000226-T1;
scaffold_1 funannotate exon 974059 974367 . - . ID=FUN_000226-T1.exon3;Parent=FUN_000226-T1;
scaffold_1 funannotate gene 977061 977623 . - . ID=FUN_000227;
scaffold_1 funannotate mRNA 977061 977623 . - . ID=FUN_000227-T1;Parent=FUN_000227;product=Protein MMF1, mitochondrial;Dbxref=UniProtKB/Swiss-Prot:P40185
scaffold_1 funannotate CDS 977587 977623 . - 0 ID=FUN_000227-T1.cds;Parent=FUN_000227-T1;
scaffold_1 funannotate CDS 977509 977522 . - 2 ID=FUN_000227-T1.cds;Parent=FUN_000227-T1;
scaffold_1 funannotate CDS 977251 977454 . - 0 ID=FUN_000227-T1.cds;Parent=FUN_000227-T1;
scaffold_1 funannotate CDS 977061 977177 . - 0 ID=FUN_000227-T1.cds;Parent=FUN_000227-T1;
scaffold_1 funannotate exon 977587 977623 . - . ID=FUN_000227-T1.exon1;Parent=FUN_000227-T1;
scaffold_1 funannotate exon 977509 977522 . - . ID=FUN_000227-T1.exon2;Parent=FUN_000227-T1;
scaffold_1 funannotate exon 977251 977454 . - . ID=FUN_000227-T1.exon3;Parent=FUN_000227-T1;
scaffold_1 funannotate exon 977061 977177 . - . ID=FUN_000227-T1.exon4;Parent=FUN_000227-T1;
scaffold_1 funannotate gene 979273 981723 . + . ID=FUN_000228;
scaffold_1 funannotate mRNA 979273 981723 . + . ID=FUN_000228-T1;Parent=FUN_000228;product=Dolichyl-phosphate-mannose--protein mannosyltransferase 4;Dbxref=UniProtKB/Swiss-Prot:Q59X23
scaffold_1 funannotate CDS 979273 979536 . + 0 ID=FUN_000228-T1.cds;Parent=FUN_000228-T1;
scaffold_1 funannotate CDS 979611 981246 . + 0 ID=FUN_000228-T1.cds;Parent=FUN_000228-T1;
scaffold_1 funannotate CDS 981311 981723 . + 2 ID=FUN_000228-T1.cds;Parent=FUN_000228-T1;
scaffold_1 funannotate exon 979273 979536 . + . ID=FUN_000228-T1.exon1;Parent=FUN_000228-T1;
scaffold_1 funannotate exon 979611 981246 . + . ID=FUN_000228-T1.exon2;Parent=FUN_000228-T1;
scaffold_1 funannotate exon 981311 981723 . + . ID=FUN_000228-T1.exon3;Parent=FUN_000228-T1;
scaffold_1 funannotate gene 983982 985468 . + . ID=FUN_000229;
scaffold_1 funannotate mRNA 983982 985468 . + . ID=FUN_000229-T1;Parent=FUN_000229;product=hypothetical protein;
scaffold_1 funannotate CDS 983982 984650 . + 0 ID=FUN_000229-T1.cds;Parent=FUN_000229-T1;
scaffold_1 funannotate CDS 984763 984991 . + 0 ID=FUN_000229-T1.cds;Parent=FUN_000229-T1;
scaffold_1 funannotate CDS 985050 985468 . + 2 ID=FUN_000229-T1.cds;Parent=FUN_000229-T1;
scaffold_1 funannotate exon 983982 984650 . + . ID=FUN_000229-T1.exon1;Parent=FUN_000229-T1;
scaffold_1 funannotate exon 984763 984991 . + . ID=FUN_000229-T1.exon2;Parent=FUN_000229-T1;
scaffold_1 funannotate exon 985050 985468 . + . ID=FUN_000229-T1.exon3;Parent=FUN_000229-T1;
scaffold_1 funannotate gene 985721 986413 . - . ID=FUN_000230;
scaffold_1 funannotate mRNA 985721 986413 . - . ID=FUN_000230-T1;Parent=FUN_000230;product=hypothetical protein;
scaffold_1 funannotate CDS 985721 986413 . - 0 ID=FUN_000230-T1.cds;Parent=FUN_000230-T1;
scaffold_1 funannotate exon 985721 986413 . - . ID=FUN_000230-T1.exon1;Parent=FUN_000230-T1;
scaffold_1 funannotate gene 986752 987367 . - . ID=FUN_000231;
scaffold_1 funannotate mRNA 986752 987367 . - . ID=FUN_000231-T1;Parent=FUN_000231;product=hypothetical protein;
scaffold_1 funannotate CDS 986966 987367 . - 0 ID=FUN_000231-T1.cds;Parent=FUN_000231-T1;
scaffold_1 funannotate CDS 986752 986892 . - 0 ID=FUN_000231-T1.cds;Parent=FUN_000231-T1;
scaffold_1 funannotate exon 986966 987367 . - . ID=FUN_000231-T1.exon1;Parent=FUN_000231-T1;
scaffold_1 funannotate exon 986752 986892 . - . ID=FUN_000231-T1.exon2;Parent=FUN_000231-T1;
scaffold_1 funannotate gene 987994 988611 . + . ID=FUN_000232;
scaffold_1 funannotate mRNA 987994 988611 . + . ID=FUN_000232-T1;Parent=FUN_000232;product=hypothetical protein;
scaffold_1 funannotate CDS 987994 988611 . + 0 ID=FUN_000232-T1.cds;Parent=FUN_000232-T1;
scaffold_1 funannotate exon 987994 988611 . + . ID=FUN_000232-T1.exon1;Parent=FUN_000232-T1;
scaffold_1 funannotate gene 990913 991740 . - . ID=FUN_000233;
scaffold_1 funannotate mRNA 990913 991740 . - . ID=FUN_000233-T1;Parent=FUN_000233;product=hypothetical protein;
scaffold_1 funannotate CDS 990913 991740 . - 0 ID=FUN_000233-T1.cds;Parent=FUN_000233-T1;
scaffold_1 funannotate exon 990913 991740 . - . ID=FUN_000233-T1.exon1;Parent=FUN_000233-T1;
scaffold_1 funannotate gene 991906 993443 . - . ID=FUN_000234;
scaffold_1 funannotate mRNA 991906 993443 . - . ID=FUN_000234-T1;Parent=FUN_000234;product=hypothetical protein;
scaffold_1 funannotate CDS 993375 993443 . - 0 ID=FUN_000234-T1.cds;Parent=FUN_000234-T1;
scaffold_1 funannotate CDS 992814 993213 . - 0 ID=FUN_000234-T1.cds;Parent=FUN_000234-T1;
scaffold_1 funannotate CDS 991906 992753 . - 2 ID=FUN_000234-T1.cds;Parent=FUN_000234-T1;
scaffold_1 funannotate exon 993375 993443 . - . ID=FUN_000234-T1.exon1;Parent=FUN_000234-T1;
scaffold_1 funannotate exon 992814 993213 . - . ID=FUN_000234-T1.exon2;Parent=FUN_000234-T1;
scaffold_1 funannotate exon 991906 992753 . - . ID=FUN_000234-T1.exon3;Parent=FUN_000234-T1;
scaffold_1 funannotate gene 994436 997097 . + . ID=FUN_000235;
scaffold_1 funannotate mRNA 994436 997097 . + . ID=FUN_000235-T1;Parent=FUN_000235;product=hypothetical protein;
scaffold_1 funannotate CDS 994436 994440 . + 0 ID=FUN_000235-T1.cds;Parent=FUN_000235-T1;
scaffold_1 funannotate CDS 994499 994831 . + 1 ID=FUN_000235-T1.cds;Parent=FUN_000235-T1;
scaffold_1 funannotate CDS 994895 997097 . + 1 ID=FUN_000235-T1.cds;Parent=FUN_000235-T1;
scaffold_1 funannotate exon 994436 994440 . + . ID=FUN_000235-T1.exon1;Parent=FUN_000235-T1;
scaffold_1 funannotate exon 994499 994831 . + . ID=FUN_000235-T1.exon2;Parent=FUN_000235-T1;
scaffold_1 funannotate exon 994895 997097 . + . ID=FUN_000235-T1.exon3;Parent=FUN_000235-T1;
scaffold_1 funannotate gene 998126 999842 . - . ID=FUN_000236;
scaffold_1 funannotate mRNA 998126 999842 . - . ID=FUN_000236-T1;Parent=FUN_000236;product=Succinyl-CoA:glutarate CoA-transferase;Dbxref=UniProtKB/Swiss-Prot:Q7TNE1
scaffold_1 funannotate CDS 999669 999842 . - 0 ID=FUN_000236-T1.cds;Parent=FUN_000236-T1;
scaffold_1 funannotate CDS 999558 999589 . - 0 ID=FUN_000236-T1.cds;Parent=FUN_000236-T1;
scaffold_1 funannotate CDS 999361 999487 . - 1 ID=FUN_000236-T1.cds;Parent=FUN_000236-T1;
scaffold_1 funannotate CDS 998711 999215 . - 0 ID=FUN_000236-T1.cds;Parent=FUN_000236-T1;
scaffold_1 funannotate CDS 998126 998631 . - 2 ID=FUN_000236-T1.cds;Parent=FUN_000236-T1;
scaffold_1 funannotate exon 999669 999842 . - . ID=FUN_000236-T1.exon1;Parent=FUN_000236-T1;
scaffold_1 funannotate exon 999558 999589 . - . ID=FUN_000236-T1.exon2;Parent=FUN_000236-T1;
scaffold_1 funannotate exon 999361 999487 . - . ID=FUN_000236-T1.exon3;Parent=FUN_000236-T1;
scaffold_1 funannotate exon 998711 999215 . - . ID=FUN_000236-T1.exon4;Parent=FUN_000236-T1;
scaffold_1 funannotate exon 998126 998631 . - . ID=FUN_000236-T1.exon5;Parent=FUN_000236-T1;
scaffold_1 funannotate gene 1004198 1007123 . + . ID=FUN_000237;
scaffold_1 funannotate mRNA 1004198 1007123 . + . ID=FUN_000237-T1;Parent=FUN_000237;product=Uncharacterized WD repeat-containing protein C3D6.12;Dbxref=UniProtKB/Swiss-Prot:P87177
scaffold_1 funannotate CDS 1004198 1004214 . + 0 ID=FUN_000237-T1.cds;Parent=FUN_000237-T1;
scaffold_1 funannotate CDS 1004267 1007123 . + 1 ID=FUN_000237-T1.cds;Parent=FUN_000237-T1;
scaffold_1 funannotate exon 1004198 1004214 . + . ID=FUN_000237-T1.exon1;Parent=FUN_000237-T1;
scaffold_1 funannotate exon 1004267 1007123 . + . ID=FUN_000237-T1.exon2;Parent=FUN_000237-T1;
scaffold_1 funannotate gene 1007466 1008060 . + . ID=FUN_000238;
scaffold_1 funannotate mRNA 1007466 1008060 . + . ID=FUN_000238-T1;Parent=FUN_000238;product=LSM complex subunit LSM2;Dbxref=UniProtKB/Swiss-Prot:P38203
scaffold_1 funannotate CDS 1007466 1007479 . + 0 ID=FUN_000238-T1.cds;Parent=FUN_000238-T1;
scaffold_1 funannotate CDS 1007582 1007729 . + 1 ID=FUN_000238-T1.cds;Parent=FUN_000238-T1;
scaffold_1 funannotate CDS 1007868 1007970 . + 0 ID=FUN_000238-T1.cds;Parent=FUN_000238-T1;
scaffold_1 funannotate CDS 1008029 1008060 . + 2 ID=FUN_000238-T1.cds;Parent=FUN_000238-T1;
scaffold_1 funannotate exon 1007466 1007479 . + . ID=FUN_000238-T1.exon1;Parent=FUN_000238-T1;
scaffold_1 funannotate exon 1007582 1007729 . + . ID=FUN_000238-T1.exon2;Parent=FUN_000238-T1;
scaffold_1 funannotate exon 1007868 1007970 . + . ID=FUN_000238-T1.exon3;Parent=FUN_000238-T1;
scaffold_1 funannotate exon 1008029 1008060 . + . ID=FUN_000238-T1.exon4;Parent=FUN_000238-T1;
scaffold_1 funannotate gene 1008326 1010140 . - . ID=FUN_000239;
scaffold_1 funannotate mRNA 1008326 1010140 . - . ID=FUN_000239-T1;Parent=FUN_000239;product=DNA cross-link repair protein pso2/snm1;Dbxref=UniProtKB/Swiss-Prot:Q10264
scaffold_1 funannotate CDS 1008326 1010140 . - 0 ID=FUN_000239-T1.cds;Parent=FUN_000239-T1;
scaffold_1 funannotate exon 1008326 1010140 . - . ID=FUN_000239-T1.exon1;Parent=FUN_000239-T1;
scaffold_1 funannotate gene 1011146 1012190 . + . ID=FUN_000240;
scaffold_1 funannotate mRNA 1011146 1012190 . + . ID=FUN_000240-T1;Parent=FUN_000240;product=Prohibitin-2;Dbxref=UniProtKB/Swiss-Prot:H1VAN0
scaffold_1 funannotate CDS 1011146 1011386 . + 0 ID=FUN_000240-T1.cds;Parent=FUN_000240-T1;
scaffold_1 funannotate CDS 1011445 1011800 . + 2 ID=FUN_000240-T1.cds;Parent=FUN_000240-T1;
scaffold_1 funannotate CDS 1011861 1012190 . + 0 ID=FUN_000240-T1.cds;Parent=FUN_000240-T1;
scaffold_1 funannotate exon 1011146 1011386 . + . ID=FUN_000240-T1.exon1;Parent=FUN_000240-T1;
scaffold_1 funannotate exon 1011445 1011800 . + . ID=FUN_000240-T1.exon2;Parent=FUN_000240-T1;
scaffold_1 funannotate exon 1011861 1012190 . + . ID=FUN_000240-T1.exon3;Parent=FUN_000240-T1;
scaffold_1 funannotate gene 1012690 1013127 . + . ID=FUN_000241;
scaffold_1 funannotate mRNA 1012690 1013127 . + . ID=FUN_000241-T1;Parent=FUN_000241;product=hypothetical protein;
scaffold_1 funannotate CDS 1012690 1012700 . + 0 ID=FUN_000241-T1.cds;Parent=FUN_000241-T1;
scaffold_1 funannotate CDS 1012764 1012862 . + 1 ID=FUN_000241-T1.cds;Parent=FUN_000241-T1;
scaffold_1 funannotate CDS 1012964 1012975 . + 1 ID=FUN_000241-T1.cds;Parent=FUN_000241-T1;
scaffold_1 funannotate CDS 1013040 1013127 . + 1 ID=FUN_000241-T1.cds;Parent=FUN_000241-T1;
scaffold_1 funannotate exon 1012690 1012700 . + . ID=FUN_000241-T1.exon1;Parent=FUN_000241-T1;
scaffold_1 funannotate exon 1012764 1012862 . + . ID=FUN_000241-T1.exon2;Parent=FUN_000241-T1;
scaffold_1 funannotate exon 1012964 1012975 . + . ID=FUN_000241-T1.exon3;Parent=FUN_000241-T1;
scaffold_1 funannotate exon 1013040 1013127 . + . ID=FUN_000241-T1.exon4;Parent=FUN_000241-T1;
scaffold_1 funannotate gene 1013484 1014786 . - . ID=FUN_000242;
scaffold_1 funannotate mRNA 1013484 1014786 . - . ID=FUN_000242-T1;Parent=FUN_000242;product=hypothetical protein;
scaffold_1 funannotate CDS 1014502 1014786 . - 0 ID=FUN_000242-T1.cds;Parent=FUN_000242-T1;
scaffold_1 funannotate CDS 1014167 1014431 . - 0 ID=FUN_000242-T1.cds;Parent=FUN_000242-T1;
scaffold_1 funannotate CDS 1013905 1014101 . - 2 ID=FUN_000242-T1.cds;Parent=FUN_000242-T1;
scaffold_1 funannotate CDS 1013484 1013834 . - 0 ID=FUN_000242-T1.cds;Parent=FUN_000242-T1;
scaffold_1 funannotate exon 1014502 1014786 . - . ID=FUN_000242-T1.exon1;Parent=FUN_000242-T1;
scaffold_1 funannotate exon 1014167 1014431 . - . ID=FUN_000242-T1.exon2;Parent=FUN_000242-T1;
scaffold_1 funannotate exon 1013905 1014101 . - . ID=FUN_000242-T1.exon3;Parent=FUN_000242-T1;
scaffold_1 funannotate exon 1013484 1013834 . - . ID=FUN_000242-T1.exon4;Parent=FUN_000242-T1;
scaffold_1 funannotate gene 1015501 1016874 . + . ID=FUN_000243;
scaffold_1 funannotate mRNA 1015501 1016874 . + . ID=FUN_000243-T1;Parent=FUN_000243;product=hypothetical protein;
scaffold_1 funannotate CDS 1015501 1016874 . + 0 ID=FUN_000243-T1.cds;Parent=FUN_000243-T1;
scaffold_1 funannotate exon 1015501 1016874 . + . ID=FUN_000243-T1.exon1;Parent=FUN_000243-T1;
scaffold_1 funannotate gene 1017295 1018104 . - . ID=FUN_000244;
scaffold_1 funannotate mRNA 1017295 1018104 . - . ID=FUN_000244-T1;Parent=FUN_000244;product=Probable endonuclease LCL3;Dbxref=UniProtKB/Swiss-Prot:A4RMK0
scaffold_1 funannotate CDS 1017766 1018104 . - 0 ID=FUN_000244-T1.cds;Parent=FUN_000244-T1;
scaffold_1 funannotate CDS 1017295 1017693 . - 0 ID=FUN_000244-T1.cds;Parent=FUN_000244-T1;
scaffold_1 funannotate exon 1017766 1018104 . - . ID=FUN_000244-T1.exon1;Parent=FUN_000244-T1;
scaffold_1 funannotate exon 1017295 1017693 . - . ID=FUN_000244-T1.exon2;Parent=FUN_000244-T1;
scaffold_1 funannotate gene 1018732 1019223 . - . ID=FUN_000245;
scaffold_1 funannotate mRNA 1018732 1019223 . - . ID=FUN_000245-T1;Parent=FUN_000245;product=hypothetical protein;
scaffold_1 funannotate CDS 1018874 1019223 . - 0 ID=FUN_000245-T1.cds;Parent=FUN_000245-T1;
scaffold_1 funannotate CDS 1018732 1018813 . - 1 ID=FUN_000245-T1.cds;Parent=FUN_000245-T1;
scaffold_1 funannotate exon 1018874 1019223 . - . ID=FUN_000245-T1.exon1;Parent=FUN_000245-T1;
scaffold_1 funannotate exon 1018732 1018813 . - . ID=FUN_000245-T1.exon2;Parent=FUN_000245-T1;
scaffold_1 funannotate gene 1019295 1019879 . - . ID=FUN_000246;
scaffold_1 funannotate mRNA 1019295 1019879 . - . ID=FUN_000246-T1;Parent=FUN_000246;product=hypothetical protein;
scaffold_1 funannotate CDS 1019295 1019879 . - 0 ID=FUN_000246-T1.cds;Parent=FUN_000246-T1;
scaffold_1 funannotate exon 1019295 1019879 . - . ID=FUN_000246-T1.exon1;Parent=FUN_000246-T1;
scaffold_1 funannotate gene 1019901 1020260 . - . ID=FUN_000247;
scaffold_1 funannotate mRNA 1019901 1020260 . - . ID=FUN_000247-T1;Parent=FUN_000247;product=hypothetical protein;
scaffold_1 funannotate CDS 1019901 1020260 . - 0 ID=FUN_000247-T1.cds;Parent=FUN_000247-T1;
scaffold_1 funannotate exon 1019901 1020260 . - . ID=FUN_000247-T1.exon1;Parent=FUN_000247-T1;
scaffold_1 funannotate gene 1021783 1022365 . - . ID=FUN_000248;
scaffold_1 funannotate mRNA 1021783 1022365 . - . ID=FUN_000248-T1;Parent=FUN_000248;product=hypothetical protein;
scaffold_1 funannotate CDS 1022359 1022365 . - 0 ID=FUN_000248-T1.cds;Parent=FUN_000248-T1;
scaffold_1 funannotate CDS 1021783 1022306 . - 2 ID=FUN_000248-T1.cds;Parent=FUN_000248-T1;
scaffold_1 funannotate exon 1022359 1022365 . - . ID=FUN_000248-T1.exon1;Parent=FUN_000248-T1;
scaffold_1 funannotate exon 1021783 1022306 . - . ID=FUN_000248-T1.exon2;Parent=FUN_000248-T1;
scaffold_1 funannotate gene 1023004 1023579 . - . ID=FUN_000249;
scaffold_1 funannotate mRNA 1023004 1023579 . - . ID=FUN_000249-T1;Parent=FUN_000249;product=hypothetical protein;
scaffold_1 funannotate CDS 1023004 1023579 . - 0 ID=FUN_000249-T1.cds;Parent=FUN_000249-T1;
scaffold_1 funannotate exon 1023004 1023579 . - . ID=FUN_000249-T1.exon1;Parent=FUN_000249-T1;
scaffold_1 funannotate gene 1024015 1024869 . - . ID=FUN_000250;
scaffold_1 funannotate mRNA 1024015 1024869 . - . ID=FUN_000250-T1;Parent=FUN_000250;product=hypothetical protein;
scaffold_1 funannotate CDS 1024015 1024869 . - 0 ID=FUN_000250-T1.cds;Parent=FUN_000250-T1;
scaffold_1 funannotate exon 1024015 1024869 . - . ID=FUN_000250-T1.exon1;Parent=FUN_000250-T1;
scaffold_1 funannotate gene 1030317 1033353 . - . ID=FUN_000251;
scaffold_1 funannotate mRNA 1030317 1033353 . - . ID=FUN_000251-T1;Parent=FUN_000251;product=hypothetical protein;
scaffold_1 funannotate CDS 1032516 1033353 . - 0 ID=FUN_000251-T1.cds;Parent=FUN_000251-T1;
scaffold_1 funannotate CDS 1032026 1032460 . - 2 ID=FUN_000251-T1.cds;Parent=FUN_000251-T1;
scaffold_1 funannotate CDS 1030317 1031968 . - 2 ID=FUN_000251-T1.cds;Parent=FUN_000251-T1;
scaffold_1 funannotate exon 1032516 1033353 . - . ID=FUN_000251-T1.exon1;Parent=FUN_000251-T1;
scaffold_1 funannotate exon 1032026 1032460 . - . ID=FUN_000251-T1.exon2;Parent=FUN_000251-T1;
scaffold_1 funannotate exon 1030317 1031968 . - . ID=FUN_000251-T1.exon3;Parent=FUN_000251-T1;
scaffold_1 funannotate gene 1033897 1035336 . + . ID=FUN_000252;
scaffold_1 funannotate mRNA 1033897 1035336 . + . ID=FUN_000252-T1;Parent=FUN_000252;product=NEDD8-activating enzyme E1 catalytic subunit;Dbxref=UniProtKB/Swiss-Prot:Q54QG9
scaffold_1 funannotate CDS 1033897 1033925 . + 0 ID=FUN_000252-T1.cds;Parent=FUN_000252-T1;
scaffold_1 funannotate CDS 1033992 1033997 . + 1 ID=FUN_000252-T1.cds;Parent=FUN_000252-T1;
scaffold_1 funannotate CDS 1034053 1034132 . + 1 ID=FUN_000252-T1.cds;Parent=FUN_000252-T1;
scaffold_1 funannotate CDS 1034209 1034508 . + 2 ID=FUN_000252-T1.cds;Parent=FUN_000252-T1;
scaffold_1 funannotate CDS 1034567 1035336 . + 2 ID=FUN_000252-T1.cds;Parent=FUN_000252-T1;
scaffold_1 funannotate exon 1033897 1033925 . + . ID=FUN_000252-T1.exon1;Parent=FUN_000252-T1;
scaffold_1 funannotate exon 1033992 1033997 . + . ID=FUN_000252-T1.exon2;Parent=FUN_000252-T1;
scaffold_1 funannotate exon 1034053 1034132 . + . ID=FUN_000252-T1.exon3;Parent=FUN_000252-T1;
scaffold_1 funannotate exon 1034209 1034508 . + . ID=FUN_000252-T1.exon4;Parent=FUN_000252-T1;
scaffold_1 funannotate exon 1034567 1035336 . + . ID=FUN_000252-T1.exon5;Parent=FUN_000252-T1;
scaffold_1 funannotate gene 1035607 1036415 . - . ID=FUN_000253;
scaffold_1 funannotate mRNA 1035607 1036415 . - . ID=FUN_000253-T1;Parent=FUN_000253;product=DNA-directed RNA polymerases I and III subunit RPAC1;Dbxref=UniProtKB/Swiss-Prot:P07703
scaffold_1 funannotate CDS 1036398 1036415 . - 0 ID=FUN_000253-T1.cds;Parent=FUN_000253-T1;
scaffold_1 funannotate CDS 1035607 1036350 . - 0 ID=FUN_000253-T1.cds;Parent=FUN_000253-T1;
scaffold_1 funannotate exon 1036398 1036415 . - . ID=FUN_000253-T1.exon1;Parent=FUN_000253-T1;
scaffold_1 funannotate exon 1035607 1036350 . - . ID=FUN_000253-T1.exon2;Parent=FUN_000253-T1;
scaffold_1 funannotate gene 1037211 1038710 . + . ID=FUN_000254;
scaffold_1 funannotate mRNA 1037211 1038710 . + . ID=FUN_000254-T1;Parent=FUN_000254;product=NADH-ubiquinone oxidoreductase 49 kDa subunit, mitochondrial;Dbxref=UniProtKB/Swiss-Prot:P22142
scaffold_1 funannotate CDS 1037211 1037837 . + 0 ID=FUN_000254-T1.cds;Parent=FUN_000254-T1;
scaffold_1 funannotate CDS 1037893 1038634 . + 0 ID=FUN_000254-T1.cds;Parent=FUN_000254-T1;
scaffold_1 funannotate CDS 1038694 1038710 . + 2 ID=FUN_000254-T1.cds;Parent=FUN_000254-T1;
scaffold_1 funannotate exon 1037211 1037837 . + . ID=FUN_000254-T1.exon1;Parent=FUN_000254-T1;
scaffold_1 funannotate exon 1037893 1038634 . + . ID=FUN_000254-T1.exon2;Parent=FUN_000254-T1;
scaffold_1 funannotate exon 1038694 1038710 . + . ID=FUN_000254-T1.exon3;Parent=FUN_000254-T1;
scaffold_1 funannotate gene 1038943 1040483 . - . ID=FUN_000255;
scaffold_1 funannotate mRNA 1038943 1040483 . - . ID=FUN_000255-T1;Parent=FUN_000255;product=Ubiquinone biosynthesis monooxygenase COQ6, mitochondrial;Dbxref=UniProtKB/Swiss-Prot:Q9Y7Z9
scaffold_1 funannotate CDS 1040309 1040483 . - 0 ID=FUN_000255-T1.cds;Parent=FUN_000255-T1;
scaffold_1 funannotate CDS 1038943 1040237 . - 2 ID=FUN_000255-T1.cds;Parent=FUN_000255-T1;
scaffold_1 funannotate exon 1040309 1040483 . - . ID=FUN_000255-T1.exon1;Parent=FUN_000255-T1;
scaffold_1 funannotate exon 1038943 1040237 . - . ID=FUN_000255-T1.exon2;Parent=FUN_000255-T1;
scaffold_1 funannotate gene 1041121 1043220 . + . ID=FUN_000256;
scaffold_1 funannotate mRNA 1041121 1043220 . + . ID=FUN_000256-T1;Parent=FUN_000256;product=hypothetical protein;
scaffold_1 funannotate CDS 1041121 1042532 . + 0 ID=FUN_000256-T1.cds;Parent=FUN_000256-T1;
scaffold_1 funannotate CDS 1042638 1043220 . + 1 ID=FUN_000256-T1.cds;Parent=FUN_000256-T1;
scaffold_1 funannotate exon 1041121 1042532 . + . ID=FUN_000256-T1.exon1;Parent=FUN_000256-T1;
scaffold_1 funannotate exon 1042638 1043220 . + . ID=FUN_000256-T1.exon2;Parent=FUN_000256-T1;
scaffold_1 funannotate gene 1044457 1045060 . - . ID=FUN_000257;
scaffold_1 funannotate mRNA 1044457 1045060 . - . ID=FUN_000257-T1;Parent=FUN_000257;product=hypothetical protein;
scaffold_1 funannotate CDS 1045030 1045060 . - 0 ID=FUN_000257-T1.cds;Parent=FUN_000257-T1;
scaffold_1 funannotate CDS 1044457 1044947 . - 2 ID=FUN_000257-T1.cds;Parent=FUN_000257-T1;
scaffold_1 funannotate exon 1045030 1045060 . - . ID=FUN_000257-T1.exon1;Parent=FUN_000257-T1;
scaffold_1 funannotate exon 1044457 1044947 . - . ID=FUN_000257-T1.exon2;Parent=FUN_000257-T1;
scaffold_1 funannotate gene 1045304 1047128 . + . ID=FUN_000258;
scaffold_1 funannotate mRNA 1045304 1047128 . + . ID=FUN_000258-T1;Parent=FUN_000258;product=Uncharacterized protein C1604.06c;Dbxref=UniProtKB/Swiss-Prot:O94372
scaffold_1 funannotate CDS 1045304 1045977 . + 0 ID=FUN_000258-T1.cds;Parent=FUN_000258-T1;
scaffold_1 funannotate CDS 1046031 1046916 . + 1 ID=FUN_000258-T1.cds;Parent=FUN_000258-T1;
scaffold_1 funannotate CDS 1046988 1047128 . + 0 ID=FUN_000258-T1.cds;Parent=FUN_000258-T1;
scaffold_1 funannotate exon 1045304 1045977 . + . ID=FUN_000258-T1.exon1;Parent=FUN_000258-T1;
scaffold_1 funannotate exon 1046031 1046916 . + . ID=FUN_000258-T1.exon2;Parent=FUN_000258-T1;
scaffold_1 funannotate exon 1046988 1047128 . + . ID=FUN_000258-T1.exon3;Parent=FUN_000258-T1;
scaffold_1 funannotate gene 1047896 1050558 . + . ID=FUN_000259;
scaffold_1 funannotate mRNA 1047896 1050558 . + . ID=FUN_000259-T1;Parent=FUN_000259;product=hypothetical protein;
scaffold_1 funannotate CDS 1047896 1048221 . + 0 ID=FUN_000259-T1.cds;Parent=FUN_000259-T1;
scaffold_1 funannotate CDS 1048281 1050215 . + 1 ID=FUN_000259-T1.cds;Parent=FUN_000259-T1;
scaffold_1 funannotate CDS 1050285 1050558 . + 1 ID=FUN_000259-T1.cds;Parent=FUN_000259-T1;
scaffold_1 funannotate exon 1047896 1048221 . + . ID=FUN_000259-T1.exon1;Parent=FUN_000259-T1;
scaffold_1 funannotate exon 1048281 1050215 . + . ID=FUN_000259-T1.exon2;Parent=FUN_000259-T1;
scaffold_1 funannotate exon 1050285 1050558 . + . ID=FUN_000259-T1.exon3;Parent=FUN_000259-T1;
scaffold_1 funannotate gene 1058041 1059639 . + . ID=FUN_000260;
scaffold_1 funannotate mRNA 1058041 1059639 . + . ID=FUN_000260-T1;Parent=FUN_000260;product=hypothetical protein;
scaffold_1 funannotate CDS 1058041 1059639 . + 0 ID=FUN_000260-T1.cds;Parent=FUN_000260-T1;
scaffold_1 funannotate exon 1058041 1059639 . + . ID=FUN_000260-T1.exon1;Parent=FUN_000260-T1;
scaffold_1 funannotate gene 1060007 1061321 . - . ID=FUN_000261;
scaffold_1 funannotate mRNA 1060007 1061321 . - . ID=FUN_000261-T1;Parent=FUN_000261;product=ATP-dependent (S)-NAD(P)H-hydrate dehydratase;Dbxref=UniProtKB/Swiss-Prot:C7YKN8
scaffold_1 funannotate CDS 1061225 1061321 . - 0 ID=FUN_000261-T1.cds;Parent=FUN_000261-T1;
scaffold_1 funannotate CDS 1061026 1061123 . - 2 ID=FUN_000261-T1.cds;Parent=FUN_000261-T1;
scaffold_1 funannotate CDS 1060247 1060969 . - 0 ID=FUN_000261-T1.cds;Parent=FUN_000261-T1;
scaffold_1 funannotate CDS 1060007 1060135 . - 0 ID=FUN_000261-T1.cds;Parent=FUN_000261-T1;
scaffold_1 funannotate exon 1061225 1061321 . - . ID=FUN_000261-T1.exon1;Parent=FUN_000261-T1;
scaffold_1 funannotate exon 1061026 1061123 . - . ID=FUN_000261-T1.exon2;Parent=FUN_000261-T1;
scaffold_1 funannotate exon 1060247 1060969 . - . ID=FUN_000261-T1.exon3;Parent=FUN_000261-T1;
scaffold_1 funannotate exon 1060007 1060135 . - . ID=FUN_000261-T1.exon4;Parent=FUN_000261-T1;
scaffold_1 funannotate gene 1062070 1064295 . - . ID=FUN_000262;
scaffold_1 funannotate mRNA 1062070 1064295 . - . ID=FUN_000262-T1;Parent=FUN_000262;product=ATP synthase subunit alpha, mitochondrial;Dbxref=UniProtKB/Swiss-Prot:P37211
scaffold_1 funannotate CDS 1064224 1064295 . - 0 ID=FUN_000262-T1.cds;Parent=FUN_000262-T1;
scaffold_1 funannotate CDS 1063801 1063970 . - 0 ID=FUN_000262-T1.cds;Parent=FUN_000262-T1;
scaffold_1 funannotate CDS 1063635 1063691 . - 1 ID=FUN_000262-T1.cds;Parent=FUN_000262-T1;
scaffold_1 funannotate CDS 1063449 1063569 . - 1 ID=FUN_000262-T1.cds;Parent=FUN_000262-T1;
scaffold_1 funannotate CDS 1062399 1063385 . - 0 ID=FUN_000262-T1.cds;Parent=FUN_000262-T1;
scaffold_1 funannotate CDS 1062070 1062333 . - 0 ID=FUN_000262-T1.cds;Parent=FUN_000262-T1;
scaffold_1 funannotate exon 1064224 1064295 . - . ID=FUN_000262-T1.exon1;Parent=FUN_000262-T1;
scaffold_1 funannotate exon 1063801 1063970 . - . ID=FUN_000262-T1.exon2;Parent=FUN_000262-T1;
scaffold_1 funannotate exon 1063635 1063691 . - . ID=FUN_000262-T1.exon3;Parent=FUN_000262-T1;
scaffold_1 funannotate exon 1063449 1063569 . - . ID=FUN_000262-T1.exon4;Parent=FUN_000262-T1;
scaffold_1 funannotate exon 1062399 1063385 . - . ID=FUN_000262-T1.exon5;Parent=FUN_000262-T1;
scaffold_1 funannotate exon 1062070 1062333 . - . ID=FUN_000262-T1.exon6;Parent=FUN_000262-T1;
scaffold_1 funannotate gene 1065361 1066014 . - . ID=FUN_000263;
scaffold_1 funannotate mRNA 1065361 1066014 . - . ID=FUN_000263-T1;Parent=FUN_000263;product=Large ribosomal subunit protein uL5;Dbxref=UniProtKB/Swiss-Prot:G0SHQ2
scaffold_1 funannotate CDS 1065870 1066014 . - 0 ID=FUN_000263-T1.cds;Parent=FUN_000263-T1;
scaffold_1 funannotate CDS 1065721 1065803 . - 2 ID=FUN_000263-T1.cds;Parent=FUN_000263-T1;
scaffold_1 funannotate CDS 1065361 1065654 . - 0 ID=FUN_000263-T1.cds;Parent=FUN_000263-T1;
scaffold_1 funannotate exon 1065870 1066014 . - . ID=FUN_000263-T1.exon1;Parent=FUN_000263-T1;
scaffold_1 funannotate exon 1065721 1065803 . - . ID=FUN_000263-T1.exon2;Parent=FUN_000263-T1;
scaffold_1 funannotate exon 1065361 1065654 . - . ID=FUN_000263-T1.exon3;Parent=FUN_000263-T1;
scaffold_1 funannotate gene 1066600 1067459 . + . ID=FUN_000264;
scaffold_1 funannotate mRNA 1066600 1067459 . + . ID=FUN_000264-T1;Parent=FUN_000264;product=hypothetical protein;
scaffold_1 funannotate CDS 1066600 1066755 . + 0 ID=FUN_000264-T1.cds;Parent=FUN_000264-T1;
scaffold_1 funannotate CDS 1066816 1067124 . + 0 ID=FUN_000264-T1.cds;Parent=FUN_000264-T1;
scaffold_1 funannotate CDS 1067187 1067280 . + 0 ID=FUN_000264-T1.cds;Parent=FUN_000264-T1;
scaffold_1 funannotate CDS 1067338 1067459 . + 2 ID=FUN_000264-T1.cds;Parent=FUN_000264-T1;
scaffold_1 funannotate exon 1066600 1066755 . + . ID=FUN_000264-T1.exon1;Parent=FUN_000264-T1;
scaffold_1 funannotate exon 1066816 1067124 . + . ID=FUN_000264-T1.exon2;Parent=FUN_000264-T1;
scaffold_1 funannotate exon 1067187 1067280 . + . ID=FUN_000264-T1.exon3;Parent=FUN_000264-T1;
scaffold_1 funannotate exon 1067338 1067459 . + . ID=FUN_000264-T1.exon4;Parent=FUN_000264-T1;
scaffold_1 funannotate gene 1068158 1069618 . - . ID=FUN_000265;
scaffold_1 funannotate mRNA 1068158 1069618 . - . ID=FUN_000265-T1;Parent=FUN_000265;product=hypothetical protein;
scaffold_1 funannotate CDS 1069576 1069618 . - 0 ID=FUN_000265-T1.cds;Parent=FUN_000265-T1;
scaffold_1 funannotate CDS 1068681 1069522 . - 2 ID=FUN_000265-T1.cds;Parent=FUN_000265-T1;
scaffold_1 funannotate CDS 1068158 1068622 . - 0 ID=FUN_000265-T1.cds;Parent=FUN_000265-T1;
scaffold_1 funannotate exon 1069576 1069618 . - . ID=FUN_000265-T1.exon1;Parent=FUN_000265-T1;
scaffold_1 funannotate exon 1068681 1069522 . - . ID=FUN_000265-T1.exon2;Parent=FUN_000265-T1;
scaffold_1 funannotate exon 1068158 1068622 . - . ID=FUN_000265-T1.exon3;Parent=FUN_000265-T1;
scaffold_1 funannotate gene 1073223 1074788 . - . ID=FUN_000266;
scaffold_1 funannotate mRNA 1073223 1074788 . - . ID=FUN_000266-T1;Parent=FUN_000266;product=hypothetical protein;
scaffold_1 funannotate CDS 1074282 1074788 . - 0 ID=FUN_000266-T1.cds;Parent=FUN_000266-T1;
scaffold_1 funannotate CDS 1073223 1073405 . - 0 ID=FUN_000266-T1.cds;Parent=FUN_000266-T1;
scaffold_1 funannotate exon 1074282 1074788 . - . ID=FUN_000266-T1.exon1;Parent=FUN_000266-T1;
scaffold_1 funannotate exon 1073223 1073405 . - . ID=FUN_000266-T1.exon2;Parent=FUN_000266-T1;
scaffold_1 funannotate gene 1077923 1079253 . + . ID=FUN_000267;
scaffold_1 funannotate mRNA 1077923 1079253 . + . ID=FUN_000267-T1;Parent=FUN_000267;product=hypothetical protein;
scaffold_1 funannotate CDS 1077923 1078366 . + 0 ID=FUN_000267-T1.cds;Parent=FUN_000267-T1;
scaffold_1 funannotate CDS 1078438 1079253 . + 0 ID=FUN_000267-T1.cds;Parent=FUN_000267-T1;
scaffold_1 funannotate exon 1077923 1078366 . + . ID=FUN_000267-T1.exon1;Parent=FUN_000267-T1;
scaffold_1 funannotate exon 1078438 1079253 . + . ID=FUN_000267-T1.exon2;Parent=FUN_000267-T1;
scaffold_1 funannotate gene 1079918 1084186 . - . ID=FUN_000268;
scaffold_1 funannotate mRNA 1079918 1084186 . - . ID=FUN_000268-T1;Parent=FUN_000268;product=Pyruvate carboxylase;Dbxref=UniProtKB/Swiss-Prot:O93918
scaffold_1 funannotate CDS 1084054 1084186 . - 0 ID=FUN_000268-T1.cds;Parent=FUN_000268-T1;
scaffold_1 funannotate CDS 1083934 1083954 . - 2 ID=FUN_000268-T1.cds;Parent=FUN_000268-T1;
scaffold_1 funannotate CDS 1083861 1083868 . - 2 ID=FUN_000268-T1.cds;Parent=FUN_000268-T1;
scaffold_1 funannotate CDS 1083764 1083775 . - 0 ID=FUN_000268-T1.cds;Parent=FUN_000268-T1;
scaffold_1 funannotate CDS 1083629 1083666 . - 0 ID=FUN_000268-T1.cds;Parent=FUN_000268-T1;
scaffold_1 funannotate CDS 1083512 1083543 . - 1 ID=FUN_000268-T1.cds;Parent=FUN_000268-T1;
scaffold_1 funannotate CDS 1083315 1083434 . - 2 ID=FUN_000268-T1.cds;Parent=FUN_000268-T1;
scaffold_1 funannotate CDS 1083187 1083248 . - 2 ID=FUN_000268-T1.cds;Parent=FUN_000268-T1;
scaffold_1 funannotate CDS 1080081 1083125 . - 0 ID=FUN_000268-T1.cds;Parent=FUN_000268-T1;
scaffold_1 funannotate CDS 1079918 1080022 . - 0 ID=FUN_000268-T1.cds;Parent=FUN_000268-T1;
scaffold_1 funannotate exon 1084054 1084186 . - . ID=FUN_000268-T1.exon1;Parent=FUN_000268-T1;
scaffold_1 funannotate exon 1079918 1080022 . - . ID=FUN_000268-T1.exon10;Parent=FUN_000268-T1;
scaffold_1 funannotate exon 1083934 1083954 . - . ID=FUN_000268-T1.exon2;Parent=FUN_000268-T1;
scaffold_1 funannotate exon 1083861 1083868 . - . ID=FUN_000268-T1.exon3;Parent=FUN_000268-T1;
scaffold_1 funannotate exon 1083764 1083775 . - . ID=FUN_000268-T1.exon4;Parent=FUN_000268-T1;
scaffold_1 funannotate exon 1083629 1083666 . - . ID=FUN_000268-T1.exon5;Parent=FUN_000268-T1;
scaffold_1 funannotate exon 1083512 1083543 . - . ID=FUN_000268-T1.exon6;Parent=FUN_000268-T1;
scaffold_1 funannotate exon 1083315 1083434 . - . ID=FUN_000268-T1.exon7;Parent=FUN_000268-T1;
scaffold_1 funannotate exon 1083187 1083248 . - . ID=FUN_000268-T1.exon8;Parent=FUN_000268-T1;
scaffold_1 funannotate exon 1080081 1083125 . - . ID=FUN_000268-T1.exon9;Parent=FUN_000268-T1;
scaffold_1 funannotate gene 1088774 1089500 . - . ID=FUN_000269;
scaffold_1 funannotate mRNA 1088774 1089500 . - . ID=FUN_000269-T1;Parent=FUN_000269;product=Mitochondrial pyruvate carrier 1;Dbxref=UniProtKB/Swiss-Prot:P53157
scaffold_1 funannotate CDS 1089428 1089500 . - 0 ID=FUN_000269-T1.cds;Parent=FUN_000269-T1;
scaffold_1 funannotate CDS 1089116 1089188 . - 2 ID=FUN_000269-T1.cds;Parent=FUN_000269-T1;
scaffold_1 funannotate CDS 1088774 1089008 . - 1 ID=FUN_000269-T1.cds;Parent=FUN_000269-T1;
scaffold_1 funannotate exon 1089428 1089500 . - . ID=FUN_000269-T1.exon1;Parent=FUN_000269-T1;
scaffold_1 funannotate exon 1089116 1089188 . - . ID=FUN_000269-T1.exon2;Parent=FUN_000269-T1;
scaffold_1 funannotate exon 1088774 1089008 . - . ID=FUN_000269-T1.exon3;Parent=FUN_000269-T1;
scaffold_1 funannotate gene 1090061 1091263 . - . ID=FUN_000270;
scaffold_1 funannotate mRNA 1090061 1091263 . - . ID=FUN_000270-T1;Parent=FUN_000270;product=hypothetical protein;
scaffold_1 funannotate CDS 1090896 1091263 . - 0 ID=FUN_000270-T1.cds;Parent=FUN_000270-T1;
scaffold_1 funannotate CDS 1090061 1090817 . - 1 ID=FUN_000270-T1.cds;Parent=FUN_000270-T1;
scaffold_1 funannotate exon 1090896 1091263 . - . ID=FUN_000270-T1.exon1;Parent=FUN_000270-T1;
scaffold_1 funannotate exon 1090061 1090817 . - . ID=FUN_000270-T1.exon2;Parent=FUN_000270-T1;
scaffold_1 funannotate gene 1092016 1094679 . - . ID=FUN_000271;
scaffold_1 funannotate mRNA 1092016 1094679 . - . ID=FUN_000271-T1;Parent=FUN_000271;product=hypothetical protein;
scaffold_1 funannotate CDS 1094620 1094679 . - 0 ID=FUN_000271-T1.cds;Parent=FUN_000271-T1;
scaffold_1 funannotate CDS 1092264 1094542 . - 0 ID=FUN_000271-T1.cds;Parent=FUN_000271-T1;
scaffold_1 funannotate CDS 1092016 1092190 . - 1 ID=FUN_000271-T1.cds;Parent=FUN_000271-T1;
scaffold_1 funannotate exon 1094620 1094679 . - . ID=FUN_000271-T1.exon1;Parent=FUN_000271-T1;
scaffold_1 funannotate exon 1092264 1094542 . - . ID=FUN_000271-T1.exon2;Parent=FUN_000271-T1;
scaffold_1 funannotate exon 1092016 1092190 . - . ID=FUN_000271-T1.exon3;Parent=FUN_000271-T1;
scaffold_1 funannotate gene 1107616 1112366 . + . ID=FUN_000272;
scaffold_1 funannotate mRNA 1107616 1112366 . + . ID=FUN_000272-T1;Parent=FUN_000272;product=hypothetical protein;
scaffold_1 funannotate CDS 1107616 1109471 . + 0 ID=FUN_000272-T1.cds;Parent=FUN_000272-T1;
scaffold_1 funannotate CDS 1109539 1110257 . + 1 ID=FUN_000272-T1.cds;Parent=FUN_000272-T1;
scaffold_1 funannotate CDS 1110336 1110992 . + 2 ID=FUN_000272-T1.cds;Parent=FUN_000272-T1;
scaffold_1 funannotate CDS 1111054 1112366 . + 2 ID=FUN_000272-T1.cds;Parent=FUN_000272-T1;
scaffold_1 funannotate exon 1107616 1109471 . + . ID=FUN_000272-T1.exon1;Parent=FUN_000272-T1;
scaffold_1 funannotate exon 1109539 1110257 . + . ID=FUN_000272-T1.exon2;Parent=FUN_000272-T1;
scaffold_1 funannotate exon 1110336 1110992 . + . ID=FUN_000272-T1.exon3;Parent=FUN_000272-T1;
scaffold_1 funannotate exon 1111054 1112366 . + . ID=FUN_000272-T1.exon4;Parent=FUN_000272-T1;
scaffold_1 funannotate gene 1112901 1114292 . + . ID=FUN_000273;
scaffold_1 funannotate mRNA 1112901 1114292 . + . ID=FUN_000273-T1;Parent=FUN_000273;product=hypothetical protein;
scaffold_1 funannotate CDS 1112901 1112973 . + 0 ID=FUN_000273-T1.cds;Parent=FUN_000273-T1;
scaffold_1 funannotate CDS 1113039 1113901 . + 2 ID=FUN_000273-T1.cds;Parent=FUN_000273-T1;
scaffold_1 funannotate CDS 1113984 1114292 . + 0 ID=FUN_000273-T1.cds;Parent=FUN_000273-T1;
scaffold_1 funannotate exon 1112901 1112973 . + . ID=FUN_000273-T1.exon1;Parent=FUN_000273-T1;
scaffold_1 funannotate exon 1113039 1113901 . + . ID=FUN_000273-T1.exon2;Parent=FUN_000273-T1;
scaffold_1 funannotate exon 1113984 1114292 . + . ID=FUN_000273-T1.exon3;Parent=FUN_000273-T1;
scaffold_1 funannotate gene 1123350 1124858 . + . ID=FUN_000274;
scaffold_1 funannotate mRNA 1123350 1124858 . + . ID=FUN_000274-T1;Parent=FUN_000274;product=hypothetical protein;
scaffold_1 funannotate CDS 1123350 1124858 . + 0 ID=FUN_000274-T1.cds;Parent=FUN_000274-T1;
scaffold_1 funannotate exon 1123350 1124858 . + . ID=FUN_000274-T1.exon1;Parent=FUN_000274-T1;
scaffold_1 funannotate gene 1130703 1132584 . + . ID=FUN_000275;
scaffold_1 funannotate mRNA 1130703 1132584 . + . ID=FUN_000275-T1;Parent=FUN_000275;product=M-phase inducer phosphatase;Dbxref=UniProtKB/Swiss-Prot:P30303
scaffold_1 funannotate CDS 1130703 1130941 . + 0 ID=FUN_000275-T1.cds;Parent=FUN_000275-T1;
scaffold_1 funannotate CDS 1131003 1131070 . + 1 ID=FUN_000275-T1.cds;Parent=FUN_000275-T1;
scaffold_1 funannotate CDS 1131140 1131425 . + 2 ID=FUN_000275-T1.cds;Parent=FUN_000275-T1;
scaffold_1 funannotate CDS 1131489 1132584 . + 1 ID=FUN_000275-T1.cds;Parent=FUN_000275-T1;
scaffold_1 funannotate exon 1130703 1130941 . + . ID=FUN_000275-T1.exon1;Parent=FUN_000275-T1;
scaffold_1 funannotate exon 1131003 1131070 . + . ID=FUN_000275-T1.exon2;Parent=FUN_000275-T1;
scaffold_1 funannotate exon 1131140 1131425 . + . ID=FUN_000275-T1.exon3;Parent=FUN_000275-T1;
scaffold_1 funannotate exon 1131489 1132584 . + . ID=FUN_000275-T1.exon4;Parent=FUN_000275-T1;
scaffold_1 funannotate gene 1139124 1139888 . - . ID=FUN_000276;
scaffold_1 funannotate mRNA 1139124 1139888 . - . ID=FUN_000276-T1;Parent=FUN_000276;product=hypothetical protein;
scaffold_1 funannotate CDS 1139124 1139888 . - 0 ID=FUN_000276-T1.cds;Parent=FUN_000276-T1;
scaffold_1 funannotate exon 1139124 1139888 . - . ID=FUN_000276-T1.exon1;Parent=FUN_000276-T1;
scaffold_1 funannotate gene 1148127 1149086 . + . ID=FUN_000277;
scaffold_1 funannotate mRNA 1148127 1149086 . + . ID=FUN_000277-T1;Parent=FUN_000277;product=hypothetical protein;
scaffold_1 funannotate CDS 1148127 1148752 . + 0 ID=FUN_000277-T1.cds;Parent=FUN_000277-T1;
scaffold_1 funannotate CDS 1148858 1149086 . + 1 ID=FUN_000277-T1.cds;Parent=FUN_000277-T1;
scaffold_1 funannotate exon 1148127 1148752 . + . ID=FUN_000277-T1.exon1;Parent=FUN_000277-T1;
scaffold_1 funannotate exon 1148858 1149086 . + . ID=FUN_000277-T1.exon2;Parent=FUN_000277-T1;
scaffold_1 funannotate gene 1153229 1154305 . - . ID=FUN_000278;
scaffold_1 funannotate mRNA 1153229 1154305 . - . ID=FUN_000278-T1;Parent=FUN_000278;product=hypothetical protein;
scaffold_1 funannotate CDS 1153229 1154305 . - 0 ID=FUN_000278-T1.cds;Parent=FUN_000278-T1;
scaffold_1 funannotate exon 1153229 1154305 . - . ID=FUN_000278-T1.exon1;Parent=FUN_000278-T1;
scaffold_1 funannotate gene 1154894 1157243 . + . ID=FUN_000279;
scaffold_1 funannotate mRNA 1154894 1157243 . + . ID=FUN_000279-T1;Parent=FUN_000279;product=hypothetical protein;
scaffold_1 funannotate CDS 1154894 1154941 . + 0 ID=FUN_000279-T1.cds;Parent=FUN_000279-T1;
scaffold_1 funannotate CDS 1155003 1155269 . + 0 ID=FUN_000279-T1.cds;Parent=FUN_000279-T1;
scaffold_1 funannotate CDS 1155333 1157243 . + 0 ID=FUN_000279-T1.cds;Parent=FUN_000279-T1;
scaffold_1 funannotate exon 1154894 1154941 . + . ID=FUN_000279-T1.exon1;Parent=FUN_000279-T1;
scaffold_1 funannotate exon 1155003 1155269 . + . ID=FUN_000279-T1.exon2;Parent=FUN_000279-T1;
scaffold_1 funannotate exon 1155333 1157243 . + . ID=FUN_000279-T1.exon3;Parent=FUN_000279-T1;
scaffold_1 funannotate gene 1167882 1169055 . + . ID=FUN_000280;
scaffold_1 funannotate mRNA 1167882 1169055 . + . ID=FUN_000280-T1;Parent=FUN_000280;product=hypothetical protein;
scaffold_1 funannotate CDS 1167882 1168422 . + 0 ID=FUN_000280-T1.cds;Parent=FUN_000280-T1;
scaffold_1 funannotate CDS 1168490 1169055 . + 2 ID=FUN_000280-T1.cds;Parent=FUN_000280-T1;
scaffold_1 funannotate exon 1167882 1168422 . + . ID=FUN_000280-T1.exon1;Parent=FUN_000280-T1;
scaffold_1 funannotate exon 1168490 1169055 . + . ID=FUN_000280-T1.exon2;Parent=FUN_000280-T1;
scaffold_1 funannotate gene 1171245 1171953 . + . ID=FUN_000281;
scaffold_1 funannotate mRNA 1171245 1171953 . + . ID=FUN_000281-T1;Parent=FUN_000281;product=hypothetical protein;
scaffold_1 funannotate CDS 1171245 1171891 . + 0 ID=FUN_000281-T1.cds;Parent=FUN_000281-T1;
scaffold_1 funannotate CDS 1171944 1171953 . + 1 ID=FUN_000281-T1.cds;Parent=FUN_000281-T1;
scaffold_1 funannotate exon 1171245 1171891 . + . ID=FUN_000281-T1.exon1;Parent=FUN_000281-T1;
scaffold_1 funannotate exon 1171944 1171953 . + . ID=FUN_000281-T1.exon2;Parent=FUN_000281-T1;
scaffold_1 funannotate gene 1172370 1172948 . + . ID=FUN_000282;
scaffold_1 funannotate mRNA 1172370 1172948 . + . ID=FUN_000282-T1;Parent=FUN_000282;product=hypothetical protein;
scaffold_1 funannotate CDS 1172370 1172948 . + 0 ID=FUN_000282-T1.cds;Parent=FUN_000282-T1;
scaffold_1 funannotate exon 1172370 1172948 . + . ID=FUN_000282-T1.exon1;Parent=FUN_000282-T1;
scaffold_1 funannotate gene 1173057 1174276 . - . ID=FUN_000283;
scaffold_1 funannotate mRNA 1173057 1174276 . - . ID=FUN_000283-T1;Parent=FUN_000283;product=hypothetical protein;
scaffold_1 funannotate CDS 1174270 1174276 . - 0 ID=FUN_000283-T1.cds;Parent=FUN_000283-T1;
scaffold_1 funannotate CDS 1173751 1174000 . - 2 ID=FUN_000283-T1.cds;Parent=FUN_000283-T1;
scaffold_1 funannotate CDS 1173057 1173684 . - 1 ID=FUN_000283-T1.cds;Parent=FUN_000283-T1;
scaffold_1 funannotate exon 1174270 1174276 . - . ID=FUN_000283-T1.exon1;Parent=FUN_000283-T1;
scaffold_1 funannotate exon 1173751 1174000 . - . ID=FUN_000283-T1.exon2;Parent=FUN_000283-T1;
scaffold_1 funannotate exon 1173057 1173684 . - . ID=FUN_000283-T1.exon3;Parent=FUN_000283-T1;
scaffold_1 funannotate gene 1174301 1174816 . - . ID=FUN_000284;
scaffold_1 funannotate mRNA 1174301 1174816 . - . ID=FUN_000284-T1;Parent=FUN_000284;product=hypothetical protein;
scaffold_1 funannotate CDS 1174301 1174816 . - 0 ID=FUN_000284-T1.cds;Parent=FUN_000284-T1;
scaffold_1 funannotate exon 1174301 1174816 . - . ID=FUN_000284-T1.exon1;Parent=FUN_000284-T1;
scaffold_1 funannotate gene 1175834 1176578 . - . ID=FUN_000285;
scaffold_1 funannotate mRNA 1175834 1176578 . - . ID=FUN_000285-T1;Parent=FUN_000285;product=hypothetical protein;
scaffold_1 funannotate CDS 1176574 1176578 . - 0 ID=FUN_000285-T1.cds;Parent=FUN_000285-T1;
scaffold_1 funannotate CDS 1176013 1176163 . - 1 ID=FUN_000285-T1.cds;Parent=FUN_000285-T1;
scaffold_1 funannotate CDS 1175834 1175944 . - 0 ID=FUN_000285-T1.cds;Parent=FUN_000285-T1;
scaffold_1 funannotate exon 1176574 1176578 . - . ID=FUN_000285-T1.exon1;Parent=FUN_000285-T1;
scaffold_1 funannotate exon 1176013 1176163 . - . ID=FUN_000285-T1.exon2;Parent=FUN_000285-T1;
scaffold_1 funannotate exon 1175834 1175944 . - . ID=FUN_000285-T1.exon3;Parent=FUN_000285-T1;
scaffold_1 funannotate gene 1179313 1179919 . - . ID=FUN_000286;
scaffold_1 funannotate mRNA 1179313 1179919 . - . ID=FUN_000286-T1;Parent=FUN_000286;product=hypothetical protein;
scaffold_1 funannotate CDS 1179518 1179919 . - 0 ID=FUN_000286-T1.cds;Parent=FUN_000286-T1;
scaffold_1 funannotate CDS 1179313 1179447 . - 0 ID=FUN_000286-T1.cds;Parent=FUN_000286-T1;
scaffold_1 funannotate exon 1179518 1179919 . - . ID=FUN_000286-T1.exon1;Parent=FUN_000286-T1;
scaffold_1 funannotate exon 1179313 1179447 . - . ID=FUN_000286-T1.exon2;Parent=FUN_000286-T1;
scaffold_1 funannotate gene 1180624 1181523 . - . ID=FUN_000287;
scaffold_1 funannotate mRNA 1180624 1181523 . - . ID=FUN_000287-T1;Parent=FUN_000287;product=hypothetical protein;
scaffold_1 funannotate CDS 1180624 1181523 . - 0 ID=FUN_000287-T1.cds;Parent=FUN_000287-T1;
scaffold_1 funannotate exon 1180624 1181523 . - . ID=FUN_000287-T1.exon1;Parent=FUN_000287-T1;
scaffold_1 funannotate gene 1182954 1183899 . + . ID=FUN_000288;
scaffold_1 funannotate mRNA 1182954 1183899 . + . ID=FUN_000288-T1;Parent=FUN_000288;product=Isopentenyl-diphosphate delta-isomerase IDI1;Dbxref=UniProtKB/Swiss-Prot:I1RZ92
scaffold_1 funannotate CDS 1182954 1183140 . + 0 ID=FUN_000288-T1.cds;Parent=FUN_000288-T1;
scaffold_1 funannotate CDS 1183246 1183584 . + 2 ID=FUN_000288-T1.cds;Parent=FUN_000288-T1;
scaffold_1 funannotate CDS 1183670 1183899 . + 2 ID=FUN_000288-T1.cds;Parent=FUN_000288-T1;
scaffold_1 funannotate exon 1182954 1183140 . + . ID=FUN_000288-T1.exon1;Parent=FUN_000288-T1;
scaffold_1 funannotate exon 1183246 1183584 . + . ID=FUN_000288-T1.exon2;Parent=FUN_000288-T1;
scaffold_1 funannotate exon 1183670 1183899 . + . ID=FUN_000288-T1.exon3;Parent=FUN_000288-T1;
scaffold_1 funannotate gene 1187289 1188409 . + . ID=FUN_000289;
scaffold_1 funannotate mRNA 1187289 1188409 . + . ID=FUN_000289-T1;Parent=FUN_000289;product=Uncharacterized N-acetyltransferase C550.08;Dbxref=UniProtKB/Swiss-Prot:O59806
scaffold_1 funannotate CDS 1187289 1187593 . + 0 ID=FUN_000289-T1.cds;Parent=FUN_000289-T1;
scaffold_1 funannotate CDS 1187736 1187988 . + 1 ID=FUN_000289-T1.cds;Parent=FUN_000289-T1;
scaffold_1 funannotate CDS 1188203 1188409 . + 0 ID=FUN_000289-T1.cds;Parent=FUN_000289-T1;
scaffold_1 funannotate exon 1187289 1187593 . + . ID=FUN_000289-T1.exon1;Parent=FUN_000289-T1;
scaffold_1 funannotate exon 1187736 1187988 . + . ID=FUN_000289-T1.exon2;Parent=FUN_000289-T1;
scaffold_1 funannotate exon 1188203 1188409 . + . ID=FUN_000289-T1.exon3;Parent=FUN_000289-T1;
scaffold_1 funannotate gene 1188925 1189997 . - . ID=FUN_000290;
scaffold_1 funannotate mRNA 1188925 1189997 . - . ID=FUN_000290-T1;Parent=FUN_000290;product=Replication factor A protein 2;Dbxref=UniProtKB/Swiss-Prot:Q92373
scaffold_1 funannotate CDS 1189994 1189997 . - 0 ID=FUN_000290-T1.cds;Parent=FUN_000290-T1;
scaffold_1 funannotate CDS 1189763 1189866 . - 2 ID=FUN_000290-T1.cds;Parent=FUN_000290-T1;
scaffold_1 funannotate CDS 1189594 1189704 . - 0 ID=FUN_000290-T1.cds;Parent=FUN_000290-T1;
scaffold_1 funannotate CDS 1188925 1189524 . - 0 ID=FUN_000290-T1.cds;Parent=FUN_000290-T1;
scaffold_1 funannotate exon 1189994 1189997 . - . ID=FUN_000290-T1.exon1;Parent=FUN_000290-T1;
scaffold_1 funannotate exon 1189763 1189866 . - . ID=FUN_000290-T1.exon2;Parent=FUN_000290-T1;
scaffold_1 funannotate exon 1189594 1189704 . - . ID=FUN_000290-T1.exon3;Parent=FUN_000290-T1;
scaffold_1 funannotate exon 1188925 1189524 . - . ID=FUN_000290-T1.exon4;Parent=FUN_000290-T1;
scaffold_1 funannotate gene 1191077 1193782 . - . ID=FUN_000291;
scaffold_1 funannotate mRNA 1191077 1193782 . - . ID=FUN_000291-T1;Parent=FUN_000291;product=hypothetical protein;
scaffold_1 funannotate CDS 1193121 1193782 . - 0 ID=FUN_000291-T1.cds;Parent=FUN_000291-T1;
scaffold_1 funannotate CDS 1193052 1193059 . - 1 ID=FUN_000291-T1.cds;Parent=FUN_000291-T1;
scaffold_1 funannotate CDS 1192194 1192389 . - 2 ID=FUN_000291-T1.cds;Parent=FUN_000291-T1;
scaffold_1 funannotate CDS 1191077 1192133 . - 1 ID=FUN_000291-T1.cds;Parent=FUN_000291-T1;
scaffold_1 funannotate exon 1193121 1193782 . - . ID=FUN_000291-T1.exon1;Parent=FUN_000291-T1;
scaffold_1 funannotate exon 1193052 1193059 . - . ID=FUN_000291-T1.exon2;Parent=FUN_000291-T1;
scaffold_1 funannotate exon 1192194 1192389 . - . ID=FUN_000291-T1.exon3;Parent=FUN_000291-T1;
scaffold_1 funannotate exon 1191077 1192133 . - . ID=FUN_000291-T1.exon4;Parent=FUN_000291-T1;
scaffold_1 funannotate gene 1209317 1212569 . - . ID=FUN_000292;
scaffold_1 funannotate mRNA 1209317 1212569 . - . ID=FUN_000292-T1;Parent=FUN_000292;product=Lon protease homolog 2, peroxisomal;Dbxref=UniProtKB/Swiss-Prot:Q7SA85
scaffold_1 funannotate CDS 1212101 1212569 . - 0 ID=FUN_000292-T1.cds;Parent=FUN_000292-T1;
scaffold_1 funannotate CDS 1209957 1212031 . - 2 ID=FUN_000292-T1.cds;Parent=FUN_000292-T1;
scaffold_1 funannotate CDS 1209549 1209718 . - 0 ID=FUN_000292-T1.cds;Parent=FUN_000292-T1;
scaffold_1 funannotate CDS 1209317 1209407 . - 1 ID=FUN_000292-T1.cds;Parent=FUN_000292-T1;
scaffold_1 funannotate exon 1212101 1212569 . - . ID=FUN_000292-T1.exon1;Parent=FUN_000292-T1;
scaffold_1 funannotate exon 1209957 1212031 . - . ID=FUN_000292-T1.exon2;Parent=FUN_000292-T1;
scaffold_1 funannotate exon 1209549 1209718 . - . ID=FUN_000292-T1.exon3;Parent=FUN_000292-T1;
scaffold_1 funannotate exon 1209317 1209407 . - . ID=FUN_000292-T1.exon4;Parent=FUN_000292-T1;
scaffold_1 funannotate gene 1213226 1215707 . + . ID=FUN_000293;
scaffold_1 funannotate mRNA 1213226 1215707 . + . ID=FUN_000293-T1;Parent=FUN_000293;product=hypothetical protein;
scaffold_1 funannotate CDS 1213226 1213296 . + 0 ID=FUN_000293-T1.cds;Parent=FUN_000293-T1;
scaffold_1 funannotate CDS 1213379 1213500 . + 1 ID=FUN_000293-T1.cds;Parent=FUN_000293-T1;
scaffold_1 funannotate CDS 1213565 1214176 . + 2 ID=FUN_000293-T1.cds;Parent=FUN_000293-T1;
scaffold_1 funannotate CDS 1214237 1215273 . + 2 ID=FUN_000293-T1.cds;Parent=FUN_000293-T1;
scaffold_1 funannotate CDS 1215351 1215707 . + 0 ID=FUN_000293-T1.cds;Parent=FUN_000293-T1;
scaffold_1 funannotate exon 1213226 1213296 . + . ID=FUN_000293-T1.exon1;Parent=FUN_000293-T1;
scaffold_1 funannotate exon 1213379 1213500 . + . ID=FUN_000293-T1.exon2;Parent=FUN_000293-T1;
scaffold_1 funannotate exon 1213565 1214176 . + . ID=FUN_000293-T1.exon3;Parent=FUN_000293-T1;
scaffold_1 funannotate exon 1214237 1215273 . + . ID=FUN_000293-T1.exon4;Parent=FUN_000293-T1;
scaffold_1 funannotate exon 1215351 1215707 . + . ID=FUN_000293-T1.exon5;Parent=FUN_000293-T1;
scaffold_1 funannotate gene 1216182 1218146 . + . ID=FUN_000294;
scaffold_1 funannotate mRNA 1216182 1218146 . + . ID=FUN_000294-T1;Parent=FUN_000294;product=tRNA (guanine(26)-N(2))-dimethyltransferase;Dbxref=UniProtKB/Swiss-Prot:Q9P804
scaffold_1 funannotate CDS 1216182 1218146 . + 0 ID=FUN_000294-T1.cds;Parent=FUN_000294-T1;
scaffold_1 funannotate exon 1216182 1218146 . + . ID=FUN_000294-T1.exon1;Parent=FUN_000294-T1;
scaffold_1 funannotate gene 1219100 1219921 . + . ID=FUN_000295;
scaffold_1 funannotate mRNA 1219100 1219921 . + . ID=FUN_000295-T1;Parent=FUN_000295;product=hypothetical protein;
scaffold_1 funannotate CDS 1219100 1219921 . + 0 ID=FUN_000295-T1.cds;Parent=FUN_000295-T1;
scaffold_1 funannotate exon 1219100 1219921 . + . ID=FUN_000295-T1.exon1;Parent=FUN_000295-T1;
scaffold_1 funannotate gene 1220154 1221193 . - . ID=FUN_000296;
scaffold_1 funannotate mRNA 1220154 1221193 . - . ID=FUN_000296-T1;Parent=FUN_000296;product=Serine/threonine-protein kinase rio2;Dbxref=UniProtKB/Swiss-Prot:Q9P7W5
scaffold_1 funannotate CDS 1220214 1221193 . - 0 ID=FUN_000296-T1.cds;Parent=FUN_000296-T1;
scaffold_1 funannotate CDS 1220154 1220163 . - 1 ID=FUN_000296-T1.cds;Parent=FUN_000296-T1;
scaffold_1 funannotate exon 1220214 1221193 . - . ID=FUN_000296-T1.exon1;Parent=FUN_000296-T1;
scaffold_1 funannotate exon 1220154 1220163 . - . ID=FUN_000296-T1.exon2;Parent=FUN_000296-T1;
scaffold_1 funannotate gene 1222880 1223416 . + . ID=FUN_000297;
scaffold_1 funannotate mRNA 1222880 1223416 . + . ID=FUN_000297-T1;Parent=FUN_000297;product=hypothetical protein;
scaffold_1 funannotate CDS 1222880 1223416 . + 0 ID=FUN_000297-T1.cds;Parent=FUN_000297-T1;
scaffold_1 funannotate exon 1222880 1223416 . + . ID=FUN_000297-T1.exon1;Parent=FUN_000297-T1;
scaffold_1 funannotate gene 1223969 1226824 . + . ID=FUN_000298;
scaffold_1 funannotate mRNA 1223969 1226824 . + . ID=FUN_000298-T1;Parent=FUN_000298;product=26S proteasome regulatory subunit rpn-1;Dbxref=UniProtKB/Swiss-Prot:Q7S8R8
scaffold_1 funannotate CDS 1223969 1224083 . + 0 ID=FUN_000298-T1.cds;Parent=FUN_000298-T1;
scaffold_1 funannotate CDS 1224139 1224209 . + 2 ID=FUN_000298-T1.cds;Parent=FUN_000298-T1;
scaffold_1 funannotate CDS 1224259 1226745 . + 0 ID=FUN_000298-T1.cds;Parent=FUN_000298-T1;
scaffold_1 funannotate CDS 1226798 1226824 . + 0 ID=FUN_000298-T1.cds;Parent=FUN_000298-T1;
scaffold_1 funannotate exon 1223969 1224083 . + . ID=FUN_000298-T1.exon1;Parent=FUN_000298-T1;
scaffold_1 funannotate exon 1224139 1224209 . + . ID=FUN_000298-T1.exon2;Parent=FUN_000298-T1;
scaffold_1 funannotate exon 1224259 1226745 . + . ID=FUN_000298-T1.exon3;Parent=FUN_000298-T1;
scaffold_1 funannotate exon 1226798 1226824 . + . ID=FUN_000298-T1.exon4;Parent=FUN_000298-T1;
scaffold_1 funannotate gene 1231577 1234493 . + . ID=FUN_000299;
scaffold_1 funannotate mRNA 1231577 1234493 . + . ID=FUN_000299-T1;Parent=FUN_000299;product=hypothetical protein;
scaffold_1 funannotate CDS 1231577 1231681 . + 0 ID=FUN_000299-T1.cds;Parent=FUN_000299-T1;
scaffold_1 funannotate CDS 1231755 1232270 . + 0 ID=FUN_000299-T1.cds;Parent=FUN_000299-T1;
scaffold_1 funannotate CDS 1232330 1232806 . + 0 ID=FUN_000299-T1.cds;Parent=FUN_000299-T1;
scaffold_1 funannotate CDS 1232874 1233253 . + 0 ID=FUN_000299-T1.cds;Parent=FUN_000299-T1;
scaffold_1 funannotate CDS 1233319 1233536 . + 1 ID=FUN_000299-T1.cds;Parent=FUN_000299-T1;
scaffold_1 funannotate CDS 1233604 1234493 . + 2 ID=FUN_000299-T1.cds;Parent=FUN_000299-T1;
scaffold_1 funannotate exon 1231577 1231681 . + . ID=FUN_000299-T1.exon1;Parent=FUN_000299-T1;
scaffold_1 funannotate exon 1231755 1232270 . + . ID=FUN_000299-T1.exon2;Parent=FUN_000299-T1;
scaffold_1 funannotate exon 1232330 1232806 . + . ID=FUN_000299-T1.exon3;Parent=FUN_000299-T1;
scaffold_1 funannotate exon 1232874 1233253 . + . ID=FUN_000299-T1.exon4;Parent=FUN_000299-T1;
scaffold_1 funannotate exon 1233319 1233536 . + . ID=FUN_000299-T1.exon5;Parent=FUN_000299-T1;
scaffold_1 funannotate exon 1233604 1234493 . + . ID=FUN_000299-T1.exon6;Parent=FUN_000299-T1;
scaffold_1 funannotate gene 1237721 1247318 . + . ID=FUN_000300;
scaffold_1 funannotate mRNA 1237721 1247318 . + . ID=FUN_000300-T1;Parent=FUN_000300;product=hypothetical protein;
scaffold_1 funannotate CDS 1237721 1237773 . + 0 ID=FUN_000300-T1.cds;Parent=FUN_000300-T1;
scaffold_1 funannotate CDS 1237850 1247318 . + 1 ID=FUN_000300-T1.cds;Parent=FUN_000300-T1;
scaffold_1 funannotate exon 1237721 1237773 . + . ID=FUN_000300-T1.exon1;Parent=FUN_000300-T1;
scaffold_1 funannotate exon 1237850 1247318 . + . ID=FUN_000300-T1.exon2;Parent=FUN_000300-T1;
scaffold_1 funannotate gene 1248844 1251731 . + . ID=FUN_000301;
scaffold_1 funannotate mRNA 1248844 1251731 . + . ID=FUN_000301-T1;Parent=FUN_000301;product=Elongation factor 2;Dbxref=UniProtKB/Swiss-Prot:Q96X45
scaffold_1 funannotate CDS 1248844 1248851 . + 0 ID=FUN_000301-T1.cds;Parent=FUN_000301-T1;
scaffold_1 funannotate CDS 1249085 1249817 . + 1 ID=FUN_000301-T1.cds;Parent=FUN_000301-T1;
scaffold_1 funannotate CDS 1249879 1251654 . + 0 ID=FUN_000301-T1.cds;Parent=FUN_000301-T1;
scaffold_1 funannotate CDS 1251714 1251731 . + 0 ID=FUN_000301-T1.cds;Parent=FUN_000301-T1;
scaffold_1 funannotate exon 1248844 1248851 . + . ID=FUN_000301-T1.exon1;Parent=FUN_000301-T1;
scaffold_1 funannotate exon 1249085 1249817 . + . ID=FUN_000301-T1.exon2;Parent=FUN_000301-T1;
scaffold_1 funannotate exon 1249879 1251654 . + . ID=FUN_000301-T1.exon3;Parent=FUN_000301-T1;
scaffold_1 funannotate exon 1251714 1251731 . + . ID=FUN_000301-T1.exon4;Parent=FUN_000301-T1;
scaffold_1 funannotate gene 1255842 1256850 . + . ID=FUN_000302;
scaffold_1 funannotate mRNA 1255842 1256850 . + . ID=FUN_000302-T1;Parent=FUN_000302;product=U2 small nuclear ribonucleoprotein A';Dbxref=UniProtKB/Swiss-Prot:Q7S9P4
scaffold_1 funannotate CDS 1255842 1255920 . + 0 ID=FUN_000302-T1.cds;Parent=FUN_000302-T1;
scaffold_1 funannotate CDS 1255999 1256039 . + 2 ID=FUN_000302-T1.cds;Parent=FUN_000302-T1;
scaffold_1 funannotate CDS 1256106 1256366 . + 0 ID=FUN_000302-T1.cds;Parent=FUN_000302-T1;
scaffold_1 funannotate CDS 1256423 1256557 . + 0 ID=FUN_000302-T1.cds;Parent=FUN_000302-T1;
scaffold_1 funannotate CDS 1256626 1256850 . + 0 ID=FUN_000302-T1.cds;Parent=FUN_000302-T1;
scaffold_1 funannotate exon 1255842 1255920 . + . ID=FUN_000302-T1.exon1;Parent=FUN_000302-T1;
scaffold_1 funannotate exon 1255999 1256039 . + . ID=FUN_000302-T1.exon2;Parent=FUN_000302-T1;
scaffold_1 funannotate exon 1256106 1256366 . + . ID=FUN_000302-T1.exon3;Parent=FUN_000302-T1;
scaffold_1 funannotate exon 1256423 1256557 . + . ID=FUN_000302-T1.exon4;Parent=FUN_000302-T1;
scaffold_1 funannotate exon 1256626 1256850 . + . ID=FUN_000302-T1.exon5;Parent=FUN_000302-T1;
scaffold_1 funannotate gene 1257069 1257871 . - . ID=FUN_000303;
scaffold_1 funannotate mRNA 1257069 1257871 . - . ID=FUN_000303-T1;Parent=FUN_000303;product=hypothetical protein;
scaffold_1 funannotate CDS 1257808 1257871 . - 0 ID=FUN_000303-T1.cds;Parent=FUN_000303-T1;
scaffold_1 funannotate CDS 1257670 1257755 . - 2 ID=FUN_000303-T1.cds;Parent=FUN_000303-T1;
scaffold_1 funannotate CDS 1257529 1257619 . - 0 ID=FUN_000303-T1.cds;Parent=FUN_000303-T1;
scaffold_1 funannotate CDS 1257069 1257400 . - 2 ID=FUN_000303-T1.cds;Parent=FUN_000303-T1;
scaffold_1 funannotate exon 1257808 1257871 . - . ID=FUN_000303-T1.exon1;Parent=FUN_000303-T1;
scaffold_1 funannotate exon 1257670 1257755 . - . ID=FUN_000303-T1.exon2;Parent=FUN_000303-T1;
scaffold_1 funannotate exon 1257529 1257619 . - . ID=FUN_000303-T1.exon3;Parent=FUN_000303-T1;
scaffold_1 funannotate exon 1257069 1257400 . - . ID=FUN_000303-T1.exon4;Parent=FUN_000303-T1;
scaffold_1 funannotate gene 1258388 1259138 . + . ID=FUN_000304;
scaffold_1 funannotate mRNA 1258388 1259138 . + . ID=FUN_000304-T1;Parent=FUN_000304;product=hypothetical protein;
scaffold_1 funannotate CDS 1258388 1258561 . + 0 ID=FUN_000304-T1.cds;Parent=FUN_000304-T1;
scaffold_1 funannotate CDS 1258614 1258629 . + 0 ID=FUN_000304-T1.cds;Parent=FUN_000304-T1;
scaffold_1 funannotate CDS 1258684 1258965 . + 2 ID=FUN_000304-T1.cds;Parent=FUN_000304-T1;
scaffold_1 funannotate CDS 1259020 1259138 . + 2 ID=FUN_000304-T1.cds;Parent=FUN_000304-T1;
scaffold_1 funannotate exon 1258388 1258561 . + . ID=FUN_000304-T1.exon1;Parent=FUN_000304-T1;
scaffold_1 funannotate exon 1258614 1258629 . + . ID=FUN_000304-T1.exon2;Parent=FUN_000304-T1;
scaffold_1 funannotate exon 1258684 1258965 . + . ID=FUN_000304-T1.exon3;Parent=FUN_000304-T1;
scaffold_1 funannotate exon 1259020 1259138 . + . ID=FUN_000304-T1.exon4;Parent=FUN_000304-T1;
scaffold_1 funannotate gene 1259502 1261055 . + . ID=FUN_000305;
scaffold_1 funannotate mRNA 1259502 1261055 . + . ID=FUN_000305-T1;Parent=FUN_000305;product=hypothetical protein;
scaffold_1 funannotate CDS 1259502 1261055 . + 0 ID=FUN_000305-T1.cds;Parent=FUN_000305-T1;
scaffold_1 funannotate exon 1259502 1261055 . + . ID=FUN_000305-T1.exon1;Parent=FUN_000305-T1;
scaffold_1 funannotate gene 1262689 1263253 . - . ID=FUN_000306;
scaffold_1 funannotate mRNA 1262689 1263253 . - . ID=FUN_000306-T1;Parent=FUN_000306;product=Transcription initiation factor IIA subunit 2;Dbxref=UniProtKB/Swiss-Prot:C7ZPG2
scaffold_1 funannotate CDS 1263207 1263253 . - 0 ID=FUN_000306-T1.cds;Parent=FUN_000306-T1;
scaffold_1 funannotate CDS 1262934 1263081 . - 1 ID=FUN_000306-T1.cds;Parent=FUN_000306-T1;
scaffold_1 funannotate CDS 1262689 1262838 . - 0 ID=FUN_000306-T1.cds;Parent=FUN_000306-T1;
scaffold_1 funannotate exon 1263207 1263253 . - . ID=FUN_000306-T1.exon1;Parent=FUN_000306-T1;
scaffold_1 funannotate exon 1262934 1263081 . - . ID=FUN_000306-T1.exon2;Parent=FUN_000306-T1;
scaffold_1 funannotate exon 1262689 1262838 . - . ID=FUN_000306-T1.exon3;Parent=FUN_000306-T1;
scaffold_1 funannotate gene 1263655 1264498 . + . ID=FUN_000307;
scaffold_1 funannotate mRNA 1263655 1264498 . + . ID=FUN_000307-T1;Parent=FUN_000307;product=V-type proton ATPase subunit c'';Dbxref=UniProtKB/Swiss-Prot:P23968
scaffold_1 funannotate CDS 1263655 1263718 . + 0 ID=FUN_000307-T1.cds;Parent=FUN_000307-T1;
scaffold_1 funannotate CDS 1263787 1263913 . + 2 ID=FUN_000307-T1.cds;Parent=FUN_000307-T1;
scaffold_1 funannotate CDS 1263984 1264292 . + 1 ID=FUN_000307-T1.cds;Parent=FUN_000307-T1;
scaffold_1 funannotate CDS 1264387 1264498 . + 1 ID=FUN_000307-T1.cds;Parent=FUN_000307-T1;
scaffold_1 funannotate exon 1263655 1263718 . + . ID=FUN_000307-T1.exon1;Parent=FUN_000307-T1;
scaffold_1 funannotate exon 1263787 1263913 . + . ID=FUN_000307-T1.exon2;Parent=FUN_000307-T1;
scaffold_1 funannotate exon 1263984 1264292 . + . ID=FUN_000307-T1.exon3;Parent=FUN_000307-T1;
scaffold_1 funannotate exon 1264387 1264498 . + . ID=FUN_000307-T1.exon4;Parent=FUN_000307-T1;
scaffold_1 funannotate gene 1265069 1267209 . - . ID=FUN_000308;
scaffold_1 funannotate mRNA 1265069 1267209 . - . ID=FUN_000308-T1;Parent=FUN_000308;product=Gephyrin;Dbxref=UniProtKB/Swiss-Prot:Q9NQX3
scaffold_1 funannotate CDS 1266943 1267209 . - 0 ID=FUN_000308-T1.cds;Parent=FUN_000308-T1;
scaffold_1 funannotate CDS 1266804 1266882 . - 0 ID=FUN_000308-T1.cds;Parent=FUN_000308-T1;
scaffold_1 funannotate CDS 1265069 1266741 . - 2 ID=FUN_000308-T1.cds;Parent=FUN_000308-T1;
scaffold_1 funannotate exon 1266943 1267209 . - . ID=FUN_000308-T1.exon1;Parent=FUN_000308-T1;
scaffold_1 funannotate exon 1266804 1266882 . - . ID=FUN_000308-T1.exon2;Parent=FUN_000308-T1;
scaffold_1 funannotate exon 1265069 1266741 . - . ID=FUN_000308-T1.exon3;Parent=FUN_000308-T1;
scaffold_1 funannotate gene 1267908 1269664 . - . ID=FUN_000309;
scaffold_1 funannotate mRNA 1267908 1269664 . - . ID=FUN_000309-T1;Parent=FUN_000309;product=Methyltransferase FFUJ_09178;Dbxref=UniProtKB/Swiss-Prot:S0EG57
scaffold_1 funannotate CDS 1269536 1269664 . - 0 ID=FUN_000309-T1.cds;Parent=FUN_000309-T1;
scaffold_1 funannotate CDS 1269427 1269461 . - 0 ID=FUN_000309-T1.cds;Parent=FUN_000309-T1;
scaffold_1 funannotate CDS 1269236 1269337 . - 1 ID=FUN_000309-T1.cds;Parent=FUN_000309-T1;
scaffold_1 funannotate CDS 1269139 1269180 . - 1 ID=FUN_000309-T1.cds;Parent=FUN_000309-T1;
scaffold_1 funannotate CDS 1269016 1269076 . - 1 ID=FUN_000309-T1.cds;Parent=FUN_000309-T1;
scaffold_1 funannotate CDS 1268889 1268929 . - 0 ID=FUN_000309-T1.cds;Parent=FUN_000309-T1;
scaffold_1 funannotate CDS 1268604 1268813 . - 1 ID=FUN_000309-T1.cds;Parent=FUN_000309-T1;
scaffold_1 funannotate CDS 1268177 1268513 . - 1 ID=FUN_000309-T1.cds;Parent=FUN_000309-T1;
scaffold_1 funannotate CDS 1268031 1268113 . - 0 ID=FUN_000309-T1.cds;Parent=FUN_000309-T1;
scaffold_1 funannotate CDS 1267908 1267938 . - 1 ID=FUN_000309-T1.cds;Parent=FUN_000309-T1;
scaffold_1 funannotate exon 1269536 1269664 . - . ID=FUN_000309-T1.exon1;Parent=FUN_000309-T1;
scaffold_1 funannotate exon 1267908 1267938 . - . ID=FUN_000309-T1.exon10;Parent=FUN_000309-T1;
scaffold_1 funannotate exon 1269427 1269461 . - . ID=FUN_000309-T1.exon2;Parent=FUN_000309-T1;
scaffold_1 funannotate exon 1269236 1269337 . - . ID=FUN_000309-T1.exon3;Parent=FUN_000309-T1;
scaffold_1 funannotate exon 1269139 1269180 . - . ID=FUN_000309-T1.exon4;Parent=FUN_000309-T1;
scaffold_1 funannotate exon 1269016 1269076 . - . ID=FUN_000309-T1.exon5;Parent=FUN_000309-T1;
scaffold_1 funannotate exon 1268889 1268929 . - . ID=FUN_000309-T1.exon6;Parent=FUN_000309-T1;
scaffold_1 funannotate exon 1268604 1268813 . - . ID=FUN_000309-T1.exon7;Parent=FUN_000309-T1;
scaffold_1 funannotate exon 1268177 1268513 . - . ID=FUN_000309-T1.exon8;Parent=FUN_000309-T1;
scaffold_1 funannotate exon 1268031 1268113 . - . ID=FUN_000309-T1.exon9;Parent=FUN_000309-T1;
scaffold_1 funannotate gene 1270796 1271388 . + . ID=FUN_000310;
scaffold_1 funannotate mRNA 1270796 1271388 . + . ID=FUN_000310-T1;Parent=FUN_000310;product=hypothetical protein;
scaffold_1 funannotate CDS 1270796 1271009 . + 0 ID=FUN_000310-T1.cds;Parent=FUN_000310-T1;
scaffold_1 funannotate CDS 1271075 1271388 . + 2 ID=FUN_000310-T1.cds;Parent=FUN_000310-T1;
scaffold_1 funannotate exon 1270796 1271009 . + . ID=FUN_000310-T1.exon1;Parent=FUN_000310-T1;
scaffold_1 funannotate exon 1271075 1271388 . + . ID=FUN_000310-T1.exon2;Parent=FUN_000310-T1;
scaffold_1 funannotate gene 1272049 1273154 . - . ID=FUN_000311;
scaffold_1 funannotate mRNA 1272049 1273154 . - . ID=FUN_000311-T1;Parent=FUN_000311;product=GPN-loop GTPase 2;Dbxref=UniProtKB/Swiss-Prot:Q08726
scaffold_1 funannotate CDS 1273091 1273154 . - 0 ID=FUN_000311-T1.cds;Parent=FUN_000311-T1;
scaffold_1 funannotate CDS 1272686 1273011 . - 2 ID=FUN_000311-T1.cds;Parent=FUN_000311-T1;
scaffold_1 funannotate CDS 1272049 1272615 . - 0 ID=FUN_000311-T1.cds;Parent=FUN_000311-T1;
scaffold_1 funannotate exon 1273091 1273154 . - . ID=FUN_000311-T1.exon1;Parent=FUN_000311-T1;
scaffold_1 funannotate exon 1272686 1273011 . - . ID=FUN_000311-T1.exon2;Parent=FUN_000311-T1;
scaffold_1 funannotate exon 1272049 1272615 . - . ID=FUN_000311-T1.exon3;Parent=FUN_000311-T1;
scaffold_1 funannotate gene 1273703 1278336 . + . ID=FUN_000312;
scaffold_1 funannotate mRNA 1273703 1278336 . + . ID=FUN_000312-T1;Parent=FUN_000312;product=Lysophospholipase NTE1;Dbxref=UniProtKB/Swiss-Prot:A4QVZ8
scaffold_1 funannotate CDS 1273703 1273938 . + 0 ID=FUN_000312-T1.cds;Parent=FUN_000312-T1;
scaffold_1 funannotate CDS 1274014 1276916 . + 1 ID=FUN_000312-T1.cds;Parent=FUN_000312-T1;
scaffold_1 funannotate CDS 1276973 1278336 . + 2 ID=FUN_000312-T1.cds;Parent=FUN_000312-T1;
scaffold_1 funannotate exon 1273703 1273938 . + . ID=FUN_000312-T1.exon1;Parent=FUN_000312-T1;
scaffold_1 funannotate exon 1274014 1276916 . + . ID=FUN_000312-T1.exon2;Parent=FUN_000312-T1;
scaffold_1 funannotate exon 1276973 1278336 . + . ID=FUN_000312-T1.exon3;Parent=FUN_000312-T1;
scaffold_1 funannotate gene 1281584 1281952 . - . ID=FUN_000313;
scaffold_1 funannotate mRNA 1281584 1281952 . - . ID=FUN_000313-T1;Parent=FUN_000313;product=hypothetical protein;
scaffold_1 funannotate CDS 1281584 1281952 . - 0 ID=FUN_000313-T1.cds;Parent=FUN_000313-T1;
scaffold_1 funannotate exon 1281584 1281952 . - . ID=FUN_000313-T1.exon1;Parent=FUN_000313-T1;
scaffold_1 funannotate gene 1295072 1295377 . - . ID=FUN_000314;
scaffold_1 funannotate mRNA 1295072 1295377 . - . ID=FUN_000314-T1;Parent=FUN_000314;product=hypothetical protein;
scaffold_1 funannotate CDS 1295072 1295377 . - 0 ID=FUN_000314-T1.cds;Parent=FUN_000314-T1;
scaffold_1 funannotate exon 1295072 1295377 . - . ID=FUN_000314-T1.exon1;Parent=FUN_000314-T1;
scaffold_1 funannotate gene 1297258 1298936 . + . ID=FUN_000315;
scaffold_1 funannotate mRNA 1297258 1298936 . + . ID=FUN_000315-T1;Parent=FUN_000315;product=hypothetical protein;
scaffold_1 funannotate CDS 1297258 1297315 . + 0 ID=FUN_000315-T1.cds;Parent=FUN_000315-T1;
scaffold_1 funannotate CDS 1297509 1297649 . + 2 ID=FUN_000315-T1.cds;Parent=FUN_000315-T1;
scaffold_1 funannotate CDS 1297710 1297858 . + 2 ID=FUN_000315-T1.cds;Parent=FUN_000315-T1;
scaffold_1 funannotate CDS 1297926 1298936 . + 0 ID=FUN_000315-T1.cds;Parent=FUN_000315-T1;
scaffold_1 funannotate exon 1297258 1297315 . + . ID=FUN_000315-T1.exon1;Parent=FUN_000315-T1;
scaffold_1 funannotate exon 1297509 1297649 . + . ID=FUN_000315-T1.exon2;Parent=FUN_000315-T1;
scaffold_1 funannotate exon 1297710 1297858 . + . ID=FUN_000315-T1.exon3;Parent=FUN_000315-T1;
scaffold_1 funannotate exon 1297926 1298936 . + . ID=FUN_000315-T1.exon4;Parent=FUN_000315-T1;
scaffold_1 funannotate gene 1300333 1301175 . - . ID=FUN_000316;
scaffold_1 funannotate mRNA 1300333 1301175 . - . ID=FUN_000316-T1;Parent=FUN_000316;product=Uncharacterized membrane protein C16E9.09c;Dbxref=UniProtKB/Swiss-Prot:O14324
scaffold_1 funannotate CDS 1300972 1301175 . - 0 ID=FUN_000316-T1.cds;Parent=FUN_000316-T1;
scaffold_1 funannotate CDS 1300548 1300850 . - 0 ID=FUN_000316-T1.cds;Parent=FUN_000316-T1;
scaffold_1 funannotate CDS 1300333 1300482 . - 0 ID=FUN_000316-T1.cds;Parent=FUN_000316-T1;
scaffold_1 funannotate exon 1300972 1301175 . - . ID=FUN_000316-T1.exon1;Parent=FUN_000316-T1;
scaffold_1 funannotate exon 1300548 1300850 . - . ID=FUN_000316-T1.exon2;Parent=FUN_000316-T1;
scaffold_1 funannotate exon 1300333 1300482 . - . ID=FUN_000316-T1.exon3;Parent=FUN_000316-T1;
scaffold_1 funannotate gene 1301682 1302357 . + . ID=FUN_000317;
scaffold_1 funannotate mRNA 1301682 1302357 . + . ID=FUN_000317-T1;Parent=FUN_000317;product=hypothetical protein;
scaffold_1 funannotate CDS 1301682 1302226 . + 0 ID=FUN_000317-T1.cds;Parent=FUN_000317-T1;
scaffold_1 funannotate CDS 1302327 1302357 . + 1 ID=FUN_000317-T1.cds;Parent=FUN_000317-T1;
scaffold_1 funannotate exon 1301682 1302226 . + . ID=FUN_000317-T1.exon1;Parent=FUN_000317-T1;
scaffold_1 funannotate exon 1302327 1302357 . + . ID=FUN_000317-T1.exon2;Parent=FUN_000317-T1;
scaffold_1 funannotate gene 1302923 1303123 . - . ID=FUN_000318;
scaffold_1 funannotate mRNA 1302923 1303123 . - . ID=FUN_000318-T1;Parent=FUN_000318;product=hypothetical protein;
scaffold_1 funannotate CDS 1302923 1303123 . - 0 ID=FUN_000318-T1.cds;Parent=FUN_000318-T1;
scaffold_1 funannotate exon 1302923 1303123 . - . ID=FUN_000318-T1.exon1;Parent=FUN_000318-T1;
scaffold_1 funannotate gene 1313869 1316140 . + . ID=FUN_000319;
scaffold_1 funannotate mRNA 1313869 1316140 . + . ID=FUN_000319-T1;Parent=FUN_000319;product=hypothetical protein;
scaffold_1 funannotate CDS 1313869 1314634 . + 0 ID=FUN_000319-T1.cds;Parent=FUN_000319-T1;
scaffold_1 funannotate CDS 1314726 1315999 . + 2 ID=FUN_000319-T1.cds;Parent=FUN_000319-T1;
scaffold_1 funannotate CDS 1316075 1316140 . + 0 ID=FUN_000319-T1.cds;Parent=FUN_000319-T1;
scaffold_1 funannotate exon 1313869 1314634 . + . ID=FUN_000319-T1.exon1;Parent=FUN_000319-T1;
scaffold_1 funannotate exon 1314726 1315999 . + . ID=FUN_000319-T1.exon2;Parent=FUN_000319-T1;
scaffold_1 funannotate exon 1316075 1316140 . + . ID=FUN_000319-T1.exon3;Parent=FUN_000319-T1;
scaffold_1 funannotate gene 1317027 1318984 . + . ID=FUN_000320;
scaffold_1 funannotate mRNA 1317027 1318984 . + . ID=FUN_000320-T1;Parent=FUN_000320;product=Uncharacterized WD repeat-containing protein C9G1.05;Dbxref=UniProtKB/Swiss-Prot:O14301
scaffold_1 funannotate CDS 1317027 1317131 . + 0 ID=FUN_000320-T1.cds;Parent=FUN_000320-T1;
scaffold_1 funannotate CDS 1317205 1317382 . + 0 ID=FUN_000320-T1.cds;Parent=FUN_000320-T1;
scaffold_1 funannotate CDS 1317450 1318984 . + 2 ID=FUN_000320-T1.cds;Parent=FUN_000320-T1;
scaffold_1 funannotate exon 1317027 1317131 . + . ID=FUN_000320-T1.exon1;Parent=FUN_000320-T1;
scaffold_1 funannotate exon 1317205 1317382 . + . ID=FUN_000320-T1.exon2;Parent=FUN_000320-T1;
scaffold_1 funannotate exon 1317450 1318984 . + . ID=FUN_000320-T1.exon3;Parent=FUN_000320-T1;
scaffold_1 funannotate gene 1319212 1320107 . - . ID=FUN_000321;
scaffold_1 funannotate mRNA 1319212 1320107 . - . ID=FUN_000321-T1;Parent=FUN_000321;product=hypothetical protein;
scaffold_1 funannotate CDS 1319714 1320107 . - 0 ID=FUN_000321-T1.cds;Parent=FUN_000321-T1;
scaffold_1 funannotate CDS 1319518 1319656 . - 2 ID=FUN_000321-T1.cds;Parent=FUN_000321-T1;
scaffold_1 funannotate CDS 1319212 1319437 . - 1 ID=FUN_000321-T1.cds;Parent=FUN_000321-T1;
scaffold_1 funannotate exon 1319714 1320107 . - . ID=FUN_000321-T1.exon1;Parent=FUN_000321-T1;
scaffold_1 funannotate exon 1319518 1319656 . - . ID=FUN_000321-T1.exon2;Parent=FUN_000321-T1;
scaffold_1 funannotate exon 1319212 1319437 . - . ID=FUN_000321-T1.exon3;Parent=FUN_000321-T1;
scaffold_1 funannotate gene 1340849 1342630 . - . ID=FUN_000322;
scaffold_1 funannotate mRNA 1340849 1342630 . - . ID=FUN_000322-T1;Parent=FUN_000322;product=Transcription factor iacI;Dbxref=UniProtKB/Swiss-Prot:A0A1J0HSR1
scaffold_1 funannotate CDS 1342594 1342630 . - 0 ID=FUN_000322-T1.cds;Parent=FUN_000322-T1;
scaffold_1 funannotate CDS 1342299 1342541 . - 2 ID=FUN_000322-T1.cds;Parent=FUN_000322-T1;
scaffold_1 funannotate CDS 1342131 1342226 . - 2 ID=FUN_000322-T1.cds;Parent=FUN_000322-T1;
scaffold_1 funannotate CDS 1341797 1342080 . - 2 ID=FUN_000322-T1.cds;Parent=FUN_000322-T1;
scaffold_1 funannotate CDS 1341476 1341739 . - 0 ID=FUN_000322-T1.cds;Parent=FUN_000322-T1;
scaffold_1 funannotate CDS 1340849 1341427 . - 0 ID=FUN_000322-T1.cds;Parent=FUN_000322-T1;
scaffold_1 funannotate exon 1342594 1342630 . - . ID=FUN_000322-T1.exon1;Parent=FUN_000322-T1;
scaffold_1 funannotate exon 1342299 1342541 . - . ID=FUN_000322-T1.exon2;Parent=FUN_000322-T1;
scaffold_1 funannotate exon 1342131 1342226 . - . ID=FUN_000322-T1.exon3;Parent=FUN_000322-T1;
scaffold_1 funannotate exon 1341797 1342080 . - . ID=FUN_000322-T1.exon4;Parent=FUN_000322-T1;
scaffold_1 funannotate exon 1341476 1341739 . - . ID=FUN_000322-T1.exon5;Parent=FUN_000322-T1;
scaffold_1 funannotate exon 1340849 1341427 . - . ID=FUN_000322-T1.exon6;Parent=FUN_000322-T1;
scaffold_1 funannotate gene 1343195 1344219 . + . ID=FUN_000323;
scaffold_1 funannotate mRNA 1343195 1344219 . + . ID=FUN_000323-T1;Parent=FUN_000323;product=Short chain dehydrogenase virK;Dbxref=UniProtKB/Swiss-Prot:G9N4A2
scaffold_1 funannotate CDS 1343195 1343236 . + 0 ID=FUN_000323-T1.cds;Parent=FUN_000323-T1;
scaffold_1 funannotate CDS 1343290 1343448 . + 0 ID=FUN_000323-T1.cds;Parent=FUN_000323-T1;
scaffold_1 funannotate CDS 1343497 1343603 . + 0 ID=FUN_000323-T1.cds;Parent=FUN_000323-T1;
scaffold_1 funannotate CDS 1343659 1343975 . + 1 ID=FUN_000323-T1.cds;Parent=FUN_000323-T1;
scaffold_1 funannotate CDS 1344029 1344219 . + 2 ID=FUN_000323-T1.cds;Parent=FUN_000323-T1;
scaffold_1 funannotate exon 1343195 1343236 . + . ID=FUN_000323-T1.exon1;Parent=FUN_000323-T1;
scaffold_1 funannotate exon 1343290 1343448 . + . ID=FUN_000323-T1.exon2;Parent=FUN_000323-T1;
scaffold_1 funannotate exon 1343497 1343603 . + . ID=FUN_000323-T1.exon3;Parent=FUN_000323-T1;
scaffold_1 funannotate exon 1343659 1343975 . + . ID=FUN_000323-T1.exon4;Parent=FUN_000323-T1;
scaffold_1 funannotate exon 1344029 1344219 . + . ID=FUN_000323-T1.exon5;Parent=FUN_000323-T1;
scaffold_1 funannotate gene 1349243 1349800 . + . ID=FUN_000324;
scaffold_1 funannotate mRNA 1349243 1349800 . + . ID=FUN_000324-T1;Parent=FUN_000324;product=hypothetical protein;
scaffold_1 funannotate CDS 1349243 1349800 . + 0 ID=FUN_000324-T1.cds;Parent=FUN_000324-T1;
scaffold_1 funannotate exon 1349243 1349800 . + . ID=FUN_000324-T1.exon1;Parent=FUN_000324-T1;
scaffold_1 funannotate gene 1349924 1351441 . - . ID=FUN_000325;
scaffold_1 funannotate mRNA 1349924 1351441 . - . ID=FUN_000325-T1;Parent=FUN_000325;product=Molybdate transporter 1;Dbxref=UniProtKB/Swiss-Prot:Q1K6N8
scaffold_1 funannotate CDS 1351205 1351441 . - 0 ID=FUN_000325-T1.cds;Parent=FUN_000325-T1;
scaffold_1 funannotate CDS 1349924 1351030 . - 0 ID=FUN_000325-T1.cds;Parent=FUN_000325-T1;
scaffold_1 funannotate exon 1351205 1351441 . - . ID=FUN_000325-T1.exon1;Parent=FUN_000325-T1;
scaffold_1 funannotate exon 1349924 1351030 . - . ID=FUN_000325-T1.exon2;Parent=FUN_000325-T1;
scaffold_1 funannotate gene 1354370 1354717 . + . ID=FUN_000326;
scaffold_1 funannotate mRNA 1354370 1354717 . + . ID=FUN_000326-T1;Parent=FUN_000326;product=hypothetical protein;
scaffold_1 funannotate CDS 1354370 1354458 . + 0 ID=FUN_000326-T1.cds;Parent=FUN_000326-T1;
scaffold_1 funannotate CDS 1354612 1354717 . + 1 ID=FUN_000326-T1.cds;Parent=FUN_000326-T1;
scaffold_1 funannotate exon 1354370 1354458 . + . ID=FUN_000326-T1.exon1;Parent=FUN_000326-T1;
scaffold_1 funannotate exon 1354612 1354717 . + . ID=FUN_000326-T1.exon2;Parent=FUN_000326-T1;
scaffold_1 funannotate gene 1370346 1371508 . - . ID=FUN_000327;
scaffold_1 funannotate mRNA 1370346 1371508 . - . ID=FUN_000327-T1;Parent=FUN_000327;product=Large ribosomal subunit protein uL18;Dbxref=UniProtKB/Swiss-Prot:O59953
scaffold_1 funannotate CDS 1371506 1371508 . - 0 ID=FUN_000327-T1.cds;Parent=FUN_000327-T1;
scaffold_1 funannotate CDS 1371285 1371322 . - 0 ID=FUN_000327-T1.cds;Parent=FUN_000327-T1;
scaffold_1 funannotate CDS 1370346 1371210 . - 1 ID=FUN_000327-T1.cds;Parent=FUN_000327-T1;
scaffold_1 funannotate exon 1371506 1371508 . - . ID=FUN_000327-T1.exon1;Parent=FUN_000327-T1;
scaffold_1 funannotate exon 1371285 1371322 . - . ID=FUN_000327-T1.exon2;Parent=FUN_000327-T1;
scaffold_1 funannotate exon 1370346 1371210 . - . ID=FUN_000327-T1.exon3;Parent=FUN_000327-T1;
scaffold_1 funannotate gene 1371924 1372896 . + . ID=FUN_000328;
scaffold_1 funannotate mRNA 1371924 1372896 . + . ID=FUN_000328-T1;Parent=FUN_000328;product=hypothetical protein;
scaffold_1 funannotate CDS 1371924 1372034 . + 0 ID=FUN_000328-T1.cds;Parent=FUN_000328-T1;
scaffold_1 funannotate CDS 1372096 1372896 . + 0 ID=FUN_000328-T1.cds;Parent=FUN_000328-T1;
scaffold_1 funannotate exon 1371924 1372034 . + . ID=FUN_000328-T1.exon1;Parent=FUN_000328-T1;
scaffold_1 funannotate exon 1372096 1372896 . + . ID=FUN_000328-T1.exon2;Parent=FUN_000328-T1;
scaffold_1 funannotate gene 1373102 1374207 . - . ID=FUN_000329;
scaffold_1 funannotate mRNA 1373102 1374207 . - . ID=FUN_000329-T1;Parent=FUN_000329;product=hypothetical protein;
scaffold_1 funannotate CDS 1373814 1374207 . - 0 ID=FUN_000329-T1.cds;Parent=FUN_000329-T1;
scaffold_1 funannotate CDS 1373592 1373734 . - 2 ID=FUN_000329-T1.cds;Parent=FUN_000329-T1;
scaffold_1 funannotate CDS 1373293 1373531 . - 0 ID=FUN_000329-T1.cds;Parent=FUN_000329-T1;
scaffold_1 funannotate CDS 1373102 1373210 . - 1 ID=FUN_000329-T1.cds;Parent=FUN_000329-T1;
scaffold_1 funannotate exon 1373814 1374207 . - . ID=FUN_000329-T1.exon1;Parent=FUN_000329-T1;
scaffold_1 funannotate exon 1373592 1373734 . - . ID=FUN_000329-T1.exon2;Parent=FUN_000329-T1;
scaffold_1 funannotate exon 1373293 1373531 . - . ID=FUN_000329-T1.exon3;Parent=FUN_000329-T1;
scaffold_1 funannotate exon 1373102 1373210 . - . ID=FUN_000329-T1.exon4;Parent=FUN_000329-T1;
scaffold_1 funannotate gene 1374723 1376151 . - . ID=FUN_000330;
scaffold_1 funannotate mRNA 1374723 1376151 . - . ID=FUN_000330-T1;Parent=FUN_000330;product=hypothetical protein;
scaffold_1 funannotate CDS 1375929 1376151 . - 0 ID=FUN_000330-T1.cds;Parent=FUN_000330-T1;
scaffold_1 funannotate CDS 1374723 1375810 . - 2 ID=FUN_000330-T1.cds;Parent=FUN_000330-T1;
scaffold_1 funannotate exon 1375929 1376151 . - . ID=FUN_000330-T1.exon1;Parent=FUN_000330-T1;
scaffold_1 funannotate exon 1374723 1375810 . - . ID=FUN_000330-T1.exon2;Parent=FUN_000330-T1;
scaffold_1 funannotate gene 1379118 1379517 . + . ID=FUN_000331;
scaffold_1 funannotate mRNA 1379118 1379517 . + . ID=FUN_000331-T1;Parent=FUN_000331;product=hypothetical protein;
scaffold_1 funannotate CDS 1379118 1379226 . + 0 ID=FUN_000331-T1.cds;Parent=FUN_000331-T1;
scaffold_1 funannotate CDS 1379336 1379517 . + 2 ID=FUN_000331-T1.cds;Parent=FUN_000331-T1;
scaffold_1 funannotate exon 1379118 1379226 . + . ID=FUN_000331-T1.exon1;Parent=FUN_000331-T1;
scaffold_1 funannotate exon 1379336 1379517 . + . ID=FUN_000331-T1.exon2;Parent=FUN_000331-T1;
scaffold_1 funannotate gene 1381429 1383120 . - . ID=FUN_000332;
scaffold_1 funannotate mRNA 1381429 1383120 . - . ID=FUN_000332-T1;Parent=FUN_000332;product=Beta-apo-4'-carotenal oxygenase;Dbxref=UniProtKB/Swiss-Prot:Q1K615
scaffold_1 funannotate CDS 1381938 1383120 . - 0 ID=FUN_000332-T1.cds;Parent=FUN_000332-T1;
scaffold_1 funannotate CDS 1381503 1381847 . - 2 ID=FUN_000332-T1.cds;Parent=FUN_000332-T1;
scaffold_1 funannotate CDS 1381429 1381436 . - 2 ID=FUN_000332-T1.cds;Parent=FUN_000332-T1;
scaffold_1 funannotate exon 1381938 1383120 . - . ID=FUN_000332-T1.exon1;Parent=FUN_000332-T1;
scaffold_1 funannotate exon 1381503 1381847 . - . ID=FUN_000332-T1.exon2;Parent=FUN_000332-T1;
scaffold_1 funannotate exon 1381429 1381436 . - . ID=FUN_000332-T1.exon3;Parent=FUN_000332-T1;
scaffold_1 funannotate gene 1385093 1386685 . + . ID=FUN_000333;
scaffold_1 funannotate mRNA 1385093 1386685 . + . ID=FUN_000333-T1;Parent=FUN_000333;product=hypothetical protein;
scaffold_1 funannotate CDS 1385093 1386685 . + 0 ID=FUN_000333-T1.cds;Parent=FUN_000333-T1;
scaffold_1 funannotate exon 1385093 1386685 . + . ID=FUN_000333-T1.exon1;Parent=FUN_000333-T1;
scaffold_1 funannotate gene 1386956 1388073 . - . ID=FUN_000334;
scaffold_1 funannotate mRNA 1386956 1388073 . - . ID=FUN_000334-T1;Parent=FUN_000334;product=hypothetical protein;
scaffold_1 funannotate CDS 1387878 1388073 . - 0 ID=FUN_000334-T1.cds;Parent=FUN_000334-T1;
scaffold_1 funannotate CDS 1386956 1387743 . - 2 ID=FUN_000334-T1.cds;Parent=FUN_000334-T1;
scaffold_1 funannotate exon 1387878 1388073 . - . ID=FUN_000334-T1.exon1;Parent=FUN_000334-T1;
scaffold_1 funannotate exon 1386956 1387743 . - . ID=FUN_000334-T1.exon2;Parent=FUN_000334-T1;
scaffold_1 funannotate gene 1390070 1391366 . + . ID=FUN_000335;
scaffold_1 funannotate mRNA 1390070 1391366 . + . ID=FUN_000335-T1;Parent=FUN_000335;product=hypothetical protein;
scaffold_1 funannotate CDS 1390070 1390516 . + 0 ID=FUN_000335-T1.cds;Parent=FUN_000335-T1;
scaffold_1 funannotate CDS 1390573 1390735 . + 0 ID=FUN_000335-T1.cds;Parent=FUN_000335-T1;
scaffold_1 funannotate CDS 1390786 1391366 . + 2 ID=FUN_000335-T1.cds;Parent=FUN_000335-T1;
scaffold_1 funannotate exon 1390070 1390516 . + . ID=FUN_000335-T1.exon1;Parent=FUN_000335-T1;
scaffold_1 funannotate exon 1390573 1390735 . + . ID=FUN_000335-T1.exon2;Parent=FUN_000335-T1;
scaffold_1 funannotate exon 1390786 1391366 . + . ID=FUN_000335-T1.exon3;Parent=FUN_000335-T1;
scaffold_1 funannotate gene 1392162 1392446 . + . ID=FUN_000336;
scaffold_1 funannotate mRNA 1392162 1392446 . + . ID=FUN_000336-T1;Parent=FUN_000336;product=hypothetical protein;
scaffold_1 funannotate CDS 1392162 1392446 . + 0 ID=FUN_000336-T1.cds;Parent=FUN_000336-T1;
scaffold_1 funannotate exon 1392162 1392446 . + . ID=FUN_000336-T1.exon1;Parent=FUN_000336-T1;
scaffold_1 funannotate gene 1393455 1396755 . + . ID=FUN_000337;
scaffold_1 funannotate mRNA 1393455 1396755 . + . ID=FUN_000337-T1;Parent=FUN_000337;product=hypothetical protein;
scaffold_1 funannotate CDS 1393455 1394580 . + 0 ID=FUN_000337-T1.cds;Parent=FUN_000337-T1;
scaffold_1 funannotate CDS 1394642 1396755 . + 2 ID=FUN_000337-T1.cds;Parent=FUN_000337-T1;
scaffold_1 funannotate exon 1393455 1394580 . + . ID=FUN_000337-T1.exon1;Parent=FUN_000337-T1;
scaffold_1 funannotate exon 1394642 1396755 . + . ID=FUN_000337-T1.exon2;Parent=FUN_000337-T1;
scaffold_1 funannotate gene 1404245 1406153 . + . ID=FUN_000338;
scaffold_1 funannotate mRNA 1404245 1406153 . + . ID=FUN_000338-T1;Parent=FUN_000338;product=hypothetical protein;
scaffold_1 funannotate CDS 1404245 1404423 . + 0 ID=FUN_000338-T1.cds;Parent=FUN_000338-T1;
scaffold_1 funannotate CDS 1404501 1404662 . + 1 ID=FUN_000338-T1.cds;Parent=FUN_000338-T1;
scaffold_1 funannotate CDS 1404738 1405606 . + 1 ID=FUN_000338-T1.cds;Parent=FUN_000338-T1;
scaffold_1 funannotate CDS 1405675 1406153 . + 2 ID=FUN_000338-T1.cds;Parent=FUN_000338-T1;
scaffold_1 funannotate exon 1404245 1404423 . + . ID=FUN_000338-T1.exon1;Parent=FUN_000338-T1;
scaffold_1 funannotate exon 1404501 1404662 . + . ID=FUN_000338-T1.exon2;Parent=FUN_000338-T1;
scaffold_1 funannotate exon 1404738 1405606 . + . ID=FUN_000338-T1.exon3;Parent=FUN_000338-T1;
scaffold_1 funannotate exon 1405675 1406153 . + . ID=FUN_000338-T1.exon4;Parent=FUN_000338-T1;
scaffold_1 funannotate gene 1406360 1406439 . + . ID=FUN_000339;
scaffold_1 funannotate tRNA 1406360 1406439 . + . ID=FUN_000339-T1;Parent=FUN_000339;product=tRNA-His;
scaffold_1 funannotate exon 1406360 1406439 . + . ID=FUN_000339-T1.exon1;Parent=FUN_000339-T1;
scaffold_1 funannotate gene 1407337 1410936 . + . ID=FUN_000340;
scaffold_1 funannotate mRNA 1407337 1410936 . + . ID=FUN_000340-T1;Parent=FUN_000340;product=ISWI chromatin-remodeling complex ATPase ISW2;Dbxref=UniProtKB/Swiss-Prot:Q08773
scaffold_1 funannotate CDS 1407337 1407423 . + 0 ID=FUN_000340-T1.cds;Parent=FUN_000340-T1;
scaffold_1 funannotate CDS 1407528 1407689 . + 0 ID=FUN_000340-T1.cds;Parent=FUN_000340-T1;
scaffold_1 funannotate CDS 1407749 1408429 . + 0 ID=FUN_000340-T1.cds;Parent=FUN_000340-T1;
scaffold_1 funannotate CDS 1408488 1410758 . + 0 ID=FUN_000340-T1.cds;Parent=FUN_000340-T1;
scaffold_1 funannotate CDS 1410811 1410936 . + 0 ID=FUN_000340-T1.cds;Parent=FUN_000340-T1;
scaffold_1 funannotate exon 1407337 1407423 . + . ID=FUN_000340-T1.exon1;Parent=FUN_000340-T1;
scaffold_1 funannotate exon 1407528 1407689 . + . ID=FUN_000340-T1.exon2;Parent=FUN_000340-T1;
scaffold_1 funannotate exon 1407749 1408429 . + . ID=FUN_000340-T1.exon3;Parent=FUN_000340-T1;
scaffold_1 funannotate exon 1408488 1410758 . + . ID=FUN_000340-T1.exon4;Parent=FUN_000340-T1;
scaffold_1 funannotate exon 1410811 1410936 . + . ID=FUN_000340-T1.exon5;Parent=FUN_000340-T1;
scaffold_1 funannotate gene 1411421 1412684 . - . ID=FUN_000341;
scaffold_1 funannotate mRNA 1411421 1412684 . - . ID=FUN_000341-T1;Parent=FUN_000341;product=Eukaryotic translation initiation factor 3 subunit I;Dbxref=UniProtKB/Swiss-Prot:Q7RXH4
scaffold_1 funannotate CDS 1412635 1412684 . - 0 ID=FUN_000341-T1.cds;Parent=FUN_000341-T1;
scaffold_1 funannotate CDS 1412091 1412571 . - 1 ID=FUN_000341-T1.cds;Parent=FUN_000341-T1;
scaffold_1 funannotate CDS 1411908 1412024 . - 0 ID=FUN_000341-T1.cds;Parent=FUN_000341-T1;
scaffold_1 funannotate CDS 1411623 1411847 . - 0 ID=FUN_000341-T1.cds;Parent=FUN_000341-T1;
scaffold_1 funannotate CDS 1411421 1411558 . - 0 ID=FUN_000341-T1.cds;Parent=FUN_000341-T1;
scaffold_1 funannotate exon 1412635 1412684 . - . ID=FUN_000341-T1.exon1;Parent=FUN_000341-T1;
scaffold_1 funannotate exon 1412091 1412571 . - . ID=FUN_000341-T1.exon2;Parent=FUN_000341-T1;
scaffold_1 funannotate exon 1411908 1412024 . - . ID=FUN_000341-T1.exon3;Parent=FUN_000341-T1;
scaffold_1 funannotate exon 1411623 1411847 . - . ID=FUN_000341-T1.exon4;Parent=FUN_000341-T1;
scaffold_1 funannotate exon 1411421 1411558 . - . ID=FUN_000341-T1.exon5;Parent=FUN_000341-T1;
scaffold_1 funannotate gene 1413672 1416945 . + . ID=FUN_000342;
scaffold_1 funannotate mRNA 1413672 1416945 . + . ID=FUN_000342-T1;Parent=FUN_000342;product=C-1-tetrahydrofolate synthase, cytoplasmic;Dbxref=UniProtKB/Swiss-Prot:Q8WZJ7
scaffold_1 funannotate CDS 1413672 1413795 . + 0 ID=FUN_000342-T1.cds;Parent=FUN_000342-T1;
scaffold_1 funannotate CDS 1413882 1413902 . + 2 ID=FUN_000342-T1.cds;Parent=FUN_000342-T1;
scaffold_1 funannotate CDS 1414080 1414117 . + 2 ID=FUN_000342-T1.cds;Parent=FUN_000342-T1;
scaffold_1 funannotate CDS 1414237 1416764 . + 0 ID=FUN_000342-T1.cds;Parent=FUN_000342-T1;
scaffold_1 funannotate CDS 1416837 1416945 . + 1 ID=FUN_000342-T1.cds;Parent=FUN_000342-T1;
scaffold_1 funannotate exon 1413672 1413795 . + . ID=FUN_000342-T1.exon1;Parent=FUN_000342-T1;
scaffold_1 funannotate exon 1413882 1413902 . + . ID=FUN_000342-T1.exon2;Parent=FUN_000342-T1;
scaffold_1 funannotate exon 1414080 1414117 . + . ID=FUN_000342-T1.exon3;Parent=FUN_000342-T1;
scaffold_1 funannotate exon 1414237 1416764 . + . ID=FUN_000342-T1.exon4;Parent=FUN_000342-T1;
scaffold_1 funannotate exon 1416837 1416945 . + . ID=FUN_000342-T1.exon5;Parent=FUN_000342-T1;
scaffold_1 funannotate gene 1419556 1420174 . - . ID=FUN_000343;
scaffold_1 funannotate mRNA 1419556 1420174 . - . ID=FUN_000343-T1;Parent=FUN_000343;product=hypothetical protein;
scaffold_1 funannotate CDS 1420133 1420174 . - 0 ID=FUN_000343-T1.cds;Parent=FUN_000343-T1;
scaffold_1 funannotate CDS 1419802 1420083 . - 0 ID=FUN_000343-T1.cds;Parent=FUN_000343-T1;
scaffold_1 funannotate CDS 1419556 1419729 . - 0 ID=FUN_000343-T1.cds;Parent=FUN_000343-T1;
scaffold_1 funannotate exon 1420133 1420174 . - . ID=FUN_000343-T1.exon1;Parent=FUN_000343-T1;
scaffold_1 funannotate exon 1419802 1420083 . - . ID=FUN_000343-T1.exon2;Parent=FUN_000343-T1;
scaffold_1 funannotate exon 1419556 1419729 . - . ID=FUN_000343-T1.exon3;Parent=FUN_000343-T1;
scaffold_1 funannotate gene 1420970 1421665 . + . ID=FUN_000344;
scaffold_1 funannotate mRNA 1420970 1421665 . + . ID=FUN_000344-T1;Parent=FUN_000344;product=hypothetical protein;
scaffold_1 funannotate CDS 1420970 1421665 . + 0 ID=FUN_000344-T1.cds;Parent=FUN_000344-T1;
scaffold_1 funannotate exon 1420970 1421665 . + . ID=FUN_000344-T1.exon1;Parent=FUN_000344-T1;
scaffold_1 funannotate gene 1427362 1429149 . + . ID=FUN_000345;
scaffold_1 funannotate mRNA 1427362 1429149 . + . ID=FUN_000345-T1;Parent=FUN_000345;product=General amino acid permease AGP3;Dbxref=UniProtKB/Swiss-Prot:P43548
scaffold_1 funannotate CDS 1427362 1427615 . + 0 ID=FUN_000345-T1.cds;Parent=FUN_000345-T1;
scaffold_1 funannotate CDS 1427683 1427905 . + 1 ID=FUN_000345-T1.cds;Parent=FUN_000345-T1;
scaffold_1 funannotate CDS 1427971 1428083 . + 0 ID=FUN_000345-T1.cds;Parent=FUN_000345-T1;
scaffold_1 funannotate CDS 1428138 1429149 . + 1 ID=FUN_000345-T1.cds;Parent=FUN_000345-T1;
scaffold_1 funannotate exon 1427362 1427615 . + . ID=FUN_000345-T1.exon1;Parent=FUN_000345-T1;
scaffold_1 funannotate exon 1427683 1427905 . + . ID=FUN_000345-T1.exon2;Parent=FUN_000345-T1;
scaffold_1 funannotate exon 1427971 1428083 . + . ID=FUN_000345-T1.exon3;Parent=FUN_000345-T1;
scaffold_1 funannotate exon 1428138 1429149 . + . ID=FUN_000345-T1.exon4;Parent=FUN_000345-T1;
scaffold_1 funannotate gene 1429955 1431296 . + . ID=FUN_000346;
scaffold_1 funannotate mRNA 1429955 1431296 . + . ID=FUN_000346-T1;Parent=FUN_000346;product=hypothetical protein;
scaffold_1 funannotate CDS 1429955 1430269 . + 0 ID=FUN_000346-T1.cds;Parent=FUN_000346-T1;
scaffold_1 funannotate CDS 1430344 1431070 . + 0 ID=FUN_000346-T1.cds;Parent=FUN_000346-T1;
scaffold_1 funannotate CDS 1431133 1431296 . + 2 ID=FUN_000346-T1.cds;Parent=FUN_000346-T1;
scaffold_1 funannotate exon 1429955 1430269 . + . ID=FUN_000346-T1.exon1;Parent=FUN_000346-T1;
scaffold_1 funannotate exon 1430344 1431070 . + . ID=FUN_000346-T1.exon2;Parent=FUN_000346-T1;
scaffold_1 funannotate exon 1431133 1431296 . + . ID=FUN_000346-T1.exon3;Parent=FUN_000346-T1;
scaffold_1 funannotate gene 1433225 1434122 . - . ID=FUN_000347;
scaffold_1 funannotate mRNA 1433225 1434122 . - . ID=FUN_000347-T1;Parent=FUN_000347;product=hypothetical protein;
scaffold_1 funannotate CDS 1434054 1434122 . - 0 ID=FUN_000347-T1.cds;Parent=FUN_000347-T1;
scaffold_1 funannotate CDS 1433965 1433994 . - 0 ID=FUN_000347-T1.cds;Parent=FUN_000347-T1;
scaffold_1 funannotate CDS 1433861 1433897 . - 0 ID=FUN_000347-T1.cds;Parent=FUN_000347-T1;
scaffold_1 funannotate CDS 1433668 1433769 . - 2 ID=FUN_000347-T1.cds;Parent=FUN_000347-T1;
scaffold_1 funannotate CDS 1433225 1433598 . - 2 ID=FUN_000347-T1.cds;Parent=FUN_000347-T1;
scaffold_1 funannotate exon 1434054 1434122 . - . ID=FUN_000347-T1.exon1;Parent=FUN_000347-T1;
scaffold_1 funannotate exon 1433965 1433994 . - . ID=FUN_000347-T1.exon2;Parent=FUN_000347-T1;
scaffold_1 funannotate exon 1433861 1433897 . - . ID=FUN_000347-T1.exon3;Parent=FUN_000347-T1;
scaffold_1 funannotate exon 1433668 1433769 . - . ID=FUN_000347-T1.exon4;Parent=FUN_000347-T1;
scaffold_1 funannotate exon 1433225 1433598 . - . ID=FUN_000347-T1.exon5;Parent=FUN_000347-T1;
scaffold_1 funannotate gene 1435182 1435832 . - . ID=FUN_000348;
scaffold_1 funannotate mRNA 1435182 1435832 . - . ID=FUN_000348-T1;Parent=FUN_000348;product=hypothetical protein;
scaffold_1 funannotate CDS 1435182 1435832 . - 0 ID=FUN_000348-T1.cds;Parent=FUN_000348-T1;
scaffold_1 funannotate exon 1435182 1435832 . - . ID=FUN_000348-T1.exon1;Parent=FUN_000348-T1;
scaffold_1 funannotate gene 1437616 1438929 . + . ID=FUN_000349;
scaffold_1 funannotate mRNA 1437616 1438929 . + . ID=FUN_000349-T1;Parent=FUN_000349;product=hypothetical protein;
scaffold_1 funannotate CDS 1437616 1438929 . + 0 ID=FUN_000349-T1.cds;Parent=FUN_000349-T1;
scaffold_1 funannotate exon 1437616 1438929 . + . ID=FUN_000349-T1.exon1;Parent=FUN_000349-T1;
scaffold_1 funannotate gene 1441240 1443009 . + . ID=FUN_000350;
scaffold_1 funannotate mRNA 1441240 1443009 . + . ID=FUN_000350-T1;Parent=FUN_000350;product=Alpha-glucosidase;Dbxref=UniProtKB/Swiss-Prot:Q02751
scaffold_1 funannotate CDS 1441240 1443009 . + 0 ID=FUN_000350-T1.cds;Parent=FUN_000350-T1;
scaffold_1 funannotate exon 1441240 1443009 . + . ID=FUN_000350-T1.exon1;Parent=FUN_000350-T1;
scaffold_1 funannotate gene 1443848 1445517 . - . ID=FUN_000351;
scaffold_1 funannotate mRNA 1443848 1445517 . - . ID=FUN_000351-T1;Parent=FUN_000351;product=hypothetical protein;
scaffold_1 funannotate CDS 1444523 1445517 . - 0 ID=FUN_000351-T1.cds;Parent=FUN_000351-T1;
scaffold_1 funannotate CDS 1443848 1444466 . - 1 ID=FUN_000351-T1.cds;Parent=FUN_000351-T1;
scaffold_1 funannotate exon 1444523 1445517 . - . ID=FUN_000351-T1.exon1;Parent=FUN_000351-T1;
scaffold_1 funannotate exon 1443848 1444466 . - . ID=FUN_000351-T1.exon2;Parent=FUN_000351-T1;
scaffold_1 funannotate gene 1446189 1447270 . - . ID=FUN_000352;
scaffold_1 funannotate mRNA 1446189 1447270 . - . ID=FUN_000352-T1;Parent=FUN_000352;product=NADPH-dependent FMN reductase ArsH;Dbxref=UniProtKB/Swiss-Prot:Q92R45
scaffold_1 funannotate CDS 1447023 1447270 . - 0 ID=FUN_000352-T1.cds;Parent=FUN_000352-T1;
scaffold_1 funannotate CDS 1446669 1446867 . - 1 ID=FUN_000352-T1.cds;Parent=FUN_000352-T1;
scaffold_1 funannotate CDS 1446189 1446545 . - 0 ID=FUN_000352-T1.cds;Parent=FUN_000352-T1;
scaffold_1 funannotate exon 1447023 1447270 . - . ID=FUN_000352-T1.exon1;Parent=FUN_000352-T1;
scaffold_1 funannotate exon 1446669 1446867 . - . ID=FUN_000352-T1.exon2;Parent=FUN_000352-T1;
scaffold_1 funannotate exon 1446189 1446545 . - . ID=FUN_000352-T1.exon3;Parent=FUN_000352-T1;
scaffold_1 funannotate gene 1448088 1450158 . - . ID=FUN_000353;
scaffold_1 funannotate mRNA 1448088 1450158 . - . ID=FUN_000353-T1;Parent=FUN_000353;product=hypothetical protein;
scaffold_1 funannotate CDS 1449784 1450158 . - 0 ID=FUN_000353-T1.cds;Parent=FUN_000353-T1;
scaffold_1 funannotate CDS 1449530 1449726 . - 0 ID=FUN_000353-T1.cds;Parent=FUN_000353-T1;
scaffold_1 funannotate CDS 1448926 1449449 . - 1 ID=FUN_000353-T1.cds;Parent=FUN_000353-T1;
scaffold_1 funannotate CDS 1448088 1448869 . - 2 ID=FUN_000353-T1.cds;Parent=FUN_000353-T1;
scaffold_1 funannotate exon 1449784 1450158 . - . ID=FUN_000353-T1.exon1;Parent=FUN_000353-T1;
scaffold_1 funannotate exon 1449530 1449726 . - . ID=FUN_000353-T1.exon2;Parent=FUN_000353-T1;
scaffold_1 funannotate exon 1448926 1449449 . - . ID=FUN_000353-T1.exon3;Parent=FUN_000353-T1;
scaffold_1 funannotate exon 1448088 1448869 . - . ID=FUN_000353-T1.exon4;Parent=FUN_000353-T1;
scaffold_1 funannotate gene 1452914 1453840 . + . ID=FUN_000354;
scaffold_1 funannotate mRNA 1452914 1453840 . + . ID=FUN_000354-T1;Parent=FUN_000354;product=Short-chain dehydrogenase/reductase drtF;Dbxref=UniProtKB/Swiss-Prot:A0A0U5CNP2
scaffold_1 funannotate CDS 1452914 1453840 . + 0 ID=FUN_000354-T1.cds;Parent=FUN_000354-T1;
scaffold_1 funannotate exon 1452914 1453840 . + . ID=FUN_000354-T1.exon1;Parent=FUN_000354-T1;
scaffold_1 funannotate gene 1454755 1455871 . + . ID=FUN_000355;
scaffold_1 funannotate mRNA 1454755 1455871 . + . ID=FUN_000355-T1;Parent=FUN_000355;product=hypothetical protein;
scaffold_1 funannotate CDS 1454755 1455154 . + 0 ID=FUN_000355-T1.cds;Parent=FUN_000355-T1;
scaffold_1 funannotate CDS 1455261 1455871 . + 2 ID=FUN_000355-T1.cds;Parent=FUN_000355-T1;
scaffold_1 funannotate exon 1454755 1455154 . + . ID=FUN_000355-T1.exon1;Parent=FUN_000355-T1;
scaffold_1 funannotate exon 1455261 1455871 . + . ID=FUN_000355-T1.exon2;Parent=FUN_000355-T1;
scaffold_1 funannotate gene 1457080 1458136 . + . ID=FUN_000356;
scaffold_1 funannotate mRNA 1457080 1458136 . + . ID=FUN_000356-T1;Parent=FUN_000356;product=hypothetical protein;
scaffold_1 funannotate CDS 1457080 1457112 . + 0 ID=FUN_000356-T1.cds;Parent=FUN_000356-T1;
scaffold_1 funannotate CDS 1457165 1458136 . + 0 ID=FUN_000356-T1.cds;Parent=FUN_000356-T1;
scaffold_1 funannotate exon 1457080 1457112 . + . ID=FUN_000356-T1.exon1;Parent=FUN_000356-T1;
scaffold_1 funannotate exon 1457165 1458136 . + . ID=FUN_000356-T1.exon2;Parent=FUN_000356-T1;
scaffold_1 funannotate gene 1461081 1462731 . + . ID=FUN_000357;
scaffold_1 funannotate mRNA 1461081 1462731 . + . ID=FUN_000357-T1;Parent=FUN_000357;product=MFS-type transporter ppsE;Dbxref=UniProtKB/Swiss-Prot:Q2UAZ7
scaffold_1 funannotate CDS 1461081 1461627 . + 0 ID=FUN_000357-T1.cds;Parent=FUN_000357-T1;
scaffold_1 funannotate CDS 1461692 1462291 . + 2 ID=FUN_000357-T1.cds;Parent=FUN_000357-T1;
scaffold_1 funannotate CDS 1462353 1462377 . + 2 ID=FUN_000357-T1.cds;Parent=FUN_000357-T1;
scaffold_1 funannotate CDS 1462433 1462503 . + 1 ID=FUN_000357-T1.cds;Parent=FUN_000357-T1;
scaffold_1 funannotate CDS 1462569 1462595 . + 2 ID=FUN_000357-T1.cds;Parent=FUN_000357-T1;
scaffold_1 funannotate CDS 1462658 1462731 . + 2 ID=FUN_000357-T1.cds;Parent=FUN_000357-T1;
scaffold_1 funannotate exon 1461081 1461627 . + . ID=FUN_000357-T1.exon1;Parent=FUN_000357-T1;
scaffold_1 funannotate exon 1461692 1462291 . + . ID=FUN_000357-T1.exon2;Parent=FUN_000357-T1;
scaffold_1 funannotate exon 1462353 1462377 . + . ID=FUN_000357-T1.exon3;Parent=FUN_000357-T1;
scaffold_1 funannotate exon 1462433 1462503 . + . ID=FUN_000357-T1.exon4;Parent=FUN_000357-T1;
scaffold_1 funannotate exon 1462569 1462595 . + . ID=FUN_000357-T1.exon5;Parent=FUN_000357-T1;
scaffold_1 funannotate exon 1462658 1462731 . + . ID=FUN_000357-T1.exon6;Parent=FUN_000357-T1;
scaffold_1 funannotate gene 1463860 1464195 . - . ID=FUN_000358;
scaffold_1 funannotate mRNA 1463860 1464195 . - . ID=FUN_000358-T1;Parent=FUN_000358;product=hypothetical protein;
scaffold_1 funannotate CDS 1463860 1464195 . - 0 ID=FUN_000358-T1.cds;Parent=FUN_000358-T1;
scaffold_1 funannotate exon 1463860 1464195 . - . ID=FUN_000358-T1.exon1;Parent=FUN_000358-T1;
scaffold_1 funannotate gene 1466291 1467112 . + . ID=FUN_000359;
scaffold_1 funannotate mRNA 1466291 1467112 . + . ID=FUN_000359-T1;Parent=FUN_000359;product=hypothetical protein;
scaffold_1 funannotate CDS 1466291 1467112 . + 0 ID=FUN_000359-T1.cds;Parent=FUN_000359-T1;
scaffold_1 funannotate exon 1466291 1467112 . + . ID=FUN_000359-T1.exon1;Parent=FUN_000359-T1;
scaffold_1 funannotate gene 1468228 1469285 . + . ID=FUN_000360;
scaffold_1 funannotate mRNA 1468228 1469285 . + . ID=FUN_000360-T1;Parent=FUN_000360;product=Probable NADP-dependent mannitol dehydrogenase;Dbxref=UniProtKB/Swiss-Prot:Q6CEE9
scaffold_1 funannotate CDS 1468228 1468427 . + 0 ID=FUN_000360-T1.cds;Parent=FUN_000360-T1;
scaffold_1 funannotate CDS 1468482 1468558 . + 1 ID=FUN_000360-T1.cds;Parent=FUN_000360-T1;
scaffold_1 funannotate CDS 1468614 1468697 . + 2 ID=FUN_000360-T1.cds;Parent=FUN_000360-T1;
scaffold_1 funannotate CDS 1468754 1468822 . + 2 ID=FUN_000360-T1.cds;Parent=FUN_000360-T1;
scaffold_1 funannotate CDS 1468885 1469285 . + 2 ID=FUN_000360-T1.cds;Parent=FUN_000360-T1;
scaffold_1 funannotate exon 1468228 1468427 . + . ID=FUN_000360-T1.exon1;Parent=FUN_000360-T1;
scaffold_1 funannotate exon 1468482 1468558 . + . ID=FUN_000360-T1.exon2;Parent=FUN_000360-T1;
scaffold_1 funannotate exon 1468614 1468697 . + . ID=FUN_000360-T1.exon3;Parent=FUN_000360-T1;
scaffold_1 funannotate exon 1468754 1468822 . + . ID=FUN_000360-T1.exon4;Parent=FUN_000360-T1;
scaffold_1 funannotate exon 1468885 1469285 . + . ID=FUN_000360-T1.exon5;Parent=FUN_000360-T1;
scaffold_1 funannotate gene 1469798 1470709 . + . ID=FUN_000361;
scaffold_1 funannotate mRNA 1469798 1470709 . + . ID=FUN_000361-T1;Parent=FUN_000361;product=Probable NADP-dependent mannitol dehydrogenase;Dbxref=UniProtKB/Swiss-Prot:Q6CEE9
scaffold_1 funannotate CDS 1469798 1470709 . + 0 ID=FUN_000361-T1.cds;Parent=FUN_000361-T1;
scaffold_1 funannotate exon 1469798 1470709 . + . ID=FUN_000361-T1.exon1;Parent=FUN_000361-T1;
scaffold_1 funannotate gene 1471544 1472588 . + . ID=FUN_000362;
scaffold_1 funannotate mRNA 1471544 1472588 . + . ID=FUN_000362-T1;Parent=FUN_000362;product=hypothetical protein;
scaffold_1 funannotate CDS 1471544 1471767 . + 0 ID=FUN_000362-T1.cds;Parent=FUN_000362-T1;
scaffold_1 funannotate CDS 1471820 1472588 . + 1 ID=FUN_000362-T1.cds;Parent=FUN_000362-T1;
scaffold_1 funannotate exon 1471544 1471767 . + . ID=FUN_000362-T1.exon1;Parent=FUN_000362-T1;
scaffold_1 funannotate exon 1471820 1472588 . + . ID=FUN_000362-T1.exon2;Parent=FUN_000362-T1;
scaffold_1 funannotate gene 1473718 1475148 . + . ID=FUN_000363;
scaffold_1 funannotate mRNA 1473718 1475148 . + . ID=FUN_000363-T1;Parent=FUN_000363;product=hypothetical protein;
scaffold_1 funannotate CDS 1473718 1473853 . + 0 ID=FUN_000363-T1.cds;Parent=FUN_000363-T1;
scaffold_1 funannotate CDS 1473921 1474123 . + 2 ID=FUN_000363-T1.cds;Parent=FUN_000363-T1;
scaffold_1 funannotate CDS 1474197 1474269 . + 0 ID=FUN_000363-T1.cds;Parent=FUN_000363-T1;
scaffold_1 funannotate CDS 1474340 1475148 . + 2 ID=FUN_000363-T1.cds;Parent=FUN_000363-T1;
scaffold_1 funannotate exon 1473718 1473853 . + . ID=FUN_000363-T1.exon1;Parent=FUN_000363-T1;
scaffold_1 funannotate exon 1473921 1474123 . + . ID=FUN_000363-T1.exon2;Parent=FUN_000363-T1;
scaffold_1 funannotate exon 1474197 1474269 . + . ID=FUN_000363-T1.exon3;Parent=FUN_000363-T1;
scaffold_1 funannotate exon 1474340 1475148 . + . ID=FUN_000363-T1.exon4;Parent=FUN_000363-T1;
scaffold_1 funannotate gene 1476105 1477196 . + . ID=FUN_000364;
scaffold_1 funannotate mRNA 1476105 1477196 . + . ID=FUN_000364-T1;Parent=FUN_000364;product=hypothetical protein;
scaffold_1 funannotate CDS 1476105 1477196 . + 0 ID=FUN_000364-T1.cds;Parent=FUN_000364-T1;
scaffold_1 funannotate exon 1476105 1477196 . + . ID=FUN_000364-T1.exon1;Parent=FUN_000364-T1;
scaffold_1 funannotate gene 1477891 1479731 . + . ID=FUN_000365;
scaffold_1 funannotate mRNA 1477891 1479731 . + . ID=FUN_000365-T1;Parent=FUN_000365;product=Cytochrome P450 monooxygenase tpeC;Dbxref=UniProtKB/Swiss-Prot:B8MV61
scaffold_1 funannotate CDS 1477891 1478010 . + 0 ID=FUN_000365-T1.cds;Parent=FUN_000365-T1;
scaffold_1 funannotate CDS 1478085 1478870 . + 0 ID=FUN_000365-T1.cds;Parent=FUN_000365-T1;
scaffold_1 funannotate CDS 1478930 1479238 . + 0 ID=FUN_000365-T1.cds;Parent=FUN_000365-T1;
scaffold_1 funannotate CDS 1479340 1479506 . + 0 ID=FUN_000365-T1.cds;Parent=FUN_000365-T1;
scaffold_1 funannotate CDS 1479566 1479731 . + 1 ID=FUN_000365-T1.cds;Parent=FUN_000365-T1;
scaffold_1 funannotate exon 1477891 1478010 . + . ID=FUN_000365-T1.exon1;Parent=FUN_000365-T1;
scaffold_1 funannotate exon 1478085 1478870 . + . ID=FUN_000365-T1.exon2;Parent=FUN_000365-T1;
scaffold_1 funannotate exon 1478930 1479238 . + . ID=FUN_000365-T1.exon3;Parent=FUN_000365-T1;
scaffold_1 funannotate exon 1479340 1479506 . + . ID=FUN_000365-T1.exon4;Parent=FUN_000365-T1;
scaffold_1 funannotate exon 1479566 1479731 . + . ID=FUN_000365-T1.exon5;Parent=FUN_000365-T1;
scaffold_1 funannotate gene 1480027 1480239 . - . ID=FUN_000366;
scaffold_1 funannotate mRNA 1480027 1480239 . - . ID=FUN_000366-T1;Parent=FUN_000366;product=hypothetical protein;
scaffold_1 funannotate CDS 1480027 1480239 . - 0 ID=FUN_000366-T1.cds;Parent=FUN_000366-T1;
scaffold_1 funannotate exon 1480027 1480239 . - . ID=FUN_000366-T1.exon1;Parent=FUN_000366-T1;
scaffold_1 funannotate gene 1480358 1481293 . - . ID=FUN_000367;
scaffold_1 funannotate mRNA 1480358 1481293 . - . ID=FUN_000367-T1;Parent=FUN_000367;product=hypothetical protein;
scaffold_1 funannotate CDS 1480358 1481293 . - 0 ID=FUN_000367-T1.cds;Parent=FUN_000367-T1;
scaffold_1 funannotate exon 1480358 1481293 . - . ID=FUN_000367-T1.exon1;Parent=FUN_000367-T1;
scaffold_1 funannotate gene 1482018 1482438 . - . ID=FUN_000368;
scaffold_1 funannotate mRNA 1482018 1482438 . - . ID=FUN_000368-T1;Parent=FUN_000368;product=hypothetical protein;
scaffold_1 funannotate CDS 1482379 1482438 . - 0 ID=FUN_000368-T1.cds;Parent=FUN_000368-T1;
scaffold_1 funannotate CDS 1482018 1482281 . - 0 ID=FUN_000368-T1.cds;Parent=FUN_000368-T1;
scaffold_1 funannotate exon 1482379 1482438 . - . ID=FUN_000368-T1.exon1;Parent=FUN_000368-T1;
scaffold_1 funannotate exon 1482018 1482281 . - . ID=FUN_000368-T1.exon2;Parent=FUN_000368-T1;
scaffold_1 funannotate gene 1484098 1484817 . - . ID=FUN_000369;
scaffold_1 funannotate mRNA 1484098 1484817 . - . ID=FUN_000369-T1;Parent=FUN_000369;product=hypothetical protein;
scaffold_1 funannotate CDS 1484098 1484817 . - 0 ID=FUN_000369-T1.cds;Parent=FUN_000369-T1;
scaffold_1 funannotate exon 1484098 1484817 . - . ID=FUN_000369-T1.exon1;Parent=FUN_000369-T1;
scaffold_1 funannotate gene 1487889 1489304 . - . ID=FUN_000370;
scaffold_1 funannotate mRNA 1487889 1489304 . - . ID=FUN_000370-T1;Parent=FUN_000370;product=hypothetical protein;
scaffold_1 funannotate CDS 1489097 1489304 . - 0 ID=FUN_000370-T1.cds;Parent=FUN_000370-T1;
scaffold_1 funannotate CDS 1488904 1488999 . - 2 ID=FUN_000370-T1.cds;Parent=FUN_000370-T1;
scaffold_1 funannotate CDS 1488719 1488833 . - 2 ID=FUN_000370-T1.cds;Parent=FUN_000370-T1;
scaffold_1 funannotate CDS 1487889 1488216 . - 1 ID=FUN_000370-T1.cds;Parent=FUN_000370-T1;
scaffold_1 funannotate exon 1489097 1489304 . - . ID=FUN_000370-T1.exon1;Parent=FUN_000370-T1;
scaffold_1 funannotate exon 1488904 1488999 . - . ID=FUN_000370-T1.exon2;Parent=FUN_000370-T1;
scaffold_1 funannotate exon 1488719 1488833 . - . ID=FUN_000370-T1.exon3;Parent=FUN_000370-T1;
scaffold_1 funannotate exon 1487889 1488216 . - . ID=FUN_000370-T1.exon4;Parent=FUN_000370-T1;
scaffold_1 funannotate gene 1494906 1500120 . - . ID=FUN_000371;
scaffold_1 funannotate mRNA 1494906 1500120 . - . ID=FUN_000371-T1;Parent=FUN_000371;product=hypothetical protein;
scaffold_1 funannotate CDS 1496665 1500120 . - 0 ID=FUN_000371-T1.cds;Parent=FUN_000371-T1;
scaffold_1 funannotate CDS 1495942 1496601 . - 0 ID=FUN_000371-T1.cds;Parent=FUN_000371-T1;
scaffold_1 funannotate CDS 1494906 1495886 . - 0 ID=FUN_000371-T1.cds;Parent=FUN_000371-T1;
scaffold_1 funannotate exon 1496665 1500120 . - . ID=FUN_000371-T1.exon1;Parent=FUN_000371-T1;
scaffold_1 funannotate exon 1495942 1496601 . - . ID=FUN_000371-T1.exon2;Parent=FUN_000371-T1;
scaffold_1 funannotate exon 1494906 1495886 . - . ID=FUN_000371-T1.exon3;Parent=FUN_000371-T1;
scaffold_1 funannotate gene 1502642 1503492 . + . ID=FUN_000372;
scaffold_1 funannotate mRNA 1502642 1503492 . + . ID=FUN_000372-T1;Parent=FUN_000372;product=Superoxide dismutase [Cu-Zn];Dbxref=UniProtKB/Swiss-Prot:Q96VL0
scaffold_1 funannotate CDS 1502642 1502654 . + 0 ID=FUN_000372-T1.cds;Parent=FUN_000372-T1;
scaffold_1 funannotate CDS 1502843 1503022 . + 2 ID=FUN_000372-T1.cds;Parent=FUN_000372-T1;
scaffold_1 funannotate CDS 1503104 1503255 . + 2 ID=FUN_000372-T1.cds;Parent=FUN_000372-T1;
scaffold_1 funannotate CDS 1503312 1503408 . + 0 ID=FUN_000372-T1.cds;Parent=FUN_000372-T1;
scaffold_1 funannotate CDS 1503470 1503492 . + 2 ID=FUN_000372-T1.cds;Parent=FUN_000372-T1;
scaffold_1 funannotate exon 1502642 1502654 . + . ID=FUN_000372-T1.exon1;Parent=FUN_000372-T1;
scaffold_1 funannotate exon 1502843 1503022 . + . ID=FUN_000372-T1.exon2;Parent=FUN_000372-T1;
scaffold_1 funannotate exon 1503104 1503255 . + . ID=FUN_000372-T1.exon3;Parent=FUN_000372-T1;
scaffold_1 funannotate exon 1503312 1503408 . + . ID=FUN_000372-T1.exon4;Parent=FUN_000372-T1;
scaffold_1 funannotate exon 1503470 1503492 . + . ID=FUN_000372-T1.exon5;Parent=FUN_000372-T1;
scaffold_1 funannotate gene 1504656 1507316 . + . ID=FUN_000373;
scaffold_1 funannotate mRNA 1504656 1507316 . + . ID=FUN_000373-T1;Parent=FUN_000373;product=Staphylococcal nuclease domain-containing protein 1;Dbxref=UniProtKB/Swiss-Prot:Q9Y7U7
scaffold_1 funannotate CDS 1504656 1507316 . + 0 ID=FUN_000373-T1.cds;Parent=FUN_000373-T1;
scaffold_1 funannotate exon 1504656 1507316 . + . ID=FUN_000373-T1.exon1;Parent=FUN_000373-T1;
scaffold_1 funannotate gene 1509053 1510497 . + . ID=FUN_000374;
scaffold_1 funannotate mRNA 1509053 1510497 . + . ID=FUN_000374-T1;Parent=FUN_000374;product=Transaldolase;Dbxref=UniProtKB/Swiss-Prot:A0A075DVI9
scaffold_1 funannotate CDS 1509053 1509091 . + 0 ID=FUN_000374-T1.cds;Parent=FUN_000374-T1;
scaffold_1 funannotate CDS 1509285 1509303 . + 0 ID=FUN_000374-T1.cds;Parent=FUN_000374-T1;
scaffold_1 funannotate CDS 1509365 1509376 . + 2 ID=FUN_000374-T1.cds;Parent=FUN_000374-T1;
scaffold_1 funannotate CDS 1509461 1509744 . + 2 ID=FUN_000374-T1.cds;Parent=FUN_000374-T1;
scaffold_1 funannotate CDS 1509807 1510190 . + 0 ID=FUN_000374-T1.cds;Parent=FUN_000374-T1;
scaffold_1 funannotate CDS 1510261 1510497 . + 0 ID=FUN_000374-T1.cds;Parent=FUN_000374-T1;
scaffold_1 funannotate exon 1509053 1509091 . + . ID=FUN_000374-T1.exon1;Parent=FUN_000374-T1;
scaffold_1 funannotate exon 1509285 1509303 . + . ID=FUN_000374-T1.exon2;Parent=FUN_000374-T1;
scaffold_1 funannotate exon 1509365 1509376 . + . ID=FUN_000374-T1.exon3;Parent=FUN_000374-T1;
scaffold_1 funannotate exon 1509461 1509744 . + . ID=FUN_000374-T1.exon4;Parent=FUN_000374-T1;
scaffold_1 funannotate exon 1509807 1510190 . + . ID=FUN_000374-T1.exon5;Parent=FUN_000374-T1;
scaffold_1 funannotate exon 1510261 1510497 . + . ID=FUN_000374-T1.exon6;Parent=FUN_000374-T1;
scaffold_1 funannotate gene 1511170 1512393 . - . ID=FUN_000375;
scaffold_1 funannotate mRNA 1511170 1512393 . - . ID=FUN_000375-T1;Parent=FUN_000375;product=hypothetical protein;
scaffold_1 funannotate CDS 1511170 1512393 . - 0 ID=FUN_000375-T1.cds;Parent=FUN_000375-T1;
scaffold_1 funannotate exon 1511170 1512393 . - . ID=FUN_000375-T1.exon1;Parent=FUN_000375-T1;
scaffold_1 funannotate gene 1513941 1514428 . - . ID=FUN_000376;
scaffold_1 funannotate mRNA 1513941 1514428 . - . ID=FUN_000376-T1;Parent=FUN_000376;product=hypothetical protein;
scaffold_1 funannotate CDS 1514404 1514428 . - 0 ID=FUN_000376-T1.cds;Parent=FUN_000376-T1;
scaffold_1 funannotate CDS 1513941 1514332 . - 2 ID=FUN_000376-T1.cds;Parent=FUN_000376-T1;
scaffold_1 funannotate exon 1514404 1514428 . - . ID=FUN_000376-T1.exon1;Parent=FUN_000376-T1;
scaffold_1 funannotate exon 1513941 1514332 . - . ID=FUN_000376-T1.exon2;Parent=FUN_000376-T1;
scaffold_1 funannotate gene 1515208 1517344 . + . ID=FUN_000377;
scaffold_1 funannotate mRNA 1515208 1517344 . + . ID=FUN_000377-T1;Parent=FUN_000377;product=Probable lipase C16A3.12c;Dbxref=UniProtKB/Swiss-Prot:P78898
scaffold_1 funannotate CDS 1515208 1515239 . + 0 ID=FUN_000377-T1.cds;Parent=FUN_000377-T1;
scaffold_1 funannotate CDS 1515314 1515393 . + 1 ID=FUN_000377-T1.cds;Parent=FUN_000377-T1;
scaffold_1 funannotate CDS 1515482 1515577 . + 2 ID=FUN_000377-T1.cds;Parent=FUN_000377-T1;
scaffold_1 funannotate CDS 1515645 1515940 . + 2 ID=FUN_000377-T1.cds;Parent=FUN_000377-T1;
scaffold_1 funannotate CDS 1515995 1517344 . + 0 ID=FUN_000377-T1.cds;Parent=FUN_000377-T1;
scaffold_1 funannotate exon 1515208 1515239 . + . ID=FUN_000377-T1.exon1;Parent=FUN_000377-T1;
scaffold_1 funannotate exon 1515314 1515393 . + . ID=FUN_000377-T1.exon2;Parent=FUN_000377-T1;
scaffold_1 funannotate exon 1515482 1515577 . + . ID=FUN_000377-T1.exon3;Parent=FUN_000377-T1;
scaffold_1 funannotate exon 1515645 1515940 . + . ID=FUN_000377-T1.exon4;Parent=FUN_000377-T1;
scaffold_1 funannotate exon 1515995 1517344 . + . ID=FUN_000377-T1.exon5;Parent=FUN_000377-T1;
scaffold_1 funannotate gene 1517847 1518271 . + . ID=FUN_000378;
scaffold_1 funannotate mRNA 1517847 1518271 . + . ID=FUN_000378-T1;Parent=FUN_000378;product=hypothetical protein;
scaffold_1 funannotate CDS 1517847 1517929 . + 0 ID=FUN_000378-T1.cds;Parent=FUN_000378-T1;
scaffold_1 funannotate CDS 1518019 1518271 . + 1 ID=FUN_000378-T1.cds;Parent=FUN_000378-T1;
scaffold_1 funannotate exon 1517847 1517929 . + . ID=FUN_000378-T1.exon1;Parent=FUN_000378-T1;
scaffold_1 funannotate exon 1518019 1518271 . + . ID=FUN_000378-T1.exon2;Parent=FUN_000378-T1;
scaffold_1 funannotate gene 1525243 1527103 . + . ID=FUN_000379;
scaffold_1 funannotate mRNA 1525243 1527103 . + . ID=FUN_000379-T1;Parent=FUN_000379;product=Cytochrome P450 monooxygenase ATR2;Dbxref=UniProtKB/Swiss-Prot:A0A084R1M6
scaffold_1 funannotate CDS 1525243 1525461 . + 0 ID=FUN_000379-T1.cds;Parent=FUN_000379-T1;
scaffold_1 funannotate CDS 1525520 1525648 . + 0 ID=FUN_000379-T1.cds;Parent=FUN_000379-T1;
scaffold_1 funannotate CDS 1525702 1525789 . + 0 ID=FUN_000379-T1.cds;Parent=FUN_000379-T1;
scaffold_1 funannotate CDS 1525856 1526524 . + 2 ID=FUN_000379-T1.cds;Parent=FUN_000379-T1;
scaffold_1 funannotate CDS 1526592 1526974 . + 2 ID=FUN_000379-T1.cds;Parent=FUN_000379-T1;
scaffold_1 funannotate CDS 1527053 1527103 . + 0 ID=FUN_000379-T1.cds;Parent=FUN_000379-T1;
scaffold_1 funannotate exon 1525243 1525461 . + . ID=FUN_000379-T1.exon1;Parent=FUN_000379-T1;
scaffold_1 funannotate exon 1525520 1525648 . + . ID=FUN_000379-T1.exon2;Parent=FUN_000379-T1;
scaffold_1 funannotate exon 1525702 1525789 . + . ID=FUN_000379-T1.exon3;Parent=FUN_000379-T1;
scaffold_1 funannotate exon 1525856 1526524 . + . ID=FUN_000379-T1.exon4;Parent=FUN_000379-T1;
scaffold_1 funannotate exon 1526592 1526974 . + . ID=FUN_000379-T1.exon5;Parent=FUN_000379-T1;
scaffold_1 funannotate exon 1527053 1527103 . + . ID=FUN_000379-T1.exon6;Parent=FUN_000379-T1;
scaffold_1 funannotate gene 1527745 1530677 . - . ID=FUN_000380;
scaffold_1 funannotate mRNA 1527745 1530677 . - . ID=FUN_000380-T1;Parent=FUN_000380;product=hypothetical protein;
scaffold_1 funannotate CDS 1530191 1530677 . - 0 ID=FUN_000380-T1.cds;Parent=FUN_000380-T1;
scaffold_1 funannotate CDS 1527938 1530124 . - 2 ID=FUN_000380-T1.cds;Parent=FUN_000380-T1;
scaffold_1 funannotate CDS 1527745 1527878 . - 2 ID=FUN_000380-T1.cds;Parent=FUN_000380-T1;
scaffold_1 funannotate exon 1530191 1530677 . - . ID=FUN_000380-T1.exon1;Parent=FUN_000380-T1;
scaffold_1 funannotate exon 1527938 1530124 . - . ID=FUN_000380-T1.exon2;Parent=FUN_000380-T1;
scaffold_1 funannotate exon 1527745 1527878 . - . ID=FUN_000380-T1.exon3;Parent=FUN_000380-T1;
scaffold_1 funannotate gene 1532967 1533566 . + . ID=FUN_000381;
scaffold_1 funannotate mRNA 1532967 1533566 . + . ID=FUN_000381-T1;Parent=FUN_000381;product=Assembly factor CBP4;Dbxref=UniProtKB/Swiss-Prot:A4RC22
scaffold_1 funannotate CDS 1532967 1533133 . + 0 ID=FUN_000381-T1.cds;Parent=FUN_000381-T1;
scaffold_1 funannotate CDS 1533194 1533378 . + 1 ID=FUN_000381-T1.cds;Parent=FUN_000381-T1;
scaffold_1 funannotate CDS 1533433 1533566 . + 2 ID=FUN_000381-T1.cds;Parent=FUN_000381-T1;
scaffold_1 funannotate exon 1532967 1533133 . + . ID=FUN_000381-T1.exon1;Parent=FUN_000381-T1;
scaffold_1 funannotate exon 1533194 1533378 . + . ID=FUN_000381-T1.exon2;Parent=FUN_000381-T1;
scaffold_1 funannotate exon 1533433 1533566 . + . ID=FUN_000381-T1.exon3;Parent=FUN_000381-T1;
scaffold_1 funannotate gene 1534346 1535114 . + . ID=FUN_000382;
scaffold_1 funannotate mRNA 1534346 1535114 . + . ID=FUN_000382-T1;Parent=FUN_000382;product=Nascent polypeptide-associated complex subunit beta;Dbxref=UniProtKB/Swiss-Prot:Q2H4X9
scaffold_1 funannotate CDS 1534346 1534400 . + 0 ID=FUN_000382-T1.cds;Parent=FUN_000382-T1;
scaffold_1 funannotate CDS 1534533 1534554 . + 2 ID=FUN_000382-T1.cds;Parent=FUN_000382-T1;
scaffold_1 funannotate CDS 1534576 1534748 . + 1 ID=FUN_000382-T1.cds;Parent=FUN_000382-T1;
scaffold_1 funannotate CDS 1534894 1535114 . + 2 ID=FUN_000382-T1.cds;Parent=FUN_000382-T1;
scaffold_1 funannotate exon 1534346 1534400 . + . ID=FUN_000382-T1.exon1;Parent=FUN_000382-T1;
scaffold_1 funannotate exon 1534533 1534554 . + . ID=FUN_000382-T1.exon2;Parent=FUN_000382-T1;
scaffold_1 funannotate exon 1534576 1534748 . + . ID=FUN_000382-T1.exon3;Parent=FUN_000382-T1;
scaffold_1 funannotate exon 1534894 1535114 . + . ID=FUN_000382-T1.exon4;Parent=FUN_000382-T1;
scaffold_1 funannotate gene 1537683 1540280 . - . ID=FUN_000383;
scaffold_1 funannotate mRNA 1537683 1540280 . - . ID=FUN_000383-T1;Parent=FUN_000383;product=hypothetical protein;
scaffold_1 funannotate CDS 1539029 1540280 . - 0 ID=FUN_000383-T1.cds;Parent=FUN_000383-T1;
scaffold_1 funannotate CDS 1537683 1538959 . - 2 ID=FUN_000383-T1.cds;Parent=FUN_000383-T1;
scaffold_1 funannotate exon 1539029 1540280 . - . ID=FUN_000383-T1.exon1;Parent=FUN_000383-T1;
scaffold_1 funannotate exon 1537683 1538959 . - . ID=FUN_000383-T1.exon2;Parent=FUN_000383-T1;
scaffold_1 funannotate gene 1548385 1550682 . + . ID=FUN_000384;
scaffold_1 funannotate mRNA 1548385 1550682 . + . ID=FUN_000384-T1;Parent=FUN_000384;product=hypothetical protein;
scaffold_1 funannotate CDS 1548385 1549199 . + 0 ID=FUN_000384-T1.cds;Parent=FUN_000384-T1;
scaffold_1 funannotate CDS 1549665 1550043 . + 1 ID=FUN_000384-T1.cds;Parent=FUN_000384-T1;
scaffold_1 funannotate CDS 1550170 1550682 . + 0 ID=FUN_000384-T1.cds;Parent=FUN_000384-T1;
scaffold_1 funannotate exon 1548385 1549199 . + . ID=FUN_000384-T1.exon1;Parent=FUN_000384-T1;
scaffold_1 funannotate exon 1549665 1550043 . + . ID=FUN_000384-T1.exon2;Parent=FUN_000384-T1;
scaffold_1 funannotate exon 1550170 1550682 . + . ID=FUN_000384-T1.exon3;Parent=FUN_000384-T1;
scaffold_1 funannotate gene 1552899 1553702 . - . ID=FUN_000385;
scaffold_1 funannotate mRNA 1552899 1553702 . - . ID=FUN_000385-T1;Parent=FUN_000385;product=hypothetical protein;
scaffold_1 funannotate CDS 1552899 1553702 . - 0 ID=FUN_000385-T1.cds;Parent=FUN_000385-T1;
scaffold_1 funannotate exon 1552899 1553702 . - . ID=FUN_000385-T1.exon1;Parent=FUN_000385-T1;
scaffold_1 funannotate gene 1563044 1563864 . + . ID=FUN_000386;
scaffold_1 funannotate mRNA 1563044 1563864 . + . ID=FUN_000386-T1;Parent=FUN_000386;product=Exosome complex component rrp40;Dbxref=UniProtKB/Swiss-Prot:O13903
scaffold_1 funannotate CDS 1563044 1563241 . + 0 ID=FUN_000386-T1.cds;Parent=FUN_000386-T1;
scaffold_1 funannotate CDS 1563328 1563864 . + 0 ID=FUN_000386-T1.cds;Parent=FUN_000386-T1;
scaffold_1 funannotate exon 1563044 1563241 . + . ID=FUN_000386-T1.exon1;Parent=FUN_000386-T1;
scaffold_1 funannotate exon 1563328 1563864 . + . ID=FUN_000386-T1.exon2;Parent=FUN_000386-T1;
scaffold_1 funannotate gene 1564423 1566267 . - . ID=FUN_000387;
scaffold_1 funannotate mRNA 1564423 1566267 . - . ID=FUN_000387-T1;Parent=FUN_000387;product=hypothetical protein;
scaffold_1 funannotate CDS 1564766 1566267 . - 0 ID=FUN_000387-T1.cds;Parent=FUN_000387-T1;
scaffold_1 funannotate CDS 1564423 1564702 . - 1 ID=FUN_000387-T1.cds;Parent=FUN_000387-T1;
scaffold_1 funannotate exon 1564766 1566267 . - . ID=FUN_000387-T1.exon1;Parent=FUN_000387-T1;
scaffold_1 funannotate exon 1564423 1564702 . - . ID=FUN_000387-T1.exon2;Parent=FUN_000387-T1;
scaffold_1 funannotate gene 1568189 1571022 . + . ID=FUN_000388;
scaffold_1 funannotate mRNA 1568189 1571022 . + . ID=FUN_000388-T1;Parent=FUN_000388;product=hypothetical protein;
scaffold_1 funannotate CDS 1568189 1568303 . + 0 ID=FUN_000388-T1.cds;Parent=FUN_000388-T1;
scaffold_1 funannotate CDS 1568424 1568494 . + 2 ID=FUN_000388-T1.cds;Parent=FUN_000388-T1;
scaffold_1 funannotate CDS 1568605 1569586 . + 0 ID=FUN_000388-T1.cds;Parent=FUN_000388-T1;
scaffold_1 funannotate CDS 1569647 1571022 . + 2 ID=FUN_000388-T1.cds;Parent=FUN_000388-T1;
scaffold_1 funannotate exon 1568189 1568303 . + . ID=FUN_000388-T1.exon1;Parent=FUN_000388-T1;
scaffold_1 funannotate exon 1568424 1568494 . + . ID=FUN_000388-T1.exon2;Parent=FUN_000388-T1;
scaffold_1 funannotate exon 1568605 1569586 . + . ID=FUN_000388-T1.exon3;Parent=FUN_000388-T1;
scaffold_1 funannotate exon 1569647 1571022 . + . ID=FUN_000388-T1.exon4;Parent=FUN_000388-T1;
scaffold_1 funannotate gene 1583782 1585154 . + . ID=FUN_000389;
scaffold_1 funannotate mRNA 1583782 1585154 . + . ID=FUN_000389-T1;Parent=FUN_000389;product=Methionine aminopeptidase 1;Dbxref=UniProtKB/Swiss-Prot:O59730
scaffold_1 funannotate CDS 1583782 1583931 . + 0 ID=FUN_000389-T1.cds;Parent=FUN_000389-T1;
scaffold_1 funannotate CDS 1583985 1584033 . + 0 ID=FUN_000389-T1.cds;Parent=FUN_000389-T1;
scaffold_1 funannotate CDS 1584087 1584400 . + 2 ID=FUN_000389-T1.cds;Parent=FUN_000389-T1;
scaffold_1 funannotate CDS 1584454 1585000 . + 0 ID=FUN_000389-T1.cds;Parent=FUN_000389-T1;
scaffold_1 funannotate CDS 1585051 1585154 . + 2 ID=FUN_000389-T1.cds;Parent=FUN_000389-T1;
scaffold_1 funannotate exon 1583782 1583931 . + . ID=FUN_000389-T1.exon1;Parent=FUN_000389-T1;
scaffold_1 funannotate exon 1583985 1584033 . + . ID=FUN_000389-T1.exon2;Parent=FUN_000389-T1;
scaffold_1 funannotate exon 1584087 1584400 . + . ID=FUN_000389-T1.exon3;Parent=FUN_000389-T1;
scaffold_1 funannotate exon 1584454 1585000 . + . ID=FUN_000389-T1.exon4;Parent=FUN_000389-T1;
scaffold_1 funannotate exon 1585051 1585154 . + . ID=FUN_000389-T1.exon5;Parent=FUN_000389-T1;
scaffold_1 funannotate gene 1593990 1594992 . + . ID=FUN_000390;
scaffold_1 funannotate mRNA 1593990 1594992 . + . ID=FUN_000390-T1;Parent=FUN_000390;product=hypothetical protein;
scaffold_1 funannotate CDS 1593990 1594091 . + 0 ID=FUN_000390-T1.cds;Parent=FUN_000390-T1;
scaffold_1 funannotate CDS 1594150 1594992 . + 0 ID=FUN_000390-T1.cds;Parent=FUN_000390-T1;
scaffold_1 funannotate exon 1593990 1594091 . + . ID=FUN_000390-T1.exon1;Parent=FUN_000390-T1;
scaffold_1 funannotate exon 1594150 1594992 . + . ID=FUN_000390-T1.exon2;Parent=FUN_000390-T1;
scaffold_1 funannotate gene 1595762 1596727 . + . ID=FUN_000391;
scaffold_1 funannotate mRNA 1595762 1596727 . + . ID=FUN_000391-T1;Parent=FUN_000391;product=hypothetical protein;
scaffold_1 funannotate CDS 1595762 1595871 . + 0 ID=FUN_000391-T1.cds;Parent=FUN_000391-T1;
scaffold_1 funannotate CDS 1595926 1596727 . + 1 ID=FUN_000391-T1.cds;Parent=FUN_000391-T1;
scaffold_1 funannotate exon 1595762 1595871 . + . ID=FUN_000391-T1.exon1;Parent=FUN_000391-T1;
scaffold_1 funannotate exon 1595926 1596727 . + . ID=FUN_000391-T1.exon2;Parent=FUN_000391-T1;
scaffold_1 funannotate gene 1596851 1598903 . - . ID=FUN_000392;
scaffold_1 funannotate mRNA 1596851 1598903 . - . ID=FUN_000392-T1;Parent=FUN_000392;product=Acyl-CoA ligase AKT1;Dbxref=UniProtKB/Swiss-Prot:O93800
scaffold_1 funannotate CDS 1598864 1598903 . - 0 ID=FUN_000392-T1.cds;Parent=FUN_000392-T1;
scaffold_1 funannotate CDS 1598569 1598804 . - 2 ID=FUN_000392-T1.cds;Parent=FUN_000392-T1;
scaffold_1 funannotate CDS 1598140 1598505 . - 0 ID=FUN_000392-T1.cds;Parent=FUN_000392-T1;
scaffold_1 funannotate CDS 1597814 1598071 . - 0 ID=FUN_000392-T1.cds;Parent=FUN_000392-T1;
scaffold_1 funannotate CDS 1597260 1597757 . - 0 ID=FUN_000392-T1.cds;Parent=FUN_000392-T1;
scaffold_1 funannotate CDS 1596851 1597180 . - 0 ID=FUN_000392-T1.cds;Parent=FUN_000392-T1;
scaffold_1 funannotate exon 1598864 1598903 . - . ID=FUN_000392-T1.exon1;Parent=FUN_000392-T1;
scaffold_1 funannotate exon 1598569 1598804 . - . ID=FUN_000392-T1.exon2;Parent=FUN_000392-T1;
scaffold_1 funannotate exon 1598140 1598505 . - . ID=FUN_000392-T1.exon3;Parent=FUN_000392-T1;
scaffold_1 funannotate exon 1597814 1598071 . - . ID=FUN_000392-T1.exon4;Parent=FUN_000392-T1;
scaffold_1 funannotate exon 1597260 1597757 . - . ID=FUN_000392-T1.exon5;Parent=FUN_000392-T1;
scaffold_1 funannotate exon 1596851 1597180 . - . ID=FUN_000392-T1.exon6;Parent=FUN_000392-T1;
scaffold_1 funannotate gene 1602708 1603844 . + . ID=FUN_000393;
scaffold_1 funannotate mRNA 1602708 1603844 . + . ID=FUN_000393-T1;Parent=FUN_000393;product=hypothetical protein;
scaffold_1 funannotate CDS 1602708 1603023 . + 0 ID=FUN_000393-T1.cds;Parent=FUN_000393-T1;
scaffold_1 funannotate CDS 1603089 1603372 . + 2 ID=FUN_000393-T1.cds;Parent=FUN_000393-T1;
scaffold_1 funannotate CDS 1603424 1603624 . + 0 ID=FUN_000393-T1.cds;Parent=FUN_000393-T1;
scaffold_1 funannotate CDS 1603686 1603844 . + 0 ID=FUN_000393-T1.cds;Parent=FUN_000393-T1;
scaffold_1 funannotate exon 1602708 1603023 . + . ID=FUN_000393-T1.exon1;Parent=FUN_000393-T1;
scaffold_1 funannotate exon 1603089 1603372 . + . ID=FUN_000393-T1.exon2;Parent=FUN_000393-T1;
scaffold_1 funannotate exon 1603424 1603624 . + . ID=FUN_000393-T1.exon3;Parent=FUN_000393-T1;
scaffold_1 funannotate exon 1603686 1603844 . + . ID=FUN_000393-T1.exon4;Parent=FUN_000393-T1;
scaffold_1 funannotate gene 1604404 1606054 . - . ID=FUN_000394;
scaffold_1 funannotate mRNA 1604404 1606054 . - . ID=FUN_000394-T1;Parent=FUN_000394;product=hypothetical protein;
scaffold_1 funannotate CDS 1605838 1606054 . - 0 ID=FUN_000394-T1.cds;Parent=FUN_000394-T1;
scaffold_1 funannotate CDS 1604660 1605774 . - 2 ID=FUN_000394-T1.cds;Parent=FUN_000394-T1;
scaffold_1 funannotate CDS 1604404 1604574 . - 0 ID=FUN_000394-T1.cds;Parent=FUN_000394-T1;
scaffold_1 funannotate exon 1605838 1606054 . - . ID=FUN_000394-T1.exon1;Parent=FUN_000394-T1;
scaffold_1 funannotate exon 1604660 1605774 . - . ID=FUN_000394-T1.exon2;Parent=FUN_000394-T1;
scaffold_1 funannotate exon 1604404 1604574 . - . ID=FUN_000394-T1.exon3;Parent=FUN_000394-T1;
scaffold_1 funannotate gene 1607451 1608596 . - . ID=FUN_000395;
scaffold_1 funannotate mRNA 1607451 1608596 . - . ID=FUN_000395-T1;Parent=FUN_000395;product=hypothetical protein;
scaffold_1 funannotate CDS 1608326 1608596 . - 0 ID=FUN_000395-T1.cds;Parent=FUN_000395-T1;
scaffold_1 funannotate CDS 1607451 1608211 . - 2 ID=FUN_000395-T1.cds;Parent=FUN_000395-T1;
scaffold_1 funannotate exon 1608326 1608596 . - . ID=FUN_000395-T1.exon1;Parent=FUN_000395-T1;
scaffold_1 funannotate exon 1607451 1608211 . - . ID=FUN_000395-T1.exon2;Parent=FUN_000395-T1;
scaffold_1 funannotate gene 1609253 1612790 . - . ID=FUN_000396;
scaffold_1 funannotate mRNA 1609253 1612790 . - . ID=FUN_000396-T1;Parent=FUN_000396;product=Protein EFR3;Dbxref=UniProtKB/Swiss-Prot:Q2KG01
scaffold_1 funannotate CDS 1612576 1612790 . - 0 ID=FUN_000396-T1.cds;Parent=FUN_000396-T1;
scaffold_1 funannotate CDS 1609253 1612490 . - 1 ID=FUN_000396-T1.cds;Parent=FUN_000396-T1;
scaffold_1 funannotate exon 1612576 1612790 . - . ID=FUN_000396-T1.exon1;Parent=FUN_000396-T1;
scaffold_1 funannotate exon 1609253 1612490 . - . ID=FUN_000396-T1.exon2;Parent=FUN_000396-T1;
scaffold_1 funannotate gene 1614525 1615429 . - . ID=FUN_000397;
scaffold_1 funannotate mRNA 1614525 1615429 . - . ID=FUN_000397-T1;Parent=FUN_000397;product=Acyl-protein thioesterase 1;Dbxref=UniProtKB/Swiss-Prot:Q9HFJ5
scaffold_1 funannotate CDS 1615238 1615429 . - 0 ID=FUN_000397-T1.cds;Parent=FUN_000397-T1;
scaffold_1 funannotate CDS 1615116 1615151 . - 0 ID=FUN_000397-T1.cds;Parent=FUN_000397-T1;
scaffold_1 funannotate CDS 1614664 1615055 . - 0 ID=FUN_000397-T1.cds;Parent=FUN_000397-T1;
scaffold_1 funannotate CDS 1614525 1614594 . - 1 ID=FUN_000397-T1.cds;Parent=FUN_000397-T1;
scaffold_1 funannotate exon 1615238 1615429 . - . ID=FUN_000397-T1.exon1;Parent=FUN_000397-T1;
scaffold_1 funannotate exon 1615116 1615151 . - . ID=FUN_000397-T1.exon2;Parent=FUN_000397-T1;
scaffold_1 funannotate exon 1614664 1615055 . - . ID=FUN_000397-T1.exon3;Parent=FUN_000397-T1;
scaffold_1 funannotate exon 1614525 1614594 . - . ID=FUN_000397-T1.exon4;Parent=FUN_000397-T1;
scaffold_1 funannotate gene 1616131 1617699 . - . ID=FUN_000398;
scaffold_1 funannotate mRNA 1616131 1617699 . - . ID=FUN_000398-T1;Parent=FUN_000398;product=hypothetical protein;
scaffold_1 funannotate CDS 1616131 1617699 . - 0 ID=FUN_000398-T1.cds;Parent=FUN_000398-T1;
scaffold_1 funannotate exon 1616131 1617699 . - . ID=FUN_000398-T1.exon1;Parent=FUN_000398-T1;
scaffold_1 funannotate gene 1618776 1620345 . + . ID=FUN_000399;
scaffold_1 funannotate mRNA 1618776 1620345 . + . ID=FUN_000399-T1;Parent=FUN_000399;product=Pantothenate kinase;Dbxref=UniProtKB/Swiss-Prot:O74962
scaffold_1 funannotate CDS 1618776 1619078 . + 0 ID=FUN_000399-T1.cds;Parent=FUN_000399-T1;
scaffold_1 funannotate CDS 1619156 1619435 . + 0 ID=FUN_000399-T1.cds;Parent=FUN_000399-T1;
scaffold_1 funannotate CDS 1619510 1620345 . + 2 ID=FUN_000399-T1.cds;Parent=FUN_000399-T1;
scaffold_1 funannotate exon 1618776 1619078 . + . ID=FUN_000399-T1.exon1;Parent=FUN_000399-T1;
scaffold_1 funannotate exon 1619156 1619435 . + . ID=FUN_000399-T1.exon2;Parent=FUN_000399-T1;
scaffold_1 funannotate exon 1619510 1620345 . + . ID=FUN_000399-T1.exon3;Parent=FUN_000399-T1;
scaffold_1 funannotate gene 1622233 1623259 . + . ID=FUN_000400;
scaffold_1 funannotate mRNA 1622233 1623259 . + . ID=FUN_000400-T1;Parent=FUN_000400;product=hypothetical protein;
scaffold_1 funannotate CDS 1622233 1622600 . + 0 ID=FUN_000400-T1.cds;Parent=FUN_000400-T1;
scaffold_1 funannotate CDS 1622728 1622804 . + 1 ID=FUN_000400-T1.cds;Parent=FUN_000400-T1;
scaffold_1 funannotate CDS 1622889 1623112 . + 2 ID=FUN_000400-T1.cds;Parent=FUN_000400-T1;
scaffold_1 funannotate CDS 1623191 1623259 . + 0 ID=FUN_000400-T1.cds;Parent=FUN_000400-T1;
scaffold_1 funannotate exon 1622233 1622600 . + . ID=FUN_000400-T1.exon1;Parent=FUN_000400-T1;
scaffold_1 funannotate exon 1622728 1622804 . + . ID=FUN_000400-T1.exon2;Parent=FUN_000400-T1;
scaffold_1 funannotate exon 1622889 1623112 . + . ID=FUN_000400-T1.exon3;Parent=FUN_000400-T1;
scaffold_1 funannotate exon 1623191 1623259 . + . ID=FUN_000400-T1.exon4;Parent=FUN_000400-T1;
scaffold_1 funannotate gene 1623551 1625338 . - . ID=FUN_000401;
scaffold_1 funannotate mRNA 1623551 1625338 . - . ID=FUN_000401-T1;Parent=FUN_000401;product=hypothetical protein;
scaffold_1 funannotate CDS 1625100 1625338 . - 0 ID=FUN_000401-T1.cds;Parent=FUN_000401-T1;
scaffold_1 funannotate CDS 1624992 1625009 . - 1 ID=FUN_000401-T1.cds;Parent=FUN_000401-T1;
scaffold_1 funannotate CDS 1623551 1624859 . - 1 ID=FUN_000401-T1.cds;Parent=FUN_000401-T1;
scaffold_1 funannotate exon 1625100 1625338 . - . ID=FUN_000401-T1.exon1;Parent=FUN_000401-T1;
scaffold_1 funannotate exon 1624992 1625009 . - . ID=FUN_000401-T1.exon2;Parent=FUN_000401-T1;
scaffold_1 funannotate exon 1623551 1624859 . - . ID=FUN_000401-T1.exon3;Parent=FUN_000401-T1;
scaffold_1 funannotate gene 1629893 1632715 . + . ID=FUN_000402;
scaffold_1 funannotate mRNA 1629893 1632715 . + . ID=FUN_000402-T1;Parent=FUN_000402;product=hypothetical protein;
scaffold_1 funannotate CDS 1629893 1629988 . + 0 ID=FUN_000402-T1.cds;Parent=FUN_000402-T1;
scaffold_1 funannotate CDS 1630047 1631015 . + 0 ID=FUN_000402-T1.cds;Parent=FUN_000402-T1;
scaffold_1 funannotate CDS 1631097 1631719 . + 0 ID=FUN_000402-T1.cds;Parent=FUN_000402-T1;
scaffold_1 funannotate CDS 1631781 1631812 . + 1 ID=FUN_000402-T1.cds;Parent=FUN_000402-T1;
scaffold_1 funannotate CDS 1631878 1632081 . + 2 ID=FUN_000402-T1.cds;Parent=FUN_000402-T1;
scaffold_1 funannotate CDS 1632155 1632396 . + 2 ID=FUN_000402-T1.cds;Parent=FUN_000402-T1;
scaffold_1 funannotate CDS 1632476 1632715 . + 0 ID=FUN_000402-T1.cds;Parent=FUN_000402-T1;
scaffold_1 funannotate exon 1629893 1629988 . + . ID=FUN_000402-T1.exon1;Parent=FUN_000402-T1;
scaffold_1 funannotate exon 1630047 1631015 . + . ID=FUN_000402-T1.exon2;Parent=FUN_000402-T1;
scaffold_1 funannotate exon 1631097 1631719 . + . ID=FUN_000402-T1.exon3;Parent=FUN_000402-T1;
scaffold_1 funannotate exon 1631781 1631812 . + . ID=FUN_000402-T1.exon4;Parent=FUN_000402-T1;
scaffold_1 funannotate exon 1631878 1632081 . + . ID=FUN_000402-T1.exon5;Parent=FUN_000402-T1;
scaffold_1 funannotate exon 1632155 1632396 . + . ID=FUN_000402-T1.exon6;Parent=FUN_000402-T1;
scaffold_1 funannotate exon 1632476 1632715 . + . ID=FUN_000402-T1.exon7;Parent=FUN_000402-T1;
scaffold_1 funannotate gene 1635366 1636384 . + . ID=FUN_000403;
scaffold_1 funannotate mRNA 1635366 1636384 . + . ID=FUN_000403-T1;Parent=FUN_000403;product=hypothetical protein;
scaffold_1 funannotate CDS 1635366 1635453 . + 0 ID=FUN_000403-T1.cds;Parent=FUN_000403-T1;
scaffold_1 funannotate CDS 1635516 1635844 . + 2 ID=FUN_000403-T1.cds;Parent=FUN_000403-T1;
scaffold_1 funannotate CDS 1635905 1636384 . + 0 ID=FUN_000403-T1.cds;Parent=FUN_000403-T1;
scaffold_1 funannotate exon 1635366 1635453 . + . ID=FUN_000403-T1.exon1;Parent=FUN_000403-T1;
scaffold_1 funannotate exon 1635516 1635844 . + . ID=FUN_000403-T1.exon2;Parent=FUN_000403-T1;
scaffold_1 funannotate exon 1635905 1636384 . + . ID=FUN_000403-T1.exon3;Parent=FUN_000403-T1;
scaffold_1 funannotate gene 1638048 1639144 . - . ID=FUN_000404;
scaffold_1 funannotate mRNA 1638048 1639144 . - . ID=FUN_000404-T1;Parent=FUN_000404;product=hypothetical protein;
scaffold_1 funannotate CDS 1639075 1639144 . - 0 ID=FUN_000404-T1.cds;Parent=FUN_000404-T1;
scaffold_1 funannotate CDS 1638048 1638952 . - 2 ID=FUN_000404-T1.cds;Parent=FUN_000404-T1;
scaffold_1 funannotate exon 1639075 1639144 . - . ID=FUN_000404-T1.exon1;Parent=FUN_000404-T1;
scaffold_1 funannotate exon 1638048 1638952 . - . ID=FUN_000404-T1.exon2;Parent=FUN_000404-T1;
scaffold_1 funannotate gene 1650177 1650704 . + . ID=FUN_000405;
scaffold_1 funannotate mRNA 1650177 1650704 . + . ID=FUN_000405-T1;Parent=FUN_000405;product=hypothetical protein;
scaffold_1 funannotate CDS 1650177 1650397 . + 0 ID=FUN_000405-T1.cds;Parent=FUN_000405-T1;
scaffold_1 funannotate CDS 1650455 1650704 . + 1 ID=FUN_000405-T1.cds;Parent=FUN_000405-T1;
scaffold_1 funannotate exon 1650177 1650397 . + . ID=FUN_000405-T1.exon1;Parent=FUN_000405-T1;
scaffold_1 funannotate exon 1650455 1650704 . + . ID=FUN_000405-T1.exon2;Parent=FUN_000405-T1;
scaffold_1 funannotate gene 1650925 1651527 . + . ID=FUN_000406;
scaffold_1 funannotate mRNA 1650925 1651527 . + . ID=FUN_000406-T1;Parent=FUN_000406;product=hypothetical protein;
scaffold_1 funannotate CDS 1650925 1651527 . + 0 ID=FUN_000406-T1.cds;Parent=FUN_000406-T1;
scaffold_1 funannotate exon 1650925 1651527 . + . ID=FUN_000406-T1.exon1;Parent=FUN_000406-T1;
scaffold_1 funannotate gene 1654642 1655738 . - . ID=FUN_000407;
scaffold_1 funannotate mRNA 1654642 1655738 . - . ID=FUN_000407-T1;Parent=FUN_000407;product=hypothetical protein;
scaffold_1 funannotate CDS 1654728 1655738 . - 0 ID=FUN_000407-T1.cds;Parent=FUN_000407-T1;
scaffold_1 funannotate CDS 1654642 1654674 . - 0 ID=FUN_000407-T1.cds;Parent=FUN_000407-T1;
scaffold_1 funannotate exon 1654728 1655738 . - . ID=FUN_000407-T1.exon1;Parent=FUN_000407-T1;
scaffold_1 funannotate exon 1654642 1654674 . - . ID=FUN_000407-T1.exon2;Parent=FUN_000407-T1;
scaffold_1 funannotate gene 1659265 1659924 . + . ID=FUN_000408;
scaffold_1 funannotate mRNA 1659265 1659924 . + . ID=FUN_000408-T1;Parent=FUN_000408;product=Mitochondrial fission 1 protein;Dbxref=UniProtKB/Swiss-Prot:Q4IBU4
scaffold_1 funannotate CDS 1659265 1659283 . + 0 ID=FUN_000408-T1.cds;Parent=FUN_000408-T1;
scaffold_1 funannotate CDS 1659344 1659362 . + 2 ID=FUN_000408-T1.cds;Parent=FUN_000408-T1;
scaffold_1 funannotate CDS 1659412 1659505 . + 1 ID=FUN_000408-T1.cds;Parent=FUN_000408-T1;
scaffold_1 funannotate CDS 1659595 1659924 . + 0 ID=FUN_000408-T1.cds;Parent=FUN_000408-T1;
scaffold_1 funannotate exon 1659265 1659283 . + . ID=FUN_000408-T1.exon1;Parent=FUN_000408-T1;
scaffold_1 funannotate exon 1659344 1659362 . + . ID=FUN_000408-T1.exon2;Parent=FUN_000408-T1;
scaffold_1 funannotate exon 1659412 1659505 . + . ID=FUN_000408-T1.exon3;Parent=FUN_000408-T1;
scaffold_1 funannotate exon 1659595 1659924 . + . ID=FUN_000408-T1.exon4;Parent=FUN_000408-T1;
scaffold_1 funannotate gene 1661470 1663205 . + . ID=FUN_000409;
scaffold_1 funannotate mRNA 1661470 1663205 . + . ID=FUN_000409-T1;Parent=FUN_000409;product=hypothetical protein;
scaffold_1 funannotate CDS 1661470 1661619 . + 0 ID=FUN_000409-T1.cds;Parent=FUN_000409-T1;
scaffold_1 funannotate CDS 1661691 1662220 . + 0 ID=FUN_000409-T1.cds;Parent=FUN_000409-T1;
scaffold_1 funannotate CDS 1662287 1663205 . + 1 ID=FUN_000409-T1.cds;Parent=FUN_000409-T1;
scaffold_1 funannotate exon 1661470 1661619 . + . ID=FUN_000409-T1.exon1;Parent=FUN_000409-T1;
scaffold_1 funannotate exon 1661691 1662220 . + . ID=FUN_000409-T1.exon2;Parent=FUN_000409-T1;
scaffold_1 funannotate exon 1662287 1663205 . + . ID=FUN_000409-T1.exon3;Parent=FUN_000409-T1;
scaffold_1 funannotate gene 1689985 1690056 . - . ID=FUN_000410;
scaffold_1 funannotate tRNA 1689985 1690056 . - . ID=FUN_000410-T1;Parent=FUN_000410;product=tRNA-Arg;
scaffold_1 funannotate exon 1689985 1690056 . - . ID=FUN_000410-T1.exon1;Parent=FUN_000410-T1;
scaffold_1 funannotate gene 1691498 1692195 . + . ID=FUN_000411;
scaffold_1 funannotate mRNA 1691498 1692195 . + . ID=FUN_000411-T1;Parent=FUN_000411;product=hypothetical protein;
scaffold_1 funannotate CDS 1691498 1691816 . + 0 ID=FUN_000411-T1.cds;Parent=FUN_000411-T1;
scaffold_1 funannotate CDS 1691879 1692195 . + 2 ID=FUN_000411-T1.cds;Parent=FUN_000411-T1;
scaffold_1 funannotate exon 1691498 1691816 . + . ID=FUN_000411-T1.exon1;Parent=FUN_000411-T1;
scaffold_1 funannotate exon 1691879 1692195 . + . ID=FUN_000411-T1.exon2;Parent=FUN_000411-T1;
scaffold_1 funannotate gene 1694939 1696170 . - . ID=FUN_000412;
scaffold_1 funannotate mRNA 1694939 1696170 . - . ID=FUN_000412-T1;Parent=FUN_000412;product=hypothetical protein;
scaffold_1 funannotate CDS 1695989 1696170 . - 0 ID=FUN_000412-T1.cds;Parent=FUN_000412-T1;
scaffold_1 funannotate CDS 1694939 1695902 . - 1 ID=FUN_000412-T1.cds;Parent=FUN_000412-T1;
scaffold_1 funannotate exon 1695989 1696170 . - . ID=FUN_000412-T1.exon1;Parent=FUN_000412-T1;
scaffold_1 funannotate exon 1694939 1695902 . - . ID=FUN_000412-T1.exon2;Parent=FUN_000412-T1;
scaffold_1 funannotate gene 1696701 1697432 . + . ID=FUN_000413;
scaffold_1 funannotate mRNA 1696701 1697432 . + . ID=FUN_000413-T1;Parent=FUN_000413;product=Uncharacterized calcium-binding protein C613.03;Dbxref=UniProtKB/Swiss-Prot:O74903
scaffold_1 funannotate CDS 1696701 1696824 . + 0 ID=FUN_000413-T1.cds;Parent=FUN_000413-T1;
scaffold_1 funannotate CDS 1696880 1697198 . + 2 ID=FUN_000413-T1.cds;Parent=FUN_000413-T1;
scaffold_1 funannotate CDS 1697264 1697432 . + 1 ID=FUN_000413-T1.cds;Parent=FUN_000413-T1;
scaffold_1 funannotate exon 1696701 1696824 . + . ID=FUN_000413-T1.exon1;Parent=FUN_000413-T1;
scaffold_1 funannotate exon 1696880 1697198 . + . ID=FUN_000413-T1.exon2;Parent=FUN_000413-T1;
scaffold_1 funannotate exon 1697264 1697432 . + . ID=FUN_000413-T1.exon3;Parent=FUN_000413-T1;
scaffold_1 funannotate gene 1697556 1698779 . - . ID=FUN_000414;
scaffold_1 funannotate mRNA 1697556 1698779 . - . ID=FUN_000414-T1;Parent=FUN_000414;product=tRNA wybutosine-synthesizing protein 2;Dbxref=UniProtKB/Swiss-Prot:Q09832
scaffold_1 funannotate CDS 1697556 1698779 . - 0 ID=FUN_000414-T1.cds;Parent=FUN_000414-T1;
scaffold_1 funannotate exon 1697556 1698779 . - . ID=FUN_000414-T1.exon1;Parent=FUN_000414-T1;
scaffold_1 funannotate gene 1700045 1701251 . + . ID=FUN_000415;
scaffold_1 funannotate mRNA 1700045 1701251 . + . ID=FUN_000415-T1;Parent=FUN_000415;product=Aldehyde reductase 2;Dbxref=UniProtKB/Swiss-Prot:Q9UUN9
scaffold_1 funannotate CDS 1700045 1700297 . + 0 ID=FUN_000415-T1.cds;Parent=FUN_000415-T1;
scaffold_1 funannotate CDS 1700360 1700722 . + 2 ID=FUN_000415-T1.cds;Parent=FUN_000415-T1;
scaffold_1 funannotate CDS 1700774 1700899 . + 2 ID=FUN_000415-T1.cds;Parent=FUN_000415-T1;
scaffold_1 funannotate CDS 1700959 1701251 . + 2 ID=FUN_000415-T1.cds;Parent=FUN_000415-T1;
scaffold_1 funannotate exon 1700045 1700297 . + . ID=FUN_000415-T1.exon1;Parent=FUN_000415-T1;
scaffold_1 funannotate exon 1700360 1700722 . + . ID=FUN_000415-T1.exon2;Parent=FUN_000415-T1;
scaffold_1 funannotate exon 1700774 1700899 . + . ID=FUN_000415-T1.exon3;Parent=FUN_000415-T1;
scaffold_1 funannotate exon 1700959 1701251 . + . ID=FUN_000415-T1.exon4;Parent=FUN_000415-T1;
scaffold_1 funannotate gene 1701796 1703141 . - . ID=FUN_000416;
scaffold_1 funannotate mRNA 1701796 1703141 . - . ID=FUN_000416-T1;Parent=FUN_000416;product=Serine/threonine-protein phosphatase sitA;Dbxref=UniProtKB/Swiss-Prot:Q4WM22
scaffold_1 funannotate CDS 1702994 1703141 . - 0 ID=FUN_000416-T1.cds;Parent=FUN_000416-T1;
scaffold_1 funannotate CDS 1702534 1702936 . - 2 ID=FUN_000416-T1.cds;Parent=FUN_000416-T1;
scaffold_1 funannotate CDS 1702050 1702479 . - 1 ID=FUN_000416-T1.cds;Parent=FUN_000416-T1;
scaffold_1 funannotate CDS 1701796 1701987 . - 0 ID=FUN_000416-T1.cds;Parent=FUN_000416-T1;
scaffold_1 funannotate exon 1702994 1703141 . - . ID=FUN_000416-T1.exon1;Parent=FUN_000416-T1;
scaffold_1 funannotate exon 1702534 1702936 . - . ID=FUN_000416-T1.exon2;Parent=FUN_000416-T1;
scaffold_1 funannotate exon 1702050 1702479 . - . ID=FUN_000416-T1.exon3;Parent=FUN_000416-T1;
scaffold_1 funannotate exon 1701796 1701987 . - . ID=FUN_000416-T1.exon4;Parent=FUN_000416-T1;
scaffold_1 funannotate gene 1704636 1706761 . + . ID=FUN_000417;
scaffold_1 funannotate mRNA 1704636 1706761 . + . ID=FUN_000417-T1;Parent=FUN_000417;product=hypothetical protein;
scaffold_1 funannotate CDS 1704636 1704895 . + 0 ID=FUN_000417-T1.cds;Parent=FUN_000417-T1;
scaffold_1 funannotate CDS 1704964 1705598 . + 1 ID=FUN_000417-T1.cds;Parent=FUN_000417-T1;
scaffold_1 funannotate CDS 1705656 1706436 . + 2 ID=FUN_000417-T1.cds;Parent=FUN_000417-T1;
scaffold_1 funannotate CDS 1706731 1706761 . + 1 ID=FUN_000417-T1.cds;Parent=FUN_000417-T1;
scaffold_1 funannotate exon 1704636 1704895 . + . ID=FUN_000417-T1.exon1;Parent=FUN_000417-T1;
scaffold_1 funannotate exon 1704964 1705598 . + . ID=FUN_000417-T1.exon2;Parent=FUN_000417-T1;
scaffold_1 funannotate exon 1705656 1706436 . + . ID=FUN_000417-T1.exon3;Parent=FUN_000417-T1;
scaffold_1 funannotate exon 1706731 1706761 . + . ID=FUN_000417-T1.exon4;Parent=FUN_000417-T1;
scaffold_1 funannotate gene 1706968 1707480 . - . ID=FUN_000418;
scaffold_1 funannotate mRNA 1706968 1707480 . - . ID=FUN_000418-T1;Parent=FUN_000418;product=Pyridoxamine 5'-phosphate oxidase family protein ustO;Dbxref=UniProtKB/Swiss-Prot:B8NM62
scaffold_1 funannotate CDS 1706968 1707480 . - 0 ID=FUN_000418-T1.cds;Parent=FUN_000418-T1;
scaffold_1 funannotate exon 1706968 1707480 . - . ID=FUN_000418-T1.exon1;Parent=FUN_000418-T1;
scaffold_1 funannotate gene 1712463 1713266 . - . ID=FUN_000419;
scaffold_1 funannotate mRNA 1712463 1713266 . - . ID=FUN_000419-T1;Parent=FUN_000419;product=hypothetical protein;
scaffold_1 funannotate CDS 1712463 1713266 . - 0 ID=FUN_000419-T1.cds;Parent=FUN_000419-T1;
scaffold_1 funannotate exon 1712463 1713266 . - . ID=FUN_000419-T1.exon1;Parent=FUN_000419-T1;
scaffold_1 funannotate gene 1716445 1718282 . - . ID=FUN_000420;
scaffold_1 funannotate mRNA 1716445 1718282 . - . ID=FUN_000420-T1;Parent=FUN_000420;product=pH-response regulator protein palI/prr-5;Dbxref=UniProtKB/Swiss-Prot:Q7SFN5
scaffold_1 funannotate CDS 1718096 1718282 . - 0 ID=FUN_000420-T1.cds;Parent=FUN_000420-T1;
scaffold_1 funannotate CDS 1716827 1718024 . - 2 ID=FUN_000420-T1.cds;Parent=FUN_000420-T1;
scaffold_1 funannotate CDS 1716445 1716760 . - 1 ID=FUN_000420-T1.cds;Parent=FUN_000420-T1;
scaffold_1 funannotate exon 1718096 1718282 . - . ID=FUN_000420-T1.exon1;Parent=FUN_000420-T1;
scaffold_1 funannotate exon 1716827 1718024 . - . ID=FUN_000420-T1.exon2;Parent=FUN_000420-T1;
scaffold_1 funannotate exon 1716445 1716760 . - . ID=FUN_000420-T1.exon3;Parent=FUN_000420-T1;
scaffold_1 funannotate gene 1721785 1723972 . + . ID=FUN_000421;
scaffold_1 funannotate mRNA 1721785 1723972 . + . ID=FUN_000421-T1;Parent=FUN_000421;product=ABC1 family protein lscO;Dbxref=UniProtKB/Swiss-Prot:A0A179HKZ8
scaffold_1 funannotate CDS 1721785 1722710 . + 0 ID=FUN_000421-T1.cds;Parent=FUN_000421-T1;
scaffold_1 funannotate CDS 1722769 1723972 . + 1 ID=FUN_000421-T1.cds;Parent=FUN_000421-T1;
scaffold_1 funannotate exon 1721785 1722710 . + . ID=FUN_000421-T1.exon1;Parent=FUN_000421-T1;
scaffold_1 funannotate exon 1722769 1723972 . + . ID=FUN_000421-T1.exon2;Parent=FUN_000421-T1;
scaffold_1 funannotate gene 1730244 1731816 . - . ID=FUN_000422;
scaffold_1 funannotate mRNA 1730244 1731816 . - . ID=FUN_000422-T1;Parent=FUN_000422;product=hypothetical protein;
scaffold_1 funannotate CDS 1731083 1731816 . - 0 ID=FUN_000422-T1.cds;Parent=FUN_000422-T1;
scaffold_1 funannotate CDS 1730470 1731012 . - 1 ID=FUN_000422-T1.cds;Parent=FUN_000422-T1;
scaffold_1 funannotate CDS 1730244 1730406 . - 1 ID=FUN_000422-T1.cds;Parent=FUN_000422-T1;
scaffold_1 funannotate exon 1731083 1731816 . - . ID=FUN_000422-T1.exon1;Parent=FUN_000422-T1;
scaffold_1 funannotate exon 1730470 1731012 . - . ID=FUN_000422-T1.exon2;Parent=FUN_000422-T1;
scaffold_1 funannotate exon 1730244 1730406 . - . ID=FUN_000422-T1.exon3;Parent=FUN_000422-T1;
scaffold_1 funannotate gene 1732684 1733264 . - . ID=FUN_000423;
scaffold_1 funannotate mRNA 1732684 1733264 . - . ID=FUN_000423-T1;Parent=FUN_000423;product=hypothetical protein;
scaffold_1 funannotate CDS 1733203 1733264 . - 0 ID=FUN_000423-T1.cds;Parent=FUN_000423-T1;
scaffold_1 funannotate CDS 1732824 1733142 . - 1 ID=FUN_000423-T1.cds;Parent=FUN_000423-T1;
scaffold_1 funannotate CDS 1732684 1732770 . - 0 ID=FUN_000423-T1.cds;Parent=FUN_000423-T1;
scaffold_1 funannotate exon 1733203 1733264 . - . ID=FUN_000423-T1.exon1;Parent=FUN_000423-T1;
scaffold_1 funannotate exon 1732824 1733142 . - . ID=FUN_000423-T1.exon2;Parent=FUN_000423-T1;
scaffold_1 funannotate exon 1732684 1732770 . - . ID=FUN_000423-T1.exon3;Parent=FUN_000423-T1;
scaffold_1 funannotate gene 1734244 1735860 . + . ID=FUN_000424;
scaffold_1 funannotate mRNA 1734244 1735860 . + . ID=FUN_000424-T1;Parent=FUN_000424;product=hypothetical protein;
scaffold_1 funannotate CDS 1734244 1735860 . + 0 ID=FUN_000424-T1.cds;Parent=FUN_000424-T1;
scaffold_1 funannotate exon 1734244 1735860 . + . ID=FUN_000424-T1.exon1;Parent=FUN_000424-T1;
scaffold_1 funannotate gene 1736565 1737749 . + . ID=FUN_000425;
scaffold_1 funannotate mRNA 1736565 1737749 . + . ID=FUN_000425-T1;Parent=FUN_000425;product=Small ribosomal subunit protein eS4;Dbxref=UniProtKB/Swiss-Prot:A0A1D8PCI6
scaffold_1 funannotate CDS 1736565 1736578 . + 0 ID=FUN_000425-T1.cds;Parent=FUN_000425-T1;
scaffold_1 funannotate CDS 1736741 1736899 . + 1 ID=FUN_000425-T1.cds;Parent=FUN_000425-T1;
scaffold_1 funannotate CDS 1736978 1737241 . + 1 ID=FUN_000425-T1.cds;Parent=FUN_000425-T1;
scaffold_1 funannotate CDS 1737398 1737749 . + 1 ID=FUN_000425-T1.cds;Parent=FUN_000425-T1;
scaffold_1 funannotate exon 1736565 1736578 . + . ID=FUN_000425-T1.exon1;Parent=FUN_000425-T1;
scaffold_1 funannotate exon 1736741 1736899 . + . ID=FUN_000425-T1.exon2;Parent=FUN_000425-T1;
scaffold_1 funannotate exon 1736978 1737241 . + . ID=FUN_000425-T1.exon3;Parent=FUN_000425-T1;
scaffold_1 funannotate exon 1737398 1737749 . + . ID=FUN_000425-T1.exon4;Parent=FUN_000425-T1;
scaffold_1 funannotate gene 1747148 1751489 . + . ID=FUN_000426;
scaffold_1 funannotate mRNA 1747148 1751489 . + . ID=FUN_000426-T1;Parent=FUN_000426;product=hypothetical protein;
scaffold_1 funannotate CDS 1747148 1749626 . + 0 ID=FUN_000426-T1.cds;Parent=FUN_000426-T1;
scaffold_1 funannotate CDS 1749685 1751489 . + 2 ID=FUN_000426-T1.cds;Parent=FUN_000426-T1;
scaffold_1 funannotate exon 1747148 1749626 . + . ID=FUN_000426-T1.exon1;Parent=FUN_000426-T1;
scaffold_1 funannotate exon 1749685 1751489 . + . ID=FUN_000426-T1.exon2;Parent=FUN_000426-T1;
scaffold_1 funannotate gene 1756959 1758983 . + . ID=FUN_000427;
scaffold_1 funannotate mRNA 1756959 1758983 . + . ID=FUN_000427-T1;Parent=FUN_000427;product=hypothetical protein;
scaffold_1 funannotate CDS 1756959 1757147 . + 0 ID=FUN_000427-T1.cds;Parent=FUN_000427-T1;
scaffold_1 funannotate CDS 1757243 1757316 . + 0 ID=FUN_000427-T1.cds;Parent=FUN_000427-T1;
scaffold_1 funannotate CDS 1757406 1758784 . + 1 ID=FUN_000427-T1.cds;Parent=FUN_000427-T1;
scaffold_1 funannotate CDS 1758901 1758983 . + 2 ID=FUN_000427-T1.cds;Parent=FUN_000427-T1;
scaffold_1 funannotate exon 1756959 1757147 . + . ID=FUN_000427-T1.exon1;Parent=FUN_000427-T1;
scaffold_1 funannotate exon 1757243 1757316 . + . ID=FUN_000427-T1.exon2;Parent=FUN_000427-T1;
scaffold_1 funannotate exon 1757406 1758784 . + . ID=FUN_000427-T1.exon3;Parent=FUN_000427-T1;
scaffold_1 funannotate exon 1758901 1758983 . + . ID=FUN_000427-T1.exon4;Parent=FUN_000427-T1;
scaffold_1 funannotate gene 1759997 1760725 . + . ID=FUN_000428;
scaffold_1 funannotate mRNA 1759997 1760725 . + . ID=FUN_000428-T1;Parent=FUN_000428;product=Bis(5'-nucleosyl)-tetraphosphatase [asymmetrical];Dbxref=UniProtKB/Swiss-Prot:P49776
scaffold_1 funannotate CDS 1759997 1760725 . + 0 ID=FUN_000428-T1.cds;Parent=FUN_000428-T1;
scaffold_1 funannotate exon 1759997 1760725 . + . ID=FUN_000428-T1.exon1;Parent=FUN_000428-T1;
scaffold_1 funannotate gene 1778468 1779321 . + . ID=FUN_000429;
scaffold_1 funannotate mRNA 1778468 1779321 . + . ID=FUN_000429-T1;Parent=FUN_000429;product=Probable pyridoxamine 5'-phosphate oxidase;Dbxref=UniProtKB/Swiss-Prot:Q9UTQ1
scaffold_1 funannotate CDS 1778468 1778546 . + 0 ID=FUN_000429-T1.cds;Parent=FUN_000429-T1;
scaffold_1 funannotate CDS 1778636 1779321 . + 2 ID=FUN_000429-T1.cds;Parent=FUN_000429-T1;
scaffold_1 funannotate exon 1778468 1778546 . + . ID=FUN_000429-T1.exon1;Parent=FUN_000429-T1;
scaffold_1 funannotate exon 1778636 1779321 . + . ID=FUN_000429-T1.exon2;Parent=FUN_000429-T1;
scaffold_1 funannotate gene 1779444 1780765 . - . ID=FUN_000430;
scaffold_1 funannotate mRNA 1779444 1780765 . - . ID=FUN_000430-T1;Parent=FUN_000430;product=Leucine aminopeptidase 1;Dbxref=UniProtKB/Swiss-Prot:E3QQU9
scaffold_1 funannotate CDS 1780577 1780765 . - 0 ID=FUN_000430-T1.cds;Parent=FUN_000430-T1;
scaffold_1 funannotate CDS 1779767 1780507 . - 0 ID=FUN_000430-T1.cds;Parent=FUN_000430-T1;
scaffold_1 funannotate CDS 1779444 1779707 . - 0 ID=FUN_000430-T1.cds;Parent=FUN_000430-T1;
scaffold_1 funannotate exon 1780577 1780765 . - . ID=FUN_000430-T1.exon1;Parent=FUN_000430-T1;
scaffold_1 funannotate exon 1779767 1780507 . - . ID=FUN_000430-T1.exon2;Parent=FUN_000430-T1;
scaffold_1 funannotate exon 1779444 1779707 . - . ID=FUN_000430-T1.exon3;Parent=FUN_000430-T1;
scaffold_1 funannotate gene 1783916 1784725 . - . ID=FUN_000431;
scaffold_1 funannotate mRNA 1783916 1784725 . - . ID=FUN_000431-T1;Parent=FUN_000431;product=hypothetical protein;
scaffold_1 funannotate CDS 1784462 1784725 . - 0 ID=FUN_000431-T1.cds;Parent=FUN_000431-T1;
scaffold_1 funannotate CDS 1784343 1784402 . - 0 ID=FUN_000431-T1.cds;Parent=FUN_000431-T1;
scaffold_1 funannotate CDS 1783916 1784284 . - 0 ID=FUN_000431-T1.cds;Parent=FUN_000431-T1;
scaffold_1 funannotate exon 1784462 1784725 . - . ID=FUN_000431-T1.exon1;Parent=FUN_000431-T1;
scaffold_1 funannotate exon 1784343 1784402 . - . ID=FUN_000431-T1.exon2;Parent=FUN_000431-T1;
scaffold_1 funannotate exon 1783916 1784284 . - . ID=FUN_000431-T1.exon3;Parent=FUN_000431-T1;
scaffold_1 funannotate gene 1786565 1787645 . + . ID=FUN_000432;
scaffold_1 funannotate mRNA 1786565 1787645 . + . ID=FUN_000432-T1;Parent=FUN_000432;product=hypothetical protein;
scaffold_1 funannotate CDS 1786565 1786571 . + 0 ID=FUN_000432-T1.cds;Parent=FUN_000432-T1;
scaffold_1 funannotate CDS 1786645 1787345 . + 2 ID=FUN_000432-T1.cds;Parent=FUN_000432-T1;
scaffold_1 funannotate CDS 1787406 1787645 . + 0 ID=FUN_000432-T1.cds;Parent=FUN_000432-T1;
scaffold_1 funannotate exon 1786565 1786571 . + . ID=FUN_000432-T1.exon1;Parent=FUN_000432-T1;
scaffold_1 funannotate exon 1786645 1787345 . + . ID=FUN_000432-T1.exon2;Parent=FUN_000432-T1;
scaffold_1 funannotate exon 1787406 1787645 . + . ID=FUN_000432-T1.exon3;Parent=FUN_000432-T1;
scaffold_1 funannotate gene 1788355 1789200 . + . ID=FUN_000433;
scaffold_1 funannotate mRNA 1788355 1789200 . + . ID=FUN_000433-T1;Parent=FUN_000433;product=hypothetical protein;
scaffold_1 funannotate CDS 1788355 1789200 . + 0 ID=FUN_000433-T1.cds;Parent=FUN_000433-T1;
scaffold_1 funannotate exon 1788355 1789200 . + . ID=FUN_000433-T1.exon1;Parent=FUN_000433-T1;
scaffold_1 funannotate gene 1789909 1791267 . + . ID=FUN_000434;
scaffold_1 funannotate mRNA 1789909 1791267 . + . ID=FUN_000434-T1;Parent=FUN_000434;product=Uncharacterized aminotransferase C1771.03c;Dbxref=UniProtKB/Swiss-Prot:O94562
scaffold_1 funannotate CDS 1789909 1791267 . + 0 ID=FUN_000434-T1.cds;Parent=FUN_000434-T1;
scaffold_1 funannotate exon 1789909 1791267 . + . ID=FUN_000434-T1.exon1;Parent=FUN_000434-T1;
scaffold_1 funannotate gene 1792362 1793124 . + . ID=FUN_000435;
scaffold_1 funannotate mRNA 1792362 1793124 . + . ID=FUN_000435-T1;Parent=FUN_000435;product=hypothetical protein;
scaffold_1 funannotate CDS 1792362 1792404 . + 0 ID=FUN_000435-T1.cds;Parent=FUN_000435-T1;
scaffold_1 funannotate CDS 1792477 1793038 . + 2 ID=FUN_000435-T1.cds;Parent=FUN_000435-T1;
scaffold_1 funannotate CDS 1793118 1793124 . + 1 ID=FUN_000435-T1.cds;Parent=FUN_000435-T1;
scaffold_1 funannotate exon 1792362 1792404 . + . ID=FUN_000435-T1.exon1;Parent=FUN_000435-T1;
scaffold_1 funannotate exon 1792477 1793038 . + . ID=FUN_000435-T1.exon2;Parent=FUN_000435-T1;
scaffold_1 funannotate exon 1793118 1793124 . + . ID=FUN_000435-T1.exon3;Parent=FUN_000435-T1;
scaffold_1 funannotate gene 1794403 1794963 . + . ID=FUN_000436;
scaffold_1 funannotate mRNA 1794403 1794963 . + . ID=FUN_000436-T1;Parent=FUN_000436;product=hypothetical protein;
scaffold_1 funannotate CDS 1794403 1794963 . + 0 ID=FUN_000436-T1.cds;Parent=FUN_000436-T1;
scaffold_1 funannotate exon 1794403 1794963 . + . ID=FUN_000436-T1.exon1;Parent=FUN_000436-T1;
scaffold_1 funannotate gene 1795619 1796525 . + . ID=FUN_000437;
scaffold_1 funannotate mRNA 1795619 1796525 . + . ID=FUN_000437-T1;Parent=FUN_000437;product=hypothetical protein;
scaffold_1 funannotate CDS 1795619 1796430 . + 0 ID=FUN_000437-T1.cds;Parent=FUN_000437-T1;
scaffold_1 funannotate CDS 1796519 1796525 . + 1 ID=FUN_000437-T1.cds;Parent=FUN_000437-T1;
scaffold_1 funannotate exon 1795619 1796430 . + . ID=FUN_000437-T1.exon1;Parent=FUN_000437-T1;
scaffold_1 funannotate exon 1796519 1796525 . + . ID=FUN_000437-T1.exon2;Parent=FUN_000437-T1;
scaffold_1 funannotate gene 1802148 1805181 . + . ID=FUN_000438;
scaffold_1 funannotate mRNA 1802148 1805181 . + . ID=FUN_000438-T1;Parent=FUN_000438;product=hypothetical protein;
scaffold_1 funannotate CDS 1802148 1802925 . + 0 ID=FUN_000438-T1.cds;Parent=FUN_000438-T1;
scaffold_1 funannotate CDS 1802981 1805181 . + 2 ID=FUN_000438-T1.cds;Parent=FUN_000438-T1;
scaffold_1 funannotate exon 1802148 1802925 . + . ID=FUN_000438-T1.exon1;Parent=FUN_000438-T1;
scaffold_1 funannotate exon 1802981 1805181 . + . ID=FUN_000438-T1.exon2;Parent=FUN_000438-T1;
scaffold_1 funannotate gene 1808555 1809603 . + . ID=FUN_000439;
scaffold_1 funannotate mRNA 1808555 1809603 . + . ID=FUN_000439-T1;Parent=FUN_000439;product=hypothetical protein;
scaffold_1 funannotate CDS 1808555 1809531 . + 0 ID=FUN_000439-T1.cds;Parent=FUN_000439-T1;
scaffold_1 funannotate CDS 1809591 1809603 . + 1 ID=FUN_000439-T1.cds;Parent=FUN_000439-T1;
scaffold_1 funannotate exon 1808555 1809531 . + . ID=FUN_000439-T1.exon1;Parent=FUN_000439-T1;
scaffold_1 funannotate exon 1809591 1809603 . + . ID=FUN_000439-T1.exon2;Parent=FUN_000439-T1;
scaffold_1 funannotate gene 1810078 1810353 . + . ID=FUN_000440;
scaffold_1 funannotate mRNA 1810078 1810353 . + . ID=FUN_000440-T1;Parent=FUN_000440;product=hypothetical protein;
scaffold_1 funannotate CDS 1810078 1810353 . + 0 ID=FUN_000440-T1.cds;Parent=FUN_000440-T1;
scaffold_1 funannotate exon 1810078 1810353 . + . ID=FUN_000440-T1.exon1;Parent=FUN_000440-T1;
scaffold_1 funannotate gene 1811020 1813105 . - . ID=FUN_000441;
scaffold_1 funannotate mRNA 1811020 1813105 . - . ID=FUN_000441-T1;Parent=FUN_000441;product=hypothetical protein;
scaffold_1 funannotate CDS 1813057 1813105 . - 0 ID=FUN_000441-T1.cds;Parent=FUN_000441-T1;
scaffold_1 funannotate CDS 1812798 1812997 . - 2 ID=FUN_000441-T1.cds;Parent=FUN_000441-T1;
scaffold_1 funannotate CDS 1812267 1812736 . - 0 ID=FUN_000441-T1.cds;Parent=FUN_000441-T1;
scaffold_1 funannotate CDS 1811738 1812189 . - 1 ID=FUN_000441-T1.cds;Parent=FUN_000441-T1;
scaffold_1 funannotate CDS 1811020 1811687 . - 2 ID=FUN_000441-T1.cds;Parent=FUN_000441-T1;
scaffold_1 funannotate exon 1813057 1813105 . - . ID=FUN_000441-T1.exon1;Parent=FUN_000441-T1;
scaffold_1 funannotate exon 1812798 1812997 . - . ID=FUN_000441-T1.exon2;Parent=FUN_000441-T1;
scaffold_1 funannotate exon 1812267 1812736 . - . ID=FUN_000441-T1.exon3;Parent=FUN_000441-T1;
scaffold_1 funannotate exon 1811738 1812189 . - . ID=FUN_000441-T1.exon4;Parent=FUN_000441-T1;
scaffold_1 funannotate exon 1811020 1811687 . - . ID=FUN_000441-T1.exon5;Parent=FUN_000441-T1;
scaffold_1 funannotate gene 1814278 1814726 . + . ID=FUN_000442;
scaffold_1 funannotate mRNA 1814278 1814726 . + . ID=FUN_000442-T1;Parent=FUN_000442;product=hypothetical protein;
scaffold_1 funannotate CDS 1814278 1814346 . + 0 ID=FUN_000442-T1.cds;Parent=FUN_000442-T1;
scaffold_1 funannotate CDS 1814436 1814726 . + 0 ID=FUN_000442-T1.cds;Parent=FUN_000442-T1;
scaffold_1 funannotate exon 1814278 1814346 . + . ID=FUN_000442-T1.exon1;Parent=FUN_000442-T1;
scaffold_1 funannotate exon 1814436 1814726 . + . ID=FUN_000442-T1.exon2;Parent=FUN_000442-T1;
scaffold_1 funannotate gene 1814980 1817538 . - . ID=FUN_000443;
scaffold_1 funannotate mRNA 1814980 1817538 . - . ID=FUN_000443-T1;Parent=FUN_000443;product=hypothetical protein;
scaffold_1 funannotate CDS 1814980 1817538 . - 0 ID=FUN_000443-T1.cds;Parent=FUN_000443-T1;
scaffold_1 funannotate exon 1814980 1817538 . - . ID=FUN_000443-T1.exon1;Parent=FUN_000443-T1;
scaffold_1 funannotate gene 1819081 1820501 . + . ID=FUN_000444;
scaffold_1 funannotate mRNA 1819081 1820501 . + . ID=FUN_000444-T1;Parent=FUN_000444;product=hypothetical protein;
scaffold_1 funannotate CDS 1819081 1820379 . + 0 ID=FUN_000444-T1.cds;Parent=FUN_000444-T1;
scaffold_1 funannotate CDS 1820442 1820501 . + 0 ID=FUN_000444-T1.cds;Parent=FUN_000444-T1;
scaffold_1 funannotate exon 1819081 1820379 . + . ID=FUN_000444-T1.exon1;Parent=FUN_000444-T1;
scaffold_1 funannotate exon 1820442 1820501 . + . ID=FUN_000444-T1.exon2;Parent=FUN_000444-T1;
scaffold_1 funannotate gene 1820925 1823321 . + . ID=FUN_000445;
scaffold_1 funannotate mRNA 1820925 1823321 . + . ID=FUN_000445-T1;Parent=FUN_000445;product=Probable ATP-dependent RNA helicase prh1;Dbxref=UniProtKB/Swiss-Prot:Q03319
scaffold_1 funannotate CDS 1820925 1823321 . + 0 ID=FUN_000445-T1.cds;Parent=FUN_000445-T1;
scaffold_1 funannotate exon 1820925 1823321 . + . ID=FUN_000445-T1.exon1;Parent=FUN_000445-T1;
scaffold_1 funannotate gene 1823740 1824325 . + . ID=FUN_000446;
scaffold_1 funannotate mRNA 1823740 1824325 . + . ID=FUN_000446-T1;Parent=FUN_000446;product=Succinate dehydrogenase assembly factor 3, mitochondrial;Dbxref=UniProtKB/Swiss-Prot:Q4WHK3
scaffold_1 funannotate CDS 1823740 1823988 . + 0 ID=FUN_000446-T1.cds;Parent=FUN_000446-T1;
scaffold_1 funannotate CDS 1824071 1824170 . + 0 ID=FUN_000446-T1.cds;Parent=FUN_000446-T1;
scaffold_1 funannotate CDS 1824252 1824325 . + 2 ID=FUN_000446-T1.cds;Parent=FUN_000446-T1;
scaffold_1 funannotate exon 1823740 1823988 . + . ID=FUN_000446-T1.exon1;Parent=FUN_000446-T1;
scaffold_1 funannotate exon 1824071 1824170 . + . ID=FUN_000446-T1.exon2;Parent=FUN_000446-T1;
scaffold_1 funannotate exon 1824252 1824325 . + . ID=FUN_000446-T1.exon3;Parent=FUN_000446-T1;
scaffold_1 funannotate gene 1824526 1828211 . - . ID=FUN_000447;
scaffold_1 funannotate mRNA 1824526 1828211 . - . ID=FUN_000447-T1;Parent=FUN_000447;product=hypothetical protein;
scaffold_1 funannotate CDS 1828151 1828211 . - 0 ID=FUN_000447-T1.cds;Parent=FUN_000447-T1;
scaffold_1 funannotate CDS 1827953 1828091 . - 2 ID=FUN_000447-T1.cds;Parent=FUN_000447-T1;
scaffold_1 funannotate CDS 1827038 1827888 . - 1 ID=FUN_000447-T1.cds;Parent=FUN_000447-T1;
scaffold_1 funannotate CDS 1826750 1826981 . - 2 ID=FUN_000447-T1.cds;Parent=FUN_000447-T1;
scaffold_1 funannotate CDS 1824526 1826686 . - 1 ID=FUN_000447-T1.cds;Parent=FUN_000447-T1;
scaffold_1 funannotate exon 1828151 1828211 . - . ID=FUN_000447-T1.exon1;Parent=FUN_000447-T1;
scaffold_1 funannotate exon 1827953 1828091 . - . ID=FUN_000447-T1.exon2;Parent=FUN_000447-T1;
scaffold_1 funannotate exon 1827038 1827888 . - . ID=FUN_000447-T1.exon3;Parent=FUN_000447-T1;
scaffold_1 funannotate exon 1826750 1826981 . - . ID=FUN_000447-T1.exon4;Parent=FUN_000447-T1;
scaffold_1 funannotate exon 1824526 1826686 . - . ID=FUN_000447-T1.exon5;Parent=FUN_000447-T1;
scaffold_1 funannotate gene 1828872 1830146 . + . ID=FUN_000448;
scaffold_1 funannotate mRNA 1828872 1830146 . + . ID=FUN_000448-T1;Parent=FUN_000448;product=tRNA N6-adenosine threonylcarbamoyltransferase, mitochondrial;Dbxref=UniProtKB/Swiss-Prot:O94710
scaffold_1 funannotate CDS 1828872 1830146 . + 0 ID=FUN_000448-T1.cds;Parent=FUN_000448-T1;
scaffold_1 funannotate exon 1828872 1830146 . + . ID=FUN_000448-T1.exon1;Parent=FUN_000448-T1;
scaffold_1 funannotate gene 1833427 1836818 . - . ID=FUN_000449;
scaffold_1 funannotate mRNA 1833427 1836818 . - . ID=FUN_000449-T1;Parent=FUN_000449;product=Calcium-transporting ATPase pmrA;Dbxref=UniProtKB/Swiss-Prot:Q4WHC8
scaffold_1 funannotate CDS 1836660 1836818 . - 0 ID=FUN_000449-T1.cds;Parent=FUN_000449-T1;
scaffold_1 funannotate CDS 1835426 1836602 . - 0 ID=FUN_000449-T1.cds;Parent=FUN_000449-T1;
scaffold_1 funannotate CDS 1834023 1835363 . - 2 ID=FUN_000449-T1.cds;Parent=FUN_000449-T1;
scaffold_1 funannotate CDS 1833427 1833962 . - 2 ID=FUN_000449-T1.cds;Parent=FUN_000449-T1;
scaffold_1 funannotate exon 1836660 1836818 . - . ID=FUN_000449-T1.exon1;Parent=FUN_000449-T1;
scaffold_1 funannotate exon 1835426 1836602 . - . ID=FUN_000449-T1.exon2;Parent=FUN_000449-T1;
scaffold_1 funannotate exon 1834023 1835363 . - . ID=FUN_000449-T1.exon3;Parent=FUN_000449-T1;
scaffold_1 funannotate exon 1833427 1833962 . - . ID=FUN_000449-T1.exon4;Parent=FUN_000449-T1;
scaffold_1 funannotate gene 1838270 1840196 . + . ID=FUN_000450;
scaffold_1 funannotate mRNA 1838270 1840196 . + . ID=FUN_000450-T1;Parent=FUN_000450;product=hypothetical protein;
scaffold_1 funannotate CDS 1838270 1838533 . + 0 ID=FUN_000450-T1.cds;Parent=FUN_000450-T1;
scaffold_1 funannotate CDS 1838592 1840196 . + 0 ID=FUN_000450-T1.cds;Parent=FUN_000450-T1;
scaffold_1 funannotate exon 1838270 1838533 . + . ID=FUN_000450-T1.exon1;Parent=FUN_000450-T1;
scaffold_1 funannotate exon 1838592 1840196 . + . ID=FUN_000450-T1.exon2;Parent=FUN_000450-T1;
scaffold_1 funannotate gene 1840853 1841351 . + . ID=FUN_000451;
scaffold_1 funannotate mRNA 1840853 1841351 . + . ID=FUN_000451-T1;Parent=FUN_000451;product=hypothetical protein;
scaffold_1 funannotate CDS 1840853 1841056 . + 0 ID=FUN_000451-T1.cds;Parent=FUN_000451-T1;
scaffold_1 funannotate CDS 1841181 1841351 . + 0 ID=FUN_000451-T1.cds;Parent=FUN_000451-T1;
scaffold_1 funannotate exon 1840853 1841056 . + . ID=FUN_000451-T1.exon1;Parent=FUN_000451-T1;
scaffold_1 funannotate exon 1841181 1841351 . + . ID=FUN_000451-T1.exon2;Parent=FUN_000451-T1;
scaffold_1 funannotate gene 1841617 1842563 . - . ID=FUN_000452;
scaffold_1 funannotate mRNA 1841617 1842563 . - . ID=FUN_000452-T1;Parent=FUN_000452;product=hypothetical protein;
scaffold_1 funannotate CDS 1841764 1842563 . - 0 ID=FUN_000452-T1.cds;Parent=FUN_000452-T1;
scaffold_1 funannotate CDS 1841617 1841686 . - 1 ID=FUN_000452-T1.cds;Parent=FUN_000452-T1;
scaffold_1 funannotate exon 1841764 1842563 . - . ID=FUN_000452-T1.exon1;Parent=FUN_000452-T1;
scaffold_1 funannotate exon 1841617 1841686 . - . ID=FUN_000452-T1.exon2;Parent=FUN_000452-T1;
scaffold_1 funannotate gene 1843140 1844797 . + . ID=FUN_000453;
scaffold_1 funannotate mRNA 1843140 1844797 . + . ID=FUN_000453-T1;Parent=FUN_000453;product=hypothetical protein;
scaffold_1 funannotate CDS 1843140 1843191 . + 0 ID=FUN_000453-T1.cds;Parent=FUN_000453-T1;
scaffold_1 funannotate CDS 1843253 1843324 . + 2 ID=FUN_000453-T1.cds;Parent=FUN_000453-T1;
scaffold_1 funannotate CDS 1843394 1843846 . + 2 ID=FUN_000453-T1.cds;Parent=FUN_000453-T1;
scaffold_1 funannotate CDS 1843922 1844033 . + 2 ID=FUN_000453-T1.cds;Parent=FUN_000453-T1;
scaffold_1 funannotate CDS 1844088 1844143 . + 1 ID=FUN_000453-T1.cds;Parent=FUN_000453-T1;
scaffold_1 funannotate CDS 1844256 1844797 . + 2 ID=FUN_000453-T1.cds;Parent=FUN_000453-T1;
scaffold_1 funannotate exon 1843140 1843191 . + . ID=FUN_000453-T1.exon1;Parent=FUN_000453-T1;
scaffold_1 funannotate exon 1843253 1843324 . + . ID=FUN_000453-T1.exon2;Parent=FUN_000453-T1;
scaffold_1 funannotate exon 1843394 1843846 . + . ID=FUN_000453-T1.exon3;Parent=FUN_000453-T1;
scaffold_1 funannotate exon 1843922 1844033 . + . ID=FUN_000453-T1.exon4;Parent=FUN_000453-T1;
scaffold_1 funannotate exon 1844088 1844143 . + . ID=FUN_000453-T1.exon5;Parent=FUN_000453-T1;
scaffold_1 funannotate exon 1844256 1844797 . + . ID=FUN_000453-T1.exon6;Parent=FUN_000453-T1;
scaffold_1 funannotate gene 1846005 1847339 . + . ID=FUN_000454;
scaffold_1 funannotate mRNA 1846005 1847339 . + . ID=FUN_000454-T1;Parent=FUN_000454;product=hypothetical protein;
scaffold_1 funannotate CDS 1846005 1846537 . + 0 ID=FUN_000454-T1.cds;Parent=FUN_000454-T1;
scaffold_1 funannotate CDS 1846609 1846822 . + 1 ID=FUN_000454-T1.cds;Parent=FUN_000454-T1;
scaffold_1 funannotate CDS 1846883 1846916 . + 0 ID=FUN_000454-T1.cds;Parent=FUN_000454-T1;
scaffold_1 funannotate CDS 1846968 1847026 . + 2 ID=FUN_000454-T1.cds;Parent=FUN_000454-T1;
scaffold_1 funannotate CDS 1847096 1847160 . + 0 ID=FUN_000454-T1.cds;Parent=FUN_000454-T1;
scaffold_1 funannotate CDS 1847285 1847339 . + 1 ID=FUN_000454-T1.cds;Parent=FUN_000454-T1;
scaffold_1 funannotate exon 1846005 1846537 . + . ID=FUN_000454-T1.exon1;Parent=FUN_000454-T1;
scaffold_1 funannotate exon 1846609 1846822 . + . ID=FUN_000454-T1.exon2;Parent=FUN_000454-T1;
scaffold_1 funannotate exon 1846883 1846916 . + . ID=FUN_000454-T1.exon3;Parent=FUN_000454-T1;
scaffold_1 funannotate exon 1846968 1847026 . + . ID=FUN_000454-T1.exon4;Parent=FUN_000454-T1;
scaffold_1 funannotate exon 1847096 1847160 . + . ID=FUN_000454-T1.exon5;Parent=FUN_000454-T1;
scaffold_1 funannotate exon 1847285 1847339 . + . ID=FUN_000454-T1.exon6;Parent=FUN_000454-T1;
scaffold_1 funannotate gene 1848475 1849974 . - . ID=FUN_000455;
scaffold_1 funannotate mRNA 1848475 1849974 . - . ID=FUN_000455-T1;Parent=FUN_000455;product=hypothetical protein;
scaffold_1 funannotate CDS 1848475 1849974 . - 0 ID=FUN_000455-T1.cds;Parent=FUN_000455-T1;
scaffold_1 funannotate exon 1848475 1849974 . - . ID=FUN_000455-T1.exon1;Parent=FUN_000455-T1;
scaffold_1 funannotate gene 1853838 1854320 . - . ID=FUN_000456;
scaffold_1 funannotate mRNA 1853838 1854320 . - . ID=FUN_000456-T1;Parent=FUN_000456;product=hypothetical protein;
scaffold_1 funannotate CDS 1853838 1854320 . - 0 ID=FUN_000456-T1.cds;Parent=FUN_000456-T1;
scaffold_1 funannotate exon 1853838 1854320 . - . ID=FUN_000456-T1.exon1;Parent=FUN_000456-T1;
scaffold_1 funannotate gene 1861281 1863201 . - . ID=FUN_000457;
scaffold_1 funannotate mRNA 1861281 1863201 . - . ID=FUN_000457-T1;Parent=FUN_000457;product=hypothetical protein;
scaffold_1 funannotate CDS 1862417 1863201 . - 0 ID=FUN_000457-T1.cds;Parent=FUN_000457-T1;
scaffold_1 funannotate CDS 1861281 1862319 . - 1 ID=FUN_000457-T1.cds;Parent=FUN_000457-T1;
scaffold_1 funannotate exon 1862417 1863201 . - . ID=FUN_000457-T1.exon1;Parent=FUN_000457-T1;
scaffold_1 funannotate exon 1861281 1862319 . - . ID=FUN_000457-T1.exon2;Parent=FUN_000457-T1;
scaffold_1 funannotate gene 1876150 1877923 . + . ID=FUN_000458;
scaffold_1 funannotate mRNA 1876150 1877923 . + . ID=FUN_000458-T1;Parent=FUN_000458;product=hypothetical protein;
scaffold_1 funannotate CDS 1876150 1876218 . + 0 ID=FUN_000458-T1.cds;Parent=FUN_000458-T1;
scaffold_1 funannotate CDS 1876310 1877257 . + 0 ID=FUN_000458-T1.cds;Parent=FUN_000458-T1;
scaffold_1 funannotate CDS 1877331 1877839 . + 0 ID=FUN_000458-T1.cds;Parent=FUN_000458-T1;
scaffold_1 funannotate CDS 1877911 1877923 . + 1 ID=FUN_000458-T1.cds;Parent=FUN_000458-T1;
scaffold_1 funannotate exon 1876150 1876218 . + . ID=FUN_000458-T1.exon1;Parent=FUN_000458-T1;
scaffold_1 funannotate exon 1876310 1877257 . + . ID=FUN_000458-T1.exon2;Parent=FUN_000458-T1;
scaffold_1 funannotate exon 1877331 1877839 . + . ID=FUN_000458-T1.exon3;Parent=FUN_000458-T1;
scaffold_1 funannotate exon 1877911 1877923 . + . ID=FUN_000458-T1.exon4;Parent=FUN_000458-T1;
scaffold_1 funannotate gene 1879013 1880641 . + . ID=FUN_000459;
scaffold_1 funannotate mRNA 1879013 1880641 . + . ID=FUN_000459-T1;Parent=FUN_000459;product=Sterol 14-alpha demethylase;Dbxref=UniProtKB/Swiss-Prot:B8N2C8
scaffold_1 funannotate CDS 1879013 1879249 . + 0 ID=FUN_000459-T1.cds;Parent=FUN_000459-T1;
scaffold_1 funannotate CDS 1879328 1880641 . + 0 ID=FUN_000459-T1.cds;Parent=FUN_000459-T1;
scaffold_1 funannotate exon 1879013 1879249 . + . ID=FUN_000459-T1.exon1;Parent=FUN_000459-T1;
scaffold_1 funannotate exon 1879328 1880641 . + . ID=FUN_000459-T1.exon2;Parent=FUN_000459-T1;
scaffold_1 funannotate gene 1880825 1882972 . - . ID=FUN_000460;
scaffold_1 funannotate mRNA 1880825 1882972 . - . ID=FUN_000460-T1;Parent=FUN_000460;product=Vegetative catalase;Dbxref=UniProtKB/Swiss-Prot:P26901
scaffold_1 funannotate CDS 1882743 1882972 . - 0 ID=FUN_000460-T1.cds;Parent=FUN_000460-T1;
scaffold_1 funannotate CDS 1882630 1882686 . - 1 ID=FUN_000460-T1.cds;Parent=FUN_000460-T1;
scaffold_1 funannotate CDS 1882533 1882570 . - 1 ID=FUN_000460-T1.cds;Parent=FUN_000460-T1;
scaffold_1 funannotate CDS 1882396 1882466 . - 2 ID=FUN_000460-T1.cds;Parent=FUN_000460-T1;
scaffold_1 funannotate CDS 1882173 1882337 . - 0 ID=FUN_000460-T1.cds;Parent=FUN_000460-T1;
scaffold_1 funannotate CDS 1881107 1882105 . - 0 ID=FUN_000460-T1.cds;Parent=FUN_000460-T1;
scaffold_1 funannotate CDS 1880825 1881040 . - 0 ID=FUN_000460-T1.cds;Parent=FUN_000460-T1;
scaffold_1 funannotate exon 1882743 1882972 . - . ID=FUN_000460-T1.exon1;Parent=FUN_000460-T1;
scaffold_1 funannotate exon 1882630 1882686 . - . ID=FUN_000460-T1.exon2;Parent=FUN_000460-T1;
scaffold_1 funannotate exon 1882533 1882570 . - . ID=FUN_000460-T1.exon3;Parent=FUN_000460-T1;
scaffold_1 funannotate exon 1882396 1882466 . - . ID=FUN_000460-T1.exon4;Parent=FUN_000460-T1;
scaffold_1 funannotate exon 1882173 1882337 . - . ID=FUN_000460-T1.exon5;Parent=FUN_000460-T1;
scaffold_1 funannotate exon 1881107 1882105 . - . ID=FUN_000460-T1.exon6;Parent=FUN_000460-T1;
scaffold_1 funannotate exon 1880825 1881040 . - . ID=FUN_000460-T1.exon7;Parent=FUN_000460-T1;
scaffold_1 funannotate gene 1889341 1890333 . + . ID=FUN_000461;
scaffold_1 funannotate mRNA 1889341 1890333 . + . ID=FUN_000461-T1;Parent=FUN_000461;product=hypothetical protein;
scaffold_1 funannotate CDS 1889341 1890333 . + 0 ID=FUN_000461-T1.cds;Parent=FUN_000461-T1;
scaffold_1 funannotate exon 1889341 1890333 . + . ID=FUN_000461-T1.exon1;Parent=FUN_000461-T1;
scaffold_1 funannotate gene 1898420 1899549 . + . ID=FUN_000462;
scaffold_1 funannotate mRNA 1898420 1899549 . + . ID=FUN_000462-T1;Parent=FUN_000462;product=Mitochondrial thiamine pyrophosphate carrier 1;Dbxref=UniProtKB/Swiss-Prot:A4RF23
scaffold_1 funannotate CDS 1898420 1898443 . + 0 ID=FUN_000462-T1.cds;Parent=FUN_000462-T1;
scaffold_1 funannotate CDS 1898506 1898558 . + 0 ID=FUN_000462-T1.cds;Parent=FUN_000462-T1;
scaffold_1 funannotate CDS 1898625 1899549 . + 1 ID=FUN_000462-T1.cds;Parent=FUN_000462-T1;
scaffold_1 funannotate exon 1898420 1898443 . + . ID=FUN_000462-T1.exon1;Parent=FUN_000462-T1;
scaffold_1 funannotate exon 1898506 1898558 . + . ID=FUN_000462-T1.exon2;Parent=FUN_000462-T1;
scaffold_1 funannotate exon 1898625 1899549 . + . ID=FUN_000462-T1.exon3;Parent=FUN_000462-T1;
scaffold_1 funannotate gene 1901620 1903261 . - . ID=FUN_000463;
scaffold_1 funannotate mRNA 1901620 1903261 . - . ID=FUN_000463-T1;Parent=FUN_000463;product=hypothetical protein;
scaffold_1 funannotate CDS 1903119 1903261 . - 0 ID=FUN_000463-T1.cds;Parent=FUN_000463-T1;
scaffold_1 funannotate CDS 1901620 1903057 . - 1 ID=FUN_000463-T1.cds;Parent=FUN_000463-T1;
scaffold_1 funannotate exon 1903119 1903261 . - . ID=FUN_000463-T1.exon1;Parent=FUN_000463-T1;
scaffold_1 funannotate exon 1901620 1903057 . - . ID=FUN_000463-T1.exon2;Parent=FUN_000463-T1;
scaffold_1 funannotate gene 1907447 1907533 . - . ID=FUN_000464;
scaffold_1 funannotate tRNA 1907447 1907533 . - . ID=FUN_000464-T1;Parent=FUN_000464;product=tRNA-Tyr;
scaffold_1 funannotate exon 1907447 1907533 . - . ID=FUN_000464-T1.exon1;Parent=FUN_000464-T1;
scaffold_1 funannotate gene 1907783 1908151 . - . ID=FUN_000465;
scaffold_1 funannotate mRNA 1907783 1908151 . - . ID=FUN_000465-T1;Parent=FUN_000465;product=hypothetical protein;
scaffold_1 funannotate CDS 1908066 1908151 . - 0 ID=FUN_000465-T1.cds;Parent=FUN_000465-T1;
scaffold_1 funannotate CDS 1907783 1907993 . - 1 ID=FUN_000465-T1.cds;Parent=FUN_000465-T1;
scaffold_1 funannotate exon 1908066 1908151 . - . ID=FUN_000465-T1.exon1;Parent=FUN_000465-T1;
scaffold_1 funannotate exon 1907783 1907993 . - . ID=FUN_000465-T1.exon2;Parent=FUN_000465-T1;
scaffold_1 funannotate gene 1908926 1909666 . + . ID=FUN_000466;
scaffold_1 funannotate mRNA 1908926 1909666 . + . ID=FUN_000466-T1;Parent=FUN_000466;product=hypothetical protein;
scaffold_1 funannotate CDS 1908926 1909013 . + 0 ID=FUN_000466-T1.cds;Parent=FUN_000466-T1;
scaffold_1 funannotate CDS 1909092 1909666 . + 2 ID=FUN_000466-T1.cds;Parent=FUN_000466-T1;
scaffold_1 funannotate exon 1908926 1909013 . + . ID=FUN_000466-T1.exon1;Parent=FUN_000466-T1;
scaffold_1 funannotate exon 1909092 1909666 . + . ID=FUN_000466-T1.exon2;Parent=FUN_000466-T1;
scaffold_1 funannotate gene 1910313 1911928 . + . ID=FUN_000467;
scaffold_1 funannotate mRNA 1910313 1911928 . + . ID=FUN_000467-T1;Parent=FUN_000467;product=hypothetical protein;
scaffold_1 funannotate CDS 1910313 1910474 . + 0 ID=FUN_000467-T1.cds;Parent=FUN_000467-T1;
scaffold_1 funannotate CDS 1910527 1911424 . + 0 ID=FUN_000467-T1.cds;Parent=FUN_000467-T1;
scaffold_1 funannotate CDS 1911516 1911928 . + 2 ID=FUN_000467-T1.cds;Parent=FUN_000467-T1;
scaffold_1 funannotate exon 1910313 1910474 . + . ID=FUN_000467-T1.exon1;Parent=FUN_000467-T1;
scaffold_1 funannotate exon 1910527 1911424 . + . ID=FUN_000467-T1.exon2;Parent=FUN_000467-T1;
scaffold_1 funannotate exon 1911516 1911928 . + . ID=FUN_000467-T1.exon3;Parent=FUN_000467-T1;
scaffold_1 funannotate gene 1912324 1913765 . - . ID=FUN_000468;
scaffold_1 funannotate mRNA 1912324 1913765 . - . ID=FUN_000468-T1;Parent=FUN_000468;product=hypothetical protein;
scaffold_1 funannotate CDS 1913718 1913765 . - 0 ID=FUN_000468-T1.cds;Parent=FUN_000468-T1;
scaffold_1 funannotate CDS 1913541 1913642 . - 0 ID=FUN_000468-T1.cds;Parent=FUN_000468-T1;
scaffold_1 funannotate CDS 1913287 1913321 . - 0 ID=FUN_000468-T1.cds;Parent=FUN_000468-T1;
scaffold_1 funannotate CDS 1913200 1913231 . - 1 ID=FUN_000468-T1.cds;Parent=FUN_000468-T1;
scaffold_1 funannotate CDS 1913089 1913146 . - 2 ID=FUN_000468-T1.cds;Parent=FUN_000468-T1;
scaffold_1 funannotate CDS 1912968 1913034 . - 1 ID=FUN_000468-T1.cds;Parent=FUN_000468-T1;
scaffold_1 funannotate CDS 1912324 1912908 . - 0 ID=FUN_000468-T1.cds;Parent=FUN_000468-T1;
scaffold_1 funannotate exon 1913718 1913765 . - . ID=FUN_000468-T1.exon1;Parent=FUN_000468-T1;
scaffold_1 funannotate exon 1913541 1913642 . - . ID=FUN_000468-T1.exon2;Parent=FUN_000468-T1;
scaffold_1 funannotate exon 1913287 1913321 . - . ID=FUN_000468-T1.exon3;Parent=FUN_000468-T1;
scaffold_1 funannotate exon 1913200 1913231 . - . ID=FUN_000468-T1.exon4;Parent=FUN_000468-T1;
scaffold_1 funannotate exon 1913089 1913146 . - . ID=FUN_000468-T1.exon5;Parent=FUN_000468-T1;
scaffold_1 funannotate exon 1912968 1913034 . - . ID=FUN_000468-T1.exon6;Parent=FUN_000468-T1;
scaffold_1 funannotate exon 1912324 1912908 . - . ID=FUN_000468-T1.exon7;Parent=FUN_000468-T1;
scaffold_1 funannotate gene 1914986 1915856 . + . ID=FUN_000469;
scaffold_1 funannotate mRNA 1914986 1915856 . + . ID=FUN_000469-T1;Parent=FUN_000469;product=Mannan polymerase complex subunit MNN9;Dbxref=UniProtKB/Swiss-Prot:P53697
scaffold_1 funannotate CDS 1914986 1915777 . + 0 ID=FUN_000469-T1.cds;Parent=FUN_000469-T1;
scaffold_1 funannotate CDS 1915836 1915856 . + 0 ID=FUN_000469-T1.cds;Parent=FUN_000469-T1;
scaffold_1 funannotate exon 1914986 1915777 . + . ID=FUN_000469-T1.exon1;Parent=FUN_000469-T1;
scaffold_1 funannotate exon 1915836 1915856 . + . ID=FUN_000469-T1.exon2;Parent=FUN_000469-T1;
scaffold_1 funannotate gene 1916605 1917206 . - . ID=FUN_000470;
scaffold_1 funannotate mRNA 1916605 1917206 . - . ID=FUN_000470-T1;Parent=FUN_000470;product=Ubiquitin-conjugating enzyme E2 PEX4;Dbxref=UniProtKB/Swiss-Prot:I1RRW0
scaffold_1 funannotate CDS 1917029 1917206 . - 0 ID=FUN_000470-T1.cds;Parent=FUN_000470-T1;
scaffold_1 funannotate CDS 1916605 1916930 . - 2 ID=FUN_000470-T1.cds;Parent=FUN_000470-T1;
scaffold_1 funannotate exon 1917029 1917206 . - . ID=FUN_000470-T1.exon1;Parent=FUN_000470-T1;
scaffold_1 funannotate exon 1916605 1916930 . - . ID=FUN_000470-T1.exon2;Parent=FUN_000470-T1;
scaffold_1 funannotate gene 1923707 1925265 . + . ID=FUN_000471;
scaffold_1 funannotate mRNA 1923707 1925265 . + . ID=FUN_000471-T1;Parent=FUN_000471;product=hypothetical protein;
scaffold_1 funannotate CDS 1923707 1925265 . + 2 ID=FUN_000471-T1.cds;Parent=FUN_000471-T1;
scaffold_1 funannotate exon 1923707 1925265 . + . ID=FUN_000471-T1.exon1;Parent=FUN_000471-T1;
scaffold_1 funannotate gene 1926135 1926674 . + . ID=FUN_000472;
scaffold_1 funannotate mRNA 1926135 1926674 . + . ID=FUN_000472-T1;Parent=FUN_000472;product=rRNA-processing protein CGR1;Dbxref=UniProtKB/Swiss-Prot:Q2HDR6
scaffold_1 funannotate CDS 1926135 1926198 . + 0 ID=FUN_000472-T1.cds;Parent=FUN_000472-T1;
scaffold_1 funannotate CDS 1926273 1926418 . + 2 ID=FUN_000472-T1.cds;Parent=FUN_000472-T1;
scaffold_1 funannotate CDS 1926534 1926674 . + 0 ID=FUN_000472-T1.cds;Parent=FUN_000472-T1;
scaffold_1 funannotate exon 1926135 1926198 . + . ID=FUN_000472-T1.exon1;Parent=FUN_000472-T1;
scaffold_1 funannotate exon 1926273 1926418 . + . ID=FUN_000472-T1.exon2;Parent=FUN_000472-T1;
scaffold_1 funannotate exon 1926534 1926674 . + . ID=FUN_000472-T1.exon3;Parent=FUN_000472-T1;
scaffold_1 funannotate gene 1930001 1933282 . + . ID=FUN_000473;
scaffold_1 funannotate mRNA 1930001 1933282 . + . ID=FUN_000473-T1;Parent=FUN_000473;product=hypothetical protein;
scaffold_1 funannotate CDS 1930001 1930130 . + 0 ID=FUN_000473-T1.cds;Parent=FUN_000473-T1;
scaffold_1 funannotate CDS 1930232 1930461 . + 2 ID=FUN_000473-T1.cds;Parent=FUN_000473-T1;
scaffold_1 funannotate CDS 1930542 1930850 . + 0 ID=FUN_000473-T1.cds;Parent=FUN_000473-T1;
scaffold_1 funannotate CDS 1930929 1931238 . + 0 ID=FUN_000473-T1.cds;Parent=FUN_000473-T1;
scaffold_1 funannotate CDS 1931299 1931399 . + 2 ID=FUN_000473-T1.cds;Parent=FUN_000473-T1;
scaffold_1 funannotate CDS 1931455 1931711 . + 0 ID=FUN_000473-T1.cds;Parent=FUN_000473-T1;
scaffold_1 funannotate CDS 1931794 1933282 . + 1 ID=FUN_000473-T1.cds;Parent=FUN_000473-T1;
scaffold_1 funannotate exon 1930001 1930130 . + . ID=FUN_000473-T1.exon1;Parent=FUN_000473-T1;
scaffold_1 funannotate exon 1930232 1930461 . + . ID=FUN_000473-T1.exon2;Parent=FUN_000473-T1;
scaffold_1 funannotate exon 1930542 1930850 . + . ID=FUN_000473-T1.exon3;Parent=FUN_000473-T1;
scaffold_1 funannotate exon 1930929 1931238 . + . ID=FUN_000473-T1.exon4;Parent=FUN_000473-T1;
scaffold_1 funannotate exon 1931299 1931399 . + . ID=FUN_000473-T1.exon5;Parent=FUN_000473-T1;
scaffold_1 funannotate exon 1931455 1931711 . + . ID=FUN_000473-T1.exon6;Parent=FUN_000473-T1;
scaffold_1 funannotate exon 1931794 1933282 . + . ID=FUN_000473-T1.exon7;Parent=FUN_000473-T1;
scaffold_1 funannotate gene 1934045 1936290 . + . ID=FUN_000474;
scaffold_1 funannotate mRNA 1934045 1936290 . + . ID=FUN_000474-T1;Parent=FUN_000474;product=Probable succinate dehydrogenase [ubiquinone] flavoprotein subunit, mitochondrial;Dbxref=UniProtKB/Swiss-Prot:Q9UTJ7
scaffold_1 funannotate CDS 1934045 1934156 . + 0 ID=FUN_000474-T1.cds;Parent=FUN_000474-T1;
scaffold_1 funannotate CDS 1934222 1934295 . + 2 ID=FUN_000474-T1.cds;Parent=FUN_000474-T1;
scaffold_1 funannotate CDS 1934371 1934699 . + 0 ID=FUN_000474-T1.cds;Parent=FUN_000474-T1;
scaffold_1 funannotate CDS 1934779 1936005 . + 1 ID=FUN_000474-T1.cds;Parent=FUN_000474-T1;
scaffold_1 funannotate CDS 1936071 1936290 . + 1 ID=FUN_000474-T1.cds;Parent=FUN_000474-T1;
scaffold_1 funannotate exon 1934045 1934156 . + . ID=FUN_000474-T1.exon1;Parent=FUN_000474-T1;
scaffold_1 funannotate exon 1934222 1934295 . + . ID=FUN_000474-T1.exon2;Parent=FUN_000474-T1;
scaffold_1 funannotate exon 1934371 1934699 . + . ID=FUN_000474-T1.exon3;Parent=FUN_000474-T1;
scaffold_1 funannotate exon 1934779 1936005 . + . ID=FUN_000474-T1.exon4;Parent=FUN_000474-T1;
scaffold_1 funannotate exon 1936071 1936290 . + . ID=FUN_000474-T1.exon5;Parent=FUN_000474-T1;
scaffold_1 funannotate gene 1936970 1937758 . + . ID=FUN_000475;
scaffold_1 funannotate mRNA 1936970 1937758 . + . ID=FUN_000475-T1;Parent=FUN_000475;product=hypothetical protein;
scaffold_1 funannotate CDS 1936970 1937758 . + 0 ID=FUN_000475-T1.cds;Parent=FUN_000475-T1;
scaffold_1 funannotate exon 1936970 1937758 . + . ID=FUN_000475-T1.exon1;Parent=FUN_000475-T1;
scaffold_1 funannotate gene 1939357 1940343 . + . ID=FUN_000476;
scaffold_1 funannotate mRNA 1939357 1940343 . + . ID=FUN_000476-T1;Parent=FUN_000476;product=3-dehydroshikimate dehydratase;Dbxref=UniProtKB/Swiss-Prot:P07046
scaffold_1 funannotate CDS 1939357 1940343 . + 0 ID=FUN_000476-T1.cds;Parent=FUN_000476-T1;
scaffold_1 funannotate exon 1939357 1940343 . + . ID=FUN_000476-T1.exon1;Parent=FUN_000476-T1;
scaffold_1 funannotate gene 1940612 1941968 . - . ID=FUN_000477;
scaffold_1 funannotate mRNA 1940612 1941968 . - . ID=FUN_000477-T1;Parent=FUN_000477;product=hypothetical protein;
scaffold_1 funannotate CDS 1941806 1941968 . - 0 ID=FUN_000477-T1.cds;Parent=FUN_000477-T1;
scaffold_1 funannotate CDS 1940612 1941729 . - 2 ID=FUN_000477-T1.cds;Parent=FUN_000477-T1;
scaffold_1 funannotate exon 1941806 1941968 . - . ID=FUN_000477-T1.exon1;Parent=FUN_000477-T1;
scaffold_1 funannotate exon 1940612 1941729 . - . ID=FUN_000477-T1.exon2;Parent=FUN_000477-T1;
scaffold_1 funannotate gene 1950028 1951873 . + . ID=FUN_000478;
scaffold_1 funannotate mRNA 1950028 1951873 . + . ID=FUN_000478-T1;Parent=FUN_000478;product=Oxysterol-binding protein-like protein OBPalpha;Dbxref=UniProtKB/Swiss-Prot:Q9UW21
scaffold_1 funannotate CDS 1950028 1950139 . + 0 ID=FUN_000478-T1.cds;Parent=FUN_000478-T1;
scaffold_1 funannotate CDS 1950204 1950309 . + 2 ID=FUN_000478-T1.cds;Parent=FUN_000478-T1;
scaffold_1 funannotate CDS 1950391 1950501 . + 1 ID=FUN_000478-T1.cds;Parent=FUN_000478-T1;
scaffold_1 funannotate CDS 1950576 1950854 . + 1 ID=FUN_000478-T1.cds;Parent=FUN_000478-T1;
scaffold_1 funannotate CDS 1950928 1951177 . + 1 ID=FUN_000478-T1.cds;Parent=FUN_000478-T1;
scaffold_1 funannotate CDS 1951256 1951569 . + 0 ID=FUN_000478-T1.cds;Parent=FUN_000478-T1;
scaffold_1 funannotate CDS 1951675 1951873 . + 1 ID=FUN_000478-T1.cds;Parent=FUN_000478-T1;
scaffold_1 funannotate exon 1950028 1950139 . + . ID=FUN_000478-T1.exon1;Parent=FUN_000478-T1;
scaffold_1 funannotate exon 1950204 1950309 . + . ID=FUN_000478-T1.exon2;Parent=FUN_000478-T1;
scaffold_1 funannotate exon 1950391 1950501 . + . ID=FUN_000478-T1.exon3;Parent=FUN_000478-T1;
scaffold_1 funannotate exon 1950576 1950854 . + . ID=FUN_000478-T1.exon4;Parent=FUN_000478-T1;
scaffold_1 funannotate exon 1950928 1951177 . + . ID=FUN_000478-T1.exon5;Parent=FUN_000478-T1;
scaffold_1 funannotate exon 1951256 1951569 . + . ID=FUN_000478-T1.exon6;Parent=FUN_000478-T1;
scaffold_1 funannotate exon 1951675 1951873 . + . ID=FUN_000478-T1.exon7;Parent=FUN_000478-T1;
scaffold_1 funannotate gene 1952324 1953134 . - . ID=FUN_000479;
scaffold_1 funannotate mRNA 1952324 1953134 . - . ID=FUN_000479-T1;Parent=FUN_000479;product=Splicing factor U2AF 23 kDa subunit;Dbxref=UniProtKB/Swiss-Prot:Q09176
scaffold_1 funannotate CDS 1953069 1953134 . - 0 ID=FUN_000479-T1.cds;Parent=FUN_000479-T1;
scaffold_1 funannotate CDS 1952749 1952983 . - 0 ID=FUN_000479-T1.cds;Parent=FUN_000479-T1;
scaffold_1 funannotate CDS 1952324 1952652 . - 2 ID=FUN_000479-T1.cds;Parent=FUN_000479-T1;
scaffold_1 funannotate exon 1953069 1953134 . - . ID=FUN_000479-T1.exon1;Parent=FUN_000479-T1;
scaffold_1 funannotate exon 1952749 1952983 . - . ID=FUN_000479-T1.exon2;Parent=FUN_000479-T1;
scaffold_1 funannotate exon 1952324 1952652 . - . ID=FUN_000479-T1.exon3;Parent=FUN_000479-T1;
scaffold_1 funannotate gene 1953938 1956094 . + . ID=FUN_000480;
scaffold_1 funannotate mRNA 1953938 1956094 . + . ID=FUN_000480-T1;Parent=FUN_000480;product=hypothetical protein;
scaffold_1 funannotate CDS 1953938 1956094 . + 0 ID=FUN_000480-T1.cds;Parent=FUN_000480-T1;
scaffold_1 funannotate exon 1953938 1956094 . + . ID=FUN_000480-T1.exon1;Parent=FUN_000480-T1;
scaffold_1 funannotate gene 1960975 1961996 . + . ID=FUN_000481;
scaffold_1 funannotate mRNA 1960975 1961996 . + . ID=FUN_000481-T1;Parent=FUN_000481;product=hypothetical protein;
scaffold_1 funannotate CDS 1960975 1961347 . + 0 ID=FUN_000481-T1.cds;Parent=FUN_000481-T1;
scaffold_1 funannotate CDS 1961416 1961996 . + 2 ID=FUN_000481-T1.cds;Parent=FUN_000481-T1;
scaffold_1 funannotate exon 1960975 1961347 . + . ID=FUN_000481-T1.exon1;Parent=FUN_000481-T1;
scaffold_1 funannotate exon 1961416 1961996 . + . ID=FUN_000481-T1.exon2;Parent=FUN_000481-T1;
scaffold_1 funannotate gene 1970288 1973677 . - . ID=FUN_000482;
scaffold_1 funannotate mRNA 1970288 1973677 . - . ID=FUN_000482-T1;Parent=FUN_000482;product=Alpha-mannosidase;Dbxref=UniProtKB/Swiss-Prot:Q9UT61
scaffold_1 funannotate CDS 1973529 1973677 . - 0 ID=FUN_000482-T1.cds;Parent=FUN_000482-T1;
scaffold_1 funannotate CDS 1971710 1973459 . - 1 ID=FUN_000482-T1.cds;Parent=FUN_000482-T1;
scaffold_1 funannotate CDS 1970288 1971631 . - 0 ID=FUN_000482-T1.cds;Parent=FUN_000482-T1;
scaffold_1 funannotate exon 1973529 1973677 . - . ID=FUN_000482-T1.exon1;Parent=FUN_000482-T1;
scaffold_1 funannotate exon 1971710 1973459 . - . ID=FUN_000482-T1.exon2;Parent=FUN_000482-T1;
scaffold_1 funannotate exon 1970288 1971631 . - . ID=FUN_000482-T1.exon3;Parent=FUN_000482-T1;
scaffold_1 funannotate gene 1979145 1981835 . + . ID=FUN_000483;
scaffold_1 funannotate mRNA 1979145 1981835 . + . ID=FUN_000483-T1;Parent=FUN_000483;product=MutS protein homolog 1;Dbxref=UniProtKB/Swiss-Prot:O13921
scaffold_1 funannotate CDS 1979145 1980045 . + 0 ID=FUN_000483-T1.cds;Parent=FUN_000483-T1;
scaffold_1 funannotate CDS 1980106 1981835 . + 2 ID=FUN_000483-T1.cds;Parent=FUN_000483-T1;
scaffold_1 funannotate exon 1979145 1980045 . + . ID=FUN_000483-T1.exon1;Parent=FUN_000483-T1;
scaffold_1 funannotate exon 1980106 1981835 . + . ID=FUN_000483-T1.exon2;Parent=FUN_000483-T1;
scaffold_1 funannotate gene 1983755 1985428 . + . ID=FUN_000484;
scaffold_1 funannotate mRNA 1983755 1985428 . + . ID=FUN_000484-T1;Parent=FUN_000484;product=tRNA (guanine-N(7)-)-methyltransferase non-catalytic subunit trm82;Dbxref=UniProtKB/Swiss-Prot:A7F9K1
scaffold_1 funannotate CDS 1983755 1984266 . + 0 ID=FUN_000484-T1.cds;Parent=FUN_000484-T1;
scaffold_1 funannotate CDS 1984319 1984996 . + 1 ID=FUN_000484-T1.cds;Parent=FUN_000484-T1;
scaffold_1 funannotate CDS 1985068 1985428 . + 1 ID=FUN_000484-T1.cds;Parent=FUN_000484-T1;
scaffold_1 funannotate exon 1983755 1984266 . + . ID=FUN_000484-T1.exon1;Parent=FUN_000484-T1;
scaffold_1 funannotate exon 1984319 1984996 . + . ID=FUN_000484-T1.exon2;Parent=FUN_000484-T1;
scaffold_1 funannotate exon 1985068 1985428 . + . ID=FUN_000484-T1.exon3;Parent=FUN_000484-T1;
scaffold_1 funannotate gene 1986076 1987534 . - . ID=FUN_000485;
scaffold_1 funannotate mRNA 1986076 1987534 . - . ID=FUN_000485-T1;Parent=FUN_000485;product=Mitochondrial protein import protein mas5;Dbxref=UniProtKB/Swiss-Prot:O74752
scaffold_1 funannotate CDS 1987499 1987534 . - 0 ID=FUN_000485-T1.cds;Parent=FUN_000485-T1;
scaffold_1 funannotate CDS 1987369 1987438 . - 0 ID=FUN_000485-T1.cds;Parent=FUN_000485-T1;
scaffold_1 funannotate CDS 1986461 1987288 . - 2 ID=FUN_000485-T1.cds;Parent=FUN_000485-T1;
scaffold_1 funannotate CDS 1986076 1986395 . - 2 ID=FUN_000485-T1.cds;Parent=FUN_000485-T1;
scaffold_1 funannotate exon 1987499 1987534 . - . ID=FUN_000485-T1.exon1;Parent=FUN_000485-T1;
scaffold_1 funannotate exon 1987369 1987438 . - . ID=FUN_000485-T1.exon2;Parent=FUN_000485-T1;
scaffold_1 funannotate exon 1986461 1987288 . - . ID=FUN_000485-T1.exon3;Parent=FUN_000485-T1;
scaffold_1 funannotate exon 1986076 1986395 . - . ID=FUN_000485-T1.exon4;Parent=FUN_000485-T1;
scaffold_1 funannotate gene 1989197 1994729 . - . ID=FUN_000486;
scaffold_1 funannotate mRNA 1989197 1994729 . - . ID=FUN_000486-T1;Parent=FUN_000486;product=hypothetical protein;
scaffold_1 funannotate CDS 1994709 1994729 . - 0 ID=FUN_000486-T1.cds;Parent=FUN_000486-T1;
scaffold_1 funannotate CDS 1993882 1994542 . - 0 ID=FUN_000486-T1.cds;Parent=FUN_000486-T1;
scaffold_1 funannotate CDS 1993288 1993771 . - 2 ID=FUN_000486-T1.cds;Parent=FUN_000486-T1;
scaffold_1 funannotate CDS 1991223 1993044 . - 1 ID=FUN_000486-T1.cds;Parent=FUN_000486-T1;
scaffold_1 funannotate CDS 1990762 1991158 . - 0 ID=FUN_000486-T1.cds;Parent=FUN_000486-T1;
scaffold_1 funannotate CDS 1989197 1990698 . - 2 ID=FUN_000486-T1.cds;Parent=FUN_000486-T1;
scaffold_1 funannotate exon 1994709 1994729 . - . ID=FUN_000486-T1.exon1;Parent=FUN_000486-T1;
scaffold_1 funannotate exon 1993882 1994542 . - . ID=FUN_000486-T1.exon2;Parent=FUN_000486-T1;
scaffold_1 funannotate exon 1993288 1993771 . - . ID=FUN_000486-T1.exon3;Parent=FUN_000486-T1;
scaffold_1 funannotate exon 1991223 1993044 . - . ID=FUN_000486-T1.exon4;Parent=FUN_000486-T1;
scaffold_1 funannotate exon 1990762 1991158 . - . ID=FUN_000486-T1.exon5;Parent=FUN_000486-T1;
scaffold_1 funannotate exon 1989197 1990698 . - . ID=FUN_000486-T1.exon6;Parent=FUN_000486-T1;
scaffold_1 funannotate gene 1998087 1999547 . - . ID=FUN_000487;
scaffold_1 funannotate mRNA 1998087 1999547 . - . ID=FUN_000487-T1;Parent=FUN_000487;product=Proline iminopeptidase aneH;Dbxref=UniProtKB/Swiss-Prot:A0A1L9WUM2
scaffold_1 funannotate CDS 1999499 1999547 . - 0 ID=FUN_000487-T1.cds;Parent=FUN_000487-T1;
scaffold_1 funannotate CDS 1998087 1999441 . - 2 ID=FUN_000487-T1.cds;Parent=FUN_000487-T1;
scaffold_1 funannotate exon 1999499 1999547 . - . ID=FUN_000487-T1.exon1;Parent=FUN_000487-T1;
scaffold_1 funannotate exon 1998087 1999441 . - . ID=FUN_000487-T1.exon2;Parent=FUN_000487-T1;
scaffold_1 funannotate gene 2000232 2001947 . + . ID=FUN_000488;
scaffold_1 funannotate mRNA 2000232 2001947 . + . ID=FUN_000488-T1;Parent=FUN_000488;product=hypothetical protein;
scaffold_1 funannotate CDS 2000232 2000354 . + 0 ID=FUN_000488-T1.cds;Parent=FUN_000488-T1;
scaffold_1 funannotate CDS 2000592 2001947 . + 0 ID=FUN_000488-T1.cds;Parent=FUN_000488-T1;
scaffold_1 funannotate exon 2000232 2000354 . + . ID=FUN_000488-T1.exon1;Parent=FUN_000488-T1;
scaffold_1 funannotate exon 2000592 2001947 . + . ID=FUN_000488-T1.exon2;Parent=FUN_000488-T1;
scaffold_1 funannotate gene 2004394 2006746 . - . ID=FUN_000489;
scaffold_1 funannotate mRNA 2004394 2006746 . - . ID=FUN_000489-T1;Parent=FUN_000489;product=hypothetical protein;
scaffold_1 funannotate CDS 2005803 2006746 . - 0 ID=FUN_000489-T1.cds;Parent=FUN_000489-T1;
scaffold_1 funannotate CDS 2005084 2005740 . - 1 ID=FUN_000489-T1.cds;Parent=FUN_000489-T1;
scaffold_1 funannotate CDS 2004394 2004991 . - 1 ID=FUN_000489-T1.cds;Parent=FUN_000489-T1;
scaffold_1 funannotate exon 2005803 2006746 . - . ID=FUN_000489-T1.exon1;Parent=FUN_000489-T1;
scaffold_1 funannotate exon 2005084 2005740 . - . ID=FUN_000489-T1.exon2;Parent=FUN_000489-T1;
scaffold_1 funannotate exon 2004394 2004991 . - . ID=FUN_000489-T1.exon3;Parent=FUN_000489-T1;
scaffold_1 funannotate gene 2008155 2009782 . - . ID=FUN_000490;
scaffold_1 funannotate mRNA 2008155 2009782 . - . ID=FUN_000490-T1;Parent=FUN_000490;product=Arginine-specific demethylase JMJ22;Dbxref=UniProtKB/Swiss-Prot:Q67XX3
scaffold_1 funannotate CDS 2009478 2009782 . - 0 ID=FUN_000490-T1.cds;Parent=FUN_000490-T1;
scaffold_1 funannotate CDS 2008155 2009328 . - 1 ID=FUN_000490-T1.cds;Parent=FUN_000490-T1;
scaffold_1 funannotate exon 2009478 2009782 . - . ID=FUN_000490-T1.exon1;Parent=FUN_000490-T1;
scaffold_1 funannotate exon 2008155 2009328 . - . ID=FUN_000490-T1.exon2;Parent=FUN_000490-T1;
scaffold_1 funannotate gene 2010875 2012497 . + . ID=FUN_000491;
scaffold_1 funannotate mRNA 2010875 2012497 . + . ID=FUN_000491-T1;Parent=FUN_000491;product=ATP-dependent RNA helicase eIF4A;Dbxref=UniProtKB/Swiss-Prot:Q7RV88
scaffold_1 funannotate CDS 2010875 2010911 . + 0 ID=FUN_000491-T1.cds;Parent=FUN_000491-T1;
scaffold_1 funannotate CDS 2011099 2011173 . + 2 ID=FUN_000491-T1.cds;Parent=FUN_000491-T1;
scaffold_1 funannotate CDS 2011251 2011319 . + 2 ID=FUN_000491-T1.cds;Parent=FUN_000491-T1;
scaffold_1 funannotate CDS 2011420 2011778 . + 2 ID=FUN_000491-T1.cds;Parent=FUN_000491-T1;
scaffold_1 funannotate CDS 2011844 2012497 . + 0 ID=FUN_000491-T1.cds;Parent=FUN_000491-T1;
scaffold_1 funannotate exon 2010875 2010911 . + . ID=FUN_000491-T1.exon1;Parent=FUN_000491-T1;
scaffold_1 funannotate exon 2011099 2011173 . + . ID=FUN_000491-T1.exon2;Parent=FUN_000491-T1;
scaffold_1 funannotate exon 2011251 2011319 . + . ID=FUN_000491-T1.exon3;Parent=FUN_000491-T1;
scaffold_1 funannotate exon 2011420 2011778 . + . ID=FUN_000491-T1.exon4;Parent=FUN_000491-T1;
scaffold_1 funannotate exon 2011844 2012497 . + . ID=FUN_000491-T1.exon5;Parent=FUN_000491-T1;
scaffold_1 funannotate gene 2013569 2014891 . + . ID=FUN_000492;
scaffold_1 funannotate mRNA 2013569 2014891 . + . ID=FUN_000492-T1;Parent=FUN_000492;product=Threonylcarbamoyl-AMP synthase;Dbxref=UniProtKB/Swiss-Prot:O94530
scaffold_1 funannotate CDS 2013569 2014891 . + 0 ID=FUN_000492-T1.cds;Parent=FUN_000492-T1;
scaffold_1 funannotate exon 2013569 2014891 . + . ID=FUN_000492-T1.exon1;Parent=FUN_000492-T1;
scaffold_1 funannotate gene 2015029 2015766 . - . ID=FUN_000493;
scaffold_1 funannotate mRNA 2015029 2015766 . - . ID=FUN_000493-T1;Parent=FUN_000493;product=Probable coatomer subunit zeta;Dbxref=UniProtKB/Swiss-Prot:O74891
scaffold_1 funannotate CDS 2015643 2015766 . - 0 ID=FUN_000493-T1.cds;Parent=FUN_000493-T1;
scaffold_1 funannotate CDS 2015327 2015558 . - 2 ID=FUN_000493-T1.cds;Parent=FUN_000493-T1;
scaffold_1 funannotate CDS 2015029 2015269 . - 1 ID=FUN_000493-T1.cds;Parent=FUN_000493-T1;
scaffold_1 funannotate exon 2015643 2015766 . - . ID=FUN_000493-T1.exon1;Parent=FUN_000493-T1;
scaffold_1 funannotate exon 2015327 2015558 . - . ID=FUN_000493-T1.exon2;Parent=FUN_000493-T1;
scaffold_1 funannotate exon 2015029 2015269 . - . ID=FUN_000493-T1.exon3;Parent=FUN_000493-T1;
scaffold_1 funannotate gene 2016200 2019457 . + . ID=FUN_000494;
scaffold_1 funannotate mRNA 2016200 2019457 . + . ID=FUN_000494-T1;Parent=FUN_000494;product=DNA replication licensing factor mcm4;Dbxref=UniProtKB/Swiss-Prot:P29458
scaffold_1 funannotate CDS 2016200 2016563 . + 0 ID=FUN_000494-T1.cds;Parent=FUN_000494-T1;
scaffold_1 funannotate CDS 2016626 2017468 . + 2 ID=FUN_000494-T1.cds;Parent=FUN_000494-T1;
scaffold_1 funannotate CDS 2017532 2018820 . + 2 ID=FUN_000494-T1.cds;Parent=FUN_000494-T1;
scaffold_1 funannotate CDS 2018879 2019457 . + 0 ID=FUN_000494-T1.cds;Parent=FUN_000494-T1;
scaffold_1 funannotate exon 2016200 2016563 . + . ID=FUN_000494-T1.exon1;Parent=FUN_000494-T1;
scaffold_1 funannotate exon 2016626 2017468 . + . ID=FUN_000494-T1.exon2;Parent=FUN_000494-T1;
scaffold_1 funannotate exon 2017532 2018820 . + . ID=FUN_000494-T1.exon3;Parent=FUN_000494-T1;
scaffold_1 funannotate exon 2018879 2019457 . + . ID=FUN_000494-T1.exon4;Parent=FUN_000494-T1;
scaffold_1 funannotate gene 2020327 2021346 . - . ID=FUN_000495;
scaffold_1 funannotate mRNA 2020327 2021346 . - . ID=FUN_000495-T1;Parent=FUN_000495;product=Mediator of RNA polymerase II transcription subunit 6;Dbxref=UniProtKB/Swiss-Prot:Q9HED8
scaffold_1 funannotate CDS 2020918 2021346 . - 0 ID=FUN_000495-T1.cds;Parent=FUN_000495-T1;
scaffold_1 funannotate CDS 2020327 2020848 . - 0 ID=FUN_000495-T1.cds;Parent=FUN_000495-T1;
scaffold_1 funannotate exon 2020918 2021346 . - . ID=FUN_000495-T1.exon1;Parent=FUN_000495-T1;
scaffold_1 funannotate exon 2020327 2020848 . - . ID=FUN_000495-T1.exon2;Parent=FUN_000495-T1;
scaffold_1 funannotate gene 2027292 2028168 . + . ID=FUN_000496;
scaffold_1 funannotate mRNA 2027292 2028168 . + . ID=FUN_000496-T1;Parent=FUN_000496;product=hypothetical protein;
scaffold_1 funannotate CDS 2027292 2027629 . + 0 ID=FUN_000496-T1.cds;Parent=FUN_000496-T1;
scaffold_1 funannotate CDS 2027712 2028168 . + 1 ID=FUN_000496-T1.cds;Parent=FUN_000496-T1;
scaffold_1 funannotate exon 2027292 2027629 . + . ID=FUN_000496-T1.exon1;Parent=FUN_000496-T1;
scaffold_1 funannotate exon 2027712 2028168 . + . ID=FUN_000496-T1.exon2;Parent=FUN_000496-T1;
scaffold_1 funannotate gene 2028226 2029240 . + . ID=FUN_000497;
scaffold_1 funannotate mRNA 2028226 2029240 . + . ID=FUN_000497-T1;Parent=FUN_000497;product=hypothetical protein;
scaffold_1 funannotate CDS 2028226 2028369 . + 0 ID=FUN_000497-T1.cds;Parent=FUN_000497-T1;
scaffold_1 funannotate CDS 2028467 2029240 . + 0 ID=FUN_000497-T1.cds;Parent=FUN_000497-T1;
scaffold_1 funannotate exon 2028226 2028369 . + . ID=FUN_000497-T1.exon1;Parent=FUN_000497-T1;
scaffold_1 funannotate exon 2028467 2029240 . + . ID=FUN_000497-T1.exon2;Parent=FUN_000497-T1;
scaffold_1 funannotate gene 2034394 2040942 . - . ID=FUN_000498;
scaffold_1 funannotate mRNA 2034394 2040942 . - . ID=FUN_000498-T1;Parent=FUN_000498;product=hypothetical protein;
scaffold_1 funannotate CDS 2034734 2040942 . - 0 ID=FUN_000498-T1.cds;Parent=FUN_000498-T1;
scaffold_1 funannotate CDS 2034394 2034661 . - 1 ID=FUN_000498-T1.cds;Parent=FUN_000498-T1;
scaffold_1 funannotate exon 2034734 2040942 . - . ID=FUN_000498-T1.exon1;Parent=FUN_000498-T1;
scaffold_1 funannotate exon 2034394 2034661 . - . ID=FUN_000498-T1.exon2;Parent=FUN_000498-T1;
scaffold_1 funannotate gene 2042147 2042618 . - . ID=FUN_000499;
scaffold_1 funannotate mRNA 2042147 2042618 . - . ID=FUN_000499-T1;Parent=FUN_000499;product=hypothetical protein;
scaffold_1 funannotate CDS 2042616 2042618 . - 0 ID=FUN_000499-T1.cds;Parent=FUN_000499-T1;
scaffold_1 funannotate CDS 2042525 2042547 . - 0 ID=FUN_000499-T1.cds;Parent=FUN_000499-T1;
scaffold_1 funannotate CDS 2042396 2042461 . - 1 ID=FUN_000499-T1.cds;Parent=FUN_000499-T1;
scaffold_1 funannotate CDS 2042271 2042319 . - 1 ID=FUN_000499-T1.cds;Parent=FUN_000499-T1;
scaffold_1 funannotate CDS 2042147 2042203 . - 0 ID=FUN_000499-T1.cds;Parent=FUN_000499-T1;
scaffold_1 funannotate exon 2042616 2042618 . - . ID=FUN_000499-T1.exon1;Parent=FUN_000499-T1;
scaffold_1 funannotate exon 2042525 2042547 . - . ID=FUN_000499-T1.exon2;Parent=FUN_000499-T1;
scaffold_1 funannotate exon 2042396 2042461 . - . ID=FUN_000499-T1.exon3;Parent=FUN_000499-T1;
scaffold_1 funannotate exon 2042271 2042319 . - . ID=FUN_000499-T1.exon4;Parent=FUN_000499-T1;
scaffold_1 funannotate exon 2042147 2042203 . - . ID=FUN_000499-T1.exon5;Parent=FUN_000499-T1;
scaffold_1 funannotate gene 2051320 2052009 . + . ID=FUN_000500;
scaffold_1 funannotate mRNA 2051320 2052009 . + . ID=FUN_000500-T1;Parent=FUN_000500;product=hypothetical protein;
scaffold_1 funannotate CDS 2051320 2052009 . + 0 ID=FUN_000500-T1.cds;Parent=FUN_000500-T1;
scaffold_1 funannotate exon 2051320 2052009 . + . ID=FUN_000500-T1.exon1;Parent=FUN_000500-T1;
scaffold_1 funannotate gene 2052337 2053361 . - . ID=FUN_000501;
scaffold_1 funannotate mRNA 2052337 2053361 . - . ID=FUN_000501-T1;Parent=FUN_000501;product=hypothetical protein;
scaffold_1 funannotate CDS 2052476 2053361 . - 0 ID=FUN_000501-T1.cds;Parent=FUN_000501-T1;
scaffold_1 funannotate CDS 2052337 2052356 . - 2 ID=FUN_000501-T1.cds;Parent=FUN_000501-T1;
scaffold_1 funannotate exon 2052476 2053361 . - . ID=FUN_000501-T1.exon1;Parent=FUN_000501-T1;
scaffold_1 funannotate exon 2052337 2052356 . - . ID=FUN_000501-T1.exon2;Parent=FUN_000501-T1;
scaffold_1 funannotate gene 2054115 2054866 . + . ID=FUN_000502;
scaffold_1 funannotate mRNA 2054115 2054866 . + . ID=FUN_000502-T1;Parent=FUN_000502;product=Riboflavin synthase;Dbxref=UniProtKB/Swiss-Prot:Q9Y7P0
scaffold_1 funannotate CDS 2054115 2054145 . + 0 ID=FUN_000502-T1.cds;Parent=FUN_000502-T1;
scaffold_1 funannotate CDS 2054193 2054866 . + 2 ID=FUN_000502-T1.cds;Parent=FUN_000502-T1;
scaffold_1 funannotate exon 2054115 2054145 . + . ID=FUN_000502-T1.exon1;Parent=FUN_000502-T1;
scaffold_1 funannotate exon 2054193 2054866 . + . ID=FUN_000502-T1.exon2;Parent=FUN_000502-T1;
scaffold_1 funannotate gene 2054932 2056725 . - . ID=FUN_000503;
scaffold_1 funannotate mRNA 2054932 2056725 . - . ID=FUN_000503-T1;Parent=FUN_000503;product=Crossover junction endonuclease MUS81;Dbxref=UniProtKB/Swiss-Prot:Q4INS6
scaffold_1 funannotate CDS 2054932 2056725 . - 0 ID=FUN_000503-T1.cds;Parent=FUN_000503-T1;
scaffold_1 funannotate exon 2054932 2056725 . - . ID=FUN_000503-T1.exon1;Parent=FUN_000503-T1;
scaffold_1 funannotate gene 2057083 2057892 . - . ID=FUN_000504;
scaffold_1 funannotate mRNA 2057083 2057892 . - . ID=FUN_000504-T1;Parent=FUN_000504;product=hypothetical protein;
scaffold_1 funannotate CDS 2057083 2057892 . - 0 ID=FUN_000504-T1.cds;Parent=FUN_000504-T1;
scaffold_1 funannotate exon 2057083 2057892 . - . ID=FUN_000504-T1.exon1;Parent=FUN_000504-T1;
scaffold_1 funannotate gene 2058685 2059180 . + . ID=FUN_000505;
scaffold_1 funannotate mRNA 2058685 2059180 . + . ID=FUN_000505-T1;Parent=FUN_000505;product=hypothetical protein;
scaffold_1 funannotate CDS 2058685 2058816 . + 0 ID=FUN_000505-T1.cds;Parent=FUN_000505-T1;
scaffold_1 funannotate CDS 2058878 2059180 . + 0 ID=FUN_000505-T1.cds;Parent=FUN_000505-T1;
scaffold_1 funannotate exon 2058685 2058816 . + . ID=FUN_000505-T1.exon1;Parent=FUN_000505-T1;
scaffold_1 funannotate exon 2058878 2059180 . + . ID=FUN_000505-T1.exon2;Parent=FUN_000505-T1;
scaffold_1 funannotate gene 2060377 2062091 . + . ID=FUN_000506;
scaffold_1 funannotate mRNA 2060377 2062091 . + . ID=FUN_000506-T1;Parent=FUN_000506;product=Phosphoacetylglucosamine mutase;Dbxref=UniProtKB/Swiss-Prot:Q9P4V2
scaffold_1 funannotate CDS 2060377 2061144 . + 0 ID=FUN_000506-T1.cds;Parent=FUN_000506-T1;
scaffold_1 funannotate CDS 2061231 2062091 . + 0 ID=FUN_000506-T1.cds;Parent=FUN_000506-T1;
scaffold_1 funannotate exon 2060377 2061144 . + . ID=FUN_000506-T1.exon1;Parent=FUN_000506-T1;
scaffold_1 funannotate exon 2061231 2062091 . + . ID=FUN_000506-T1.exon2;Parent=FUN_000506-T1;
scaffold_1 funannotate gene 2076519 2077085 . - . ID=FUN_000507;
scaffold_1 funannotate mRNA 2076519 2077085 . - . ID=FUN_000507-T1;Parent=FUN_000507;product=hypothetical protein;
scaffold_1 funannotate CDS 2076998 2077085 . - 0 ID=FUN_000507-T1.cds;Parent=FUN_000507-T1;
scaffold_1 funannotate CDS 2076519 2076934 . - 2 ID=FUN_000507-T1.cds;Parent=FUN_000507-T1;
scaffold_1 funannotate exon 2076998 2077085 . - . ID=FUN_000507-T1.exon1;Parent=FUN_000507-T1;
scaffold_1 funannotate exon 2076519 2076934 . - . ID=FUN_000507-T1.exon2;Parent=FUN_000507-T1;
scaffold_1 funannotate gene 2077122 2077493 . - . ID=FUN_000508;
scaffold_1 funannotate mRNA 2077122 2077493 . - . ID=FUN_000508-T1;Parent=FUN_000508;product=hypothetical protein;
scaffold_1 funannotate CDS 2077122 2077493 . - 0 ID=FUN_000508-T1.cds;Parent=FUN_000508-T1;
scaffold_1 funannotate exon 2077122 2077493 . - . ID=FUN_000508-T1.exon1;Parent=FUN_000508-T1;
scaffold_1 funannotate gene 2078710 2080305 . + . ID=FUN_000509;
scaffold_1 funannotate mRNA 2078710 2080305 . + . ID=FUN_000509-T1;Parent=FUN_000509;product=hypothetical protein;
scaffold_1 funannotate CDS 2078710 2078854 . + 0 ID=FUN_000509-T1.cds;Parent=FUN_000509-T1;
scaffold_1 funannotate CDS 2078911 2078998 . + 2 ID=FUN_000509-T1.cds;Parent=FUN_000509-T1;
scaffold_1 funannotate CDS 2079108 2079563 . + 1 ID=FUN_000509-T1.cds;Parent=FUN_000509-T1;
scaffold_1 funannotate CDS 2079772 2080155 . + 1 ID=FUN_000509-T1.cds;Parent=FUN_000509-T1;
scaffold_1 funannotate CDS 2080221 2080305 . + 1 ID=FUN_000509-T1.cds;Parent=FUN_000509-T1;
scaffold_1 funannotate exon 2078710 2078854 . + . ID=FUN_000509-T1.exon1;Parent=FUN_000509-T1;
scaffold_1 funannotate exon 2078911 2078998 . + . ID=FUN_000509-T1.exon2;Parent=FUN_000509-T1;
scaffold_1 funannotate exon 2079108 2079563 . + . ID=FUN_000509-T1.exon3;Parent=FUN_000509-T1;
scaffold_1 funannotate exon 2079772 2080155 . + . ID=FUN_000509-T1.exon4;Parent=FUN_000509-T1;
scaffold_1 funannotate exon 2080221 2080305 . + . ID=FUN_000509-T1.exon5;Parent=FUN_000509-T1;
scaffold_1 funannotate gene 2080782 2082604 . + . ID=FUN_000510;
scaffold_1 funannotate mRNA 2080782 2082604 . + . ID=FUN_000510-T1;Parent=FUN_000510;product=Eukaryotic translation initiation factor 3 subunit D;Dbxref=UniProtKB/Swiss-Prot:A4RFH6
scaffold_1 funannotate CDS 2080782 2080989 . + 0 ID=FUN_000510-T1.cds;Parent=FUN_000510-T1;
scaffold_1 funannotate CDS 2081064 2082285 . + 2 ID=FUN_000510-T1.cds;Parent=FUN_000510-T1;
scaffold_1 funannotate CDS 2082343 2082604 . + 1 ID=FUN_000510-T1.cds;Parent=FUN_000510-T1;
scaffold_1 funannotate exon 2080782 2080989 . + . ID=FUN_000510-T1.exon1;Parent=FUN_000510-T1;
scaffold_1 funannotate exon 2081064 2082285 . + . ID=FUN_000510-T1.exon2;Parent=FUN_000510-T1;
scaffold_1 funannotate exon 2082343 2082604 . + . ID=FUN_000510-T1.exon3;Parent=FUN_000510-T1;
scaffold_1 funannotate gene 2083039 2084073 . - . ID=FUN_000511;
scaffold_1 funannotate mRNA 2083039 2084073 . - . ID=FUN_000511-T1;Parent=FUN_000511;product=Pre-rRNA-processing protein PNO1;Dbxref=UniProtKB/Swiss-Prot:Q4IN63
scaffold_1 funannotate CDS 2083864 2084073 . - 0 ID=FUN_000511-T1.cds;Parent=FUN_000511-T1;
scaffold_1 funannotate CDS 2083509 2083788 . - 0 ID=FUN_000511-T1.cds;Parent=FUN_000511-T1;
scaffold_1 funannotate CDS 2083421 2083453 . - 2 ID=FUN_000511-T1.cds;Parent=FUN_000511-T1;
scaffold_1 funannotate CDS 2083235 2083344 . - 2 ID=FUN_000511-T1.cds;Parent=FUN_000511-T1;
scaffold_1 funannotate CDS 2083039 2083173 . - 0 ID=FUN_000511-T1.cds;Parent=FUN_000511-T1;
scaffold_1 funannotate exon 2083864 2084073 . - . ID=FUN_000511-T1.exon1;Parent=FUN_000511-T1;
scaffold_1 funannotate exon 2083509 2083788 . - . ID=FUN_000511-T1.exon2;Parent=FUN_000511-T1;
scaffold_1 funannotate exon 2083421 2083453 . - . ID=FUN_000511-T1.exon3;Parent=FUN_000511-T1;
scaffold_1 funannotate exon 2083235 2083344 . - . ID=FUN_000511-T1.exon4;Parent=FUN_000511-T1;
scaffold_1 funannotate exon 2083039 2083173 . - . ID=FUN_000511-T1.exon5;Parent=FUN_000511-T1;
scaffold_1 funannotate gene 2084610 2086851 . + . ID=FUN_000512;
scaffold_1 funannotate mRNA 2084610 2086851 . + . ID=FUN_000512-T1;Parent=FUN_000512;product=Mitochondrial distribution and morphology protein 31;Dbxref=UniProtKB/Swiss-Prot:P38880
scaffold_1 funannotate CDS 2084610 2085414 . + 0 ID=FUN_000512-T1.cds;Parent=FUN_000512-T1;
scaffold_1 funannotate CDS 2085470 2086851 . + 2 ID=FUN_000512-T1.cds;Parent=FUN_000512-T1;
scaffold_1 funannotate exon 2084610 2085414 . + . ID=FUN_000512-T1.exon1;Parent=FUN_000512-T1;
scaffold_1 funannotate exon 2085470 2086851 . + . ID=FUN_000512-T1.exon2;Parent=FUN_000512-T1;
scaffold_1 funannotate gene 2099619 2100359 . + . ID=FUN_000513;
scaffold_1 funannotate mRNA 2099619 2100359 . + . ID=FUN_000513-T1;Parent=FUN_000513;product=hypothetical protein;
scaffold_1 funannotate CDS 2099619 2100359 . + 0 ID=FUN_000513-T1.cds;Parent=FUN_000513-T1;
scaffold_1 funannotate exon 2099619 2100359 . + . ID=FUN_000513-T1.exon1;Parent=FUN_000513-T1;
scaffold_1 funannotate gene 2100931 2102132 . - . ID=FUN_000514;
scaffold_1 funannotate mRNA 2100931 2102132 . - . ID=FUN_000514-T1;Parent=FUN_000514;product=Trans-enoyl reductase rstn7;Dbxref=UniProtKB/Swiss-Prot:A0A0L1JEX1
scaffold_1 funannotate CDS 2101855 2102132 . - 0 ID=FUN_000514-T1.cds;Parent=FUN_000514-T1;
scaffold_1 funannotate CDS 2101654 2101783 . - 1 ID=FUN_000514-T1.cds;Parent=FUN_000514-T1;
scaffold_1 funannotate CDS 2100931 2101584 . - 0 ID=FUN_000514-T1.cds;Parent=FUN_000514-T1;
scaffold_1 funannotate exon 2101855 2102132 . - . ID=FUN_000514-T1.exon1;Parent=FUN_000514-T1;
scaffold_1 funannotate exon 2101654 2101783 . - . ID=FUN_000514-T1.exon2;Parent=FUN_000514-T1;
scaffold_1 funannotate exon 2100931 2101584 . - . ID=FUN_000514-T1.exon3;Parent=FUN_000514-T1;
scaffold_1 funannotate gene 2107709 2108801 . - . ID=FUN_000515;
scaffold_1 funannotate mRNA 2107709 2108801 . - . ID=FUN_000515-T1;Parent=FUN_000515;product=Alternative oxidase, mitochondrial;Dbxref=UniProtKB/Swiss-Prot:Q9C206
scaffold_1 funannotate CDS 2108412 2108801 . - 0 ID=FUN_000515-T1.cds;Parent=FUN_000515-T1;
scaffold_1 funannotate CDS 2107709 2108356 . - 0 ID=FUN_000515-T1.cds;Parent=FUN_000515-T1;
scaffold_1 funannotate exon 2108412 2108801 . - . ID=FUN_000515-T1.exon1;Parent=FUN_000515-T1;
scaffold_1 funannotate exon 2107709 2108356 . - . ID=FUN_000515-T1.exon2;Parent=FUN_000515-T1;
scaffold_1 funannotate gene 2112783 2114002 . + . ID=FUN_000516;
scaffold_1 funannotate mRNA 2112783 2114002 . + . ID=FUN_000516-T1;Parent=FUN_000516;product=Protein PER1 homolog;Dbxref=UniProtKB/Swiss-Prot:Q9P6N9
scaffold_1 funannotate CDS 2112783 2112911 . + 0 ID=FUN_000516-T1.cds;Parent=FUN_000516-T1;
scaffold_1 funannotate CDS 2112987 2113038 . + 0 ID=FUN_000516-T1.cds;Parent=FUN_000516-T1;
scaffold_1 funannotate CDS 2113124 2113883 . + 2 ID=FUN_000516-T1.cds;Parent=FUN_000516-T1;
scaffold_1 funannotate CDS 2113942 2114002 . + 1 ID=FUN_000516-T1.cds;Parent=FUN_000516-T1;
scaffold_1 funannotate exon 2112783 2112911 . + . ID=FUN_000516-T1.exon1;Parent=FUN_000516-T1;
scaffold_1 funannotate exon 2112987 2113038 . + . ID=FUN_000516-T1.exon2;Parent=FUN_000516-T1;
scaffold_1 funannotate exon 2113124 2113883 . + . ID=FUN_000516-T1.exon3;Parent=FUN_000516-T1;
scaffold_1 funannotate exon 2113942 2114002 . + . ID=FUN_000516-T1.exon4;Parent=FUN_000516-T1;
scaffold_1 funannotate gene 2114289 2115614 . - . ID=FUN_000517;
scaffold_1 funannotate mRNA 2114289 2115614 . - . ID=FUN_000517-T1;Parent=FUN_000517;product=hypothetical protein;
scaffold_1 funannotate CDS 2114800 2115614 . - 0 ID=FUN_000517-T1.cds;Parent=FUN_000517-T1;
scaffold_1 funannotate CDS 2114289 2114724 . - 1 ID=FUN_000517-T1.cds;Parent=FUN_000517-T1;
scaffold_1 funannotate exon 2114800 2115614 . - . ID=FUN_000517-T1.exon1;Parent=FUN_000517-T1;
scaffold_1 funannotate exon 2114289 2114724 . - . ID=FUN_000517-T1.exon2;Parent=FUN_000517-T1;
scaffold_1 funannotate gene 2116447 2117582 . - . ID=FUN_000518;
scaffold_1 funannotate mRNA 2116447 2117582 . - . ID=FUN_000518-T1;Parent=FUN_000518;product=hypothetical protein;
scaffold_1 funannotate CDS 2117031 2117582 . - 0 ID=FUN_000518-T1.cds;Parent=FUN_000518-T1;
scaffold_1 funannotate CDS 2116447 2116965 . - 0 ID=FUN_000518-T1.cds;Parent=FUN_000518-T1;
scaffold_1 funannotate exon 2117031 2117582 . - . ID=FUN_000518-T1.exon1;Parent=FUN_000518-T1;
scaffold_1 funannotate exon 2116447 2116965 . - . ID=FUN_000518-T1.exon2;Parent=FUN_000518-T1;
scaffold_1 funannotate gene 2118972 2120830 . - . ID=FUN_000519;
scaffold_1 funannotate mRNA 2118972 2120830 . - . ID=FUN_000519-T1;Parent=FUN_000519;product=Delta-1-pyrroline-5-carboxylate dehydrogenase, mitochondrial;Dbxref=UniProtKB/Swiss-Prot:Q9P8I0
scaffold_1 funannotate CDS 2120693 2120830 . - 0 ID=FUN_000519-T1.cds;Parent=FUN_000519-T1;
scaffold_1 funannotate CDS 2120531 2120638 . - 0 ID=FUN_000519-T1.cds;Parent=FUN_000519-T1;
scaffold_1 funannotate CDS 2118972 2120474 . - 0 ID=FUN_000519-T1.cds;Parent=FUN_000519-T1;
scaffold_1 funannotate exon 2120693 2120830 . - . ID=FUN_000519-T1.exon1;Parent=FUN_000519-T1;
scaffold_1 funannotate exon 2120531 2120638 . - . ID=FUN_000519-T1.exon2;Parent=FUN_000519-T1;
scaffold_1 funannotate exon 2118972 2120474 . - . ID=FUN_000519-T1.exon3;Parent=FUN_000519-T1;
scaffold_1 funannotate gene 2121776 2124891 . - . ID=FUN_000520;
scaffold_1 funannotate mRNA 2121776 2124891 . - . ID=FUN_000520-T1;Parent=FUN_000520;product=hypothetical protein;
scaffold_1 funannotate CDS 2124029 2124891 . - 0 ID=FUN_000520-T1.cds;Parent=FUN_000520-T1;
scaffold_1 funannotate CDS 2123782 2123943 . - 1 ID=FUN_000520-T1.cds;Parent=FUN_000520-T1;
scaffold_1 funannotate CDS 2123631 2123695 . - 1 ID=FUN_000520-T1.cds;Parent=FUN_000520-T1;
scaffold_1 funannotate CDS 2123560 2123564 . - 2 ID=FUN_000520-T1.cds;Parent=FUN_000520-T1;
scaffold_1 funannotate CDS 2123281 2123416 . - 0 ID=FUN_000520-T1.cds;Parent=FUN_000520-T1;
scaffold_1 funannotate CDS 2123073 2123197 . - 2 ID=FUN_000520-T1.cds;Parent=FUN_000520-T1;
scaffold_1 funannotate CDS 2122794 2123018 . - 0 ID=FUN_000520-T1.cds;Parent=FUN_000520-T1;
scaffold_1 funannotate CDS 2122681 2122734 . - 0 ID=FUN_000520-T1.cds;Parent=FUN_000520-T1;
scaffold_1 funannotate CDS 2121776 2122612 . - 0 ID=FUN_000520-T1.cds;Parent=FUN_000520-T1;
scaffold_1 funannotate exon 2124029 2124891 . - . ID=FUN_000520-T1.exon1;Parent=FUN_000520-T1;
scaffold_1 funannotate exon 2123782 2123943 . - . ID=FUN_000520-T1.exon2;Parent=FUN_000520-T1;
scaffold_1 funannotate exon 2123631 2123695 . - . ID=FUN_000520-T1.exon3;Parent=FUN_000520-T1;
scaffold_1 funannotate exon 2123560 2123564 . - . ID=FUN_000520-T1.exon4;Parent=FUN_000520-T1;
scaffold_1 funannotate exon 2123281 2123416 . - . ID=FUN_000520-T1.exon5;Parent=FUN_000520-T1;
scaffold_1 funannotate exon 2123073 2123197 . - . ID=FUN_000520-T1.exon6;Parent=FUN_000520-T1;
scaffold_1 funannotate exon 2122794 2123018 . - . ID=FUN_000520-T1.exon7;Parent=FUN_000520-T1;
scaffold_1 funannotate exon 2122681 2122734 . - . ID=FUN_000520-T1.exon8;Parent=FUN_000520-T1;
scaffold_1 funannotate exon 2121776 2122612 . - . ID=FUN_000520-T1.exon9;Parent=FUN_000520-T1;
scaffold_1 funannotate gene 2144699 2145237 . - . ID=FUN_000521;
scaffold_1 funannotate mRNA 2144699 2145237 . - . ID=FUN_000521-T1;Parent=FUN_000521;product=hypothetical protein;
scaffold_1 funannotate CDS 2145157 2145237 . - 0 ID=FUN_000521-T1.cds;Parent=FUN_000521-T1;
scaffold_1 funannotate CDS 2144699 2145055 . - 0 ID=FUN_000521-T1.cds;Parent=FUN_000521-T1;
scaffold_1 funannotate exon 2145157 2145237 . - . ID=FUN_000521-T1.exon1;Parent=FUN_000521-T1;
scaffold_1 funannotate exon 2144699 2145055 . - . ID=FUN_000521-T1.exon2;Parent=FUN_000521-T1;
scaffold_1 funannotate gene 2145994 2146378 . - . ID=FUN_000522;
scaffold_1 funannotate mRNA 2145994 2146378 . - . ID=FUN_000522-T1;Parent=FUN_000522;product=hypothetical protein;
scaffold_1 funannotate CDS 2146246 2146378 . - 0 ID=FUN_000522-T1.cds;Parent=FUN_000522-T1;
scaffold_1 funannotate CDS 2145994 2146172 . - 2 ID=FUN_000522-T1.cds;Parent=FUN_000522-T1;
scaffold_1 funannotate exon 2146246 2146378 . - . ID=FUN_000522-T1.exon1;Parent=FUN_000522-T1;
scaffold_1 funannotate exon 2145994 2146172 . - . ID=FUN_000522-T1.exon2;Parent=FUN_000522-T1;
scaffold_1 funannotate gene 2149445 2151507 . + . ID=FUN_000523;
scaffold_1 funannotate mRNA 2149445 2151507 . + . ID=FUN_000523-T1;Parent=FUN_000523;product=hypothetical protein;
scaffold_1 funannotate CDS 2149445 2149490 . + 0 ID=FUN_000523-T1.cds;Parent=FUN_000523-T1;
scaffold_1 funannotate CDS 2149579 2149679 . + 2 ID=FUN_000523-T1.cds;Parent=FUN_000523-T1;
scaffold_1 funannotate CDS 2149762 2151124 . + 0 ID=FUN_000523-T1.cds;Parent=FUN_000523-T1;
scaffold_1 funannotate CDS 2151188 2151358 . + 2 ID=FUN_000523-T1.cds;Parent=FUN_000523-T1;
scaffold_1 funannotate CDS 2151437 2151507 . + 2 ID=FUN_000523-T1.cds;Parent=FUN_000523-T1;
scaffold_1 funannotate exon 2149445 2149490 . + . ID=FUN_000523-T1.exon1;Parent=FUN_000523-T1;
scaffold_1 funannotate exon 2149579 2149679 . + . ID=FUN_000523-T1.exon2;Parent=FUN_000523-T1;
scaffold_1 funannotate exon 2149762 2151124 . + . ID=FUN_000523-T1.exon3;Parent=FUN_000523-T1;
scaffold_1 funannotate exon 2151188 2151358 . + . ID=FUN_000523-T1.exon4;Parent=FUN_000523-T1;
scaffold_1 funannotate exon 2151437 2151507 . + . ID=FUN_000523-T1.exon5;Parent=FUN_000523-T1;
scaffold_1 funannotate gene 2152022 2152750 . - . ID=FUN_000524;
scaffold_1 funannotate mRNA 2152022 2152750 . - . ID=FUN_000524-T1;Parent=FUN_000524;product=Autophagy-related protein 33;Dbxref=UniProtKB/Swiss-Prot:I1RAL7
scaffold_1 funannotate CDS 2152688 2152750 . - 0 ID=FUN_000524-T1.cds;Parent=FUN_000524-T1;
scaffold_1 funannotate CDS 2152022 2152594 . - 0 ID=FUN_000524-T1.cds;Parent=FUN_000524-T1;
scaffold_1 funannotate exon 2152688 2152750 . - . ID=FUN_000524-T1.exon1;Parent=FUN_000524-T1;
scaffold_1 funannotate exon 2152022 2152594 . - . ID=FUN_000524-T1.exon2;Parent=FUN_000524-T1;
scaffold_1 funannotate gene 2153384 2154500 . + . ID=FUN_000525;
scaffold_1 funannotate mRNA 2153384 2154500 . + . ID=FUN_000525-T1;Parent=FUN_000525;product=Peroxisomal 2,4-dienoyl-CoA reductase SPS19 [(3E)-enoyl-CoA-producing];Dbxref=UniProtKB/Swiss-Prot:P32573
scaffold_1 funannotate CDS 2153384 2153438 . + 0 ID=FUN_000525-T1.cds;Parent=FUN_000525-T1;
scaffold_1 funannotate CDS 2153504 2153697 . + 2 ID=FUN_000525-T1.cds;Parent=FUN_000525-T1;
scaffold_1 funannotate CDS 2153762 2153879 . + 0 ID=FUN_000525-T1.cds;Parent=FUN_000525-T1;
scaffold_1 funannotate CDS 2153929 2154500 . + 2 ID=FUN_000525-T1.cds;Parent=FUN_000525-T1;
scaffold_1 funannotate exon 2153384 2153438 . + . ID=FUN_000525-T1.exon1;Parent=FUN_000525-T1;
scaffold_1 funannotate exon 2153504 2153697 . + . ID=FUN_000525-T1.exon2;Parent=FUN_000525-T1;
scaffold_1 funannotate exon 2153762 2153879 . + . ID=FUN_000525-T1.exon3;Parent=FUN_000525-T1;
scaffold_1 funannotate exon 2153929 2154500 . + . ID=FUN_000525-T1.exon4;Parent=FUN_000525-T1;
scaffold_1 funannotate gene 2157345 2158328 . + . ID=FUN_000526;
scaffold_1 funannotate mRNA 2157345 2158328 . + . ID=FUN_000526-T1;Parent=FUN_000526;product=hypothetical protein;
scaffold_1 funannotate CDS 2157345 2158328 . + 0 ID=FUN_000526-T1.cds;Parent=FUN_000526-T1;
scaffold_1 funannotate exon 2157345 2158328 . + . ID=FUN_000526-T1.exon1;Parent=FUN_000526-T1;
scaffold_1 funannotate gene 2159126 2162649 . - . ID=FUN_000527;
scaffold_1 funannotate mRNA 2159126 2162649 . - . ID=FUN_000527-T1;Parent=FUN_000527;product=hypothetical protein;
scaffold_1 funannotate CDS 2162009 2162649 . - 0 ID=FUN_000527-T1.cds;Parent=FUN_000527-T1;
scaffold_1 funannotate CDS 2159126 2161928 . - 1 ID=FUN_000527-T1.cds;Parent=FUN_000527-T1;
scaffold_1 funannotate exon 2162009 2162649 . - . ID=FUN_000527-T1.exon1;Parent=FUN_000527-T1;
scaffold_1 funannotate exon 2159126 2161928 . - . ID=FUN_000527-T1.exon2;Parent=FUN_000527-T1;
scaffold_1 funannotate gene 2169398 2170816 . - . ID=FUN_000528;
scaffold_1 funannotate mRNA 2169398 2170816 . - . ID=FUN_000528-T1;Parent=FUN_000528;product=hypothetical protein;
scaffold_1 funannotate CDS 2170713 2170816 . - 0 ID=FUN_000528-T1.cds;Parent=FUN_000528-T1;
scaffold_1 funannotate CDS 2170550 2170640 . - 1 ID=FUN_000528-T1.cds;Parent=FUN_000528-T1;
scaffold_1 funannotate CDS 2170322 2170486 . - 0 ID=FUN_000528-T1.cds;Parent=FUN_000528-T1;
scaffold_1 funannotate CDS 2169398 2170261 . - 0 ID=FUN_000528-T1.cds;Parent=FUN_000528-T1;
scaffold_1 funannotate exon 2170713 2170816 . - . ID=FUN_000528-T1.exon1;Parent=FUN_000528-T1;
scaffold_1 funannotate exon 2170550 2170640 . - . ID=FUN_000528-T1.exon2;Parent=FUN_000528-T1;
scaffold_1 funannotate exon 2170322 2170486 . - . ID=FUN_000528-T1.exon3;Parent=FUN_000528-T1;
scaffold_1 funannotate exon 2169398 2170261 . - . ID=FUN_000528-T1.exon4;Parent=FUN_000528-T1;
scaffold_1 funannotate gene 2171178 2172117 . + . ID=FUN_000529;
scaffold_1 funannotate mRNA 2171178 2172117 . + . ID=FUN_000529-T1;Parent=FUN_000529;product=26S proteasome non-ATPase regulatory subunit 9;Dbxref=UniProtKB/Swiss-Prot:Q9WTV5
scaffold_1 funannotate CDS 2171178 2171351 . + 0 ID=FUN_000529-T1.cds;Parent=FUN_000529-T1;
scaffold_1 funannotate CDS 2171406 2171478 . + 0 ID=FUN_000529-T1.cds;Parent=FUN_000529-T1;
scaffold_1 funannotate CDS 2171531 2171803 . + 2 ID=FUN_000529-T1.cds;Parent=FUN_000529-T1;
scaffold_1 funannotate CDS 2171869 2171936 . + 2 ID=FUN_000529-T1.cds;Parent=FUN_000529-T1;
scaffold_1 funannotate CDS 2171992 2172117 . + 0 ID=FUN_000529-T1.cds;Parent=FUN_000529-T1;
scaffold_1 funannotate exon 2171178 2171351 . + . ID=FUN_000529-T1.exon1;Parent=FUN_000529-T1;
scaffold_1 funannotate exon 2171406 2171478 . + . ID=FUN_000529-T1.exon2;Parent=FUN_000529-T1;
scaffold_1 funannotate exon 2171531 2171803 . + . ID=FUN_000529-T1.exon3;Parent=FUN_000529-T1;
scaffold_1 funannotate exon 2171869 2171936 . + . ID=FUN_000529-T1.exon4;Parent=FUN_000529-T1;
scaffold_1 funannotate exon 2171992 2172117 . + . ID=FUN_000529-T1.exon5;Parent=FUN_000529-T1;
scaffold_1 funannotate gene 2173008 2174030 . + . ID=FUN_000530;
scaffold_1 funannotate mRNA 2173008 2174030 . + . ID=FUN_000530-T1;Parent=FUN_000530;product=GTP-binding nuclear protein GSP1/Ran;Dbxref=UniProtKB/Swiss-Prot:Q7RVL0
scaffold_1 funannotate CDS 2173008 2173082 . + 0 ID=FUN_000530-T1.cds;Parent=FUN_000530-T1;
scaffold_1 funannotate CDS 2173204 2173296 . + 0 ID=FUN_000530-T1.cds;Parent=FUN_000530-T1;
scaffold_1 funannotate CDS 2173370 2173523 . + 0 ID=FUN_000530-T1.cds;Parent=FUN_000530-T1;
scaffold_1 funannotate CDS 2173595 2173800 . + 2 ID=FUN_000530-T1.cds;Parent=FUN_000530-T1;
scaffold_1 funannotate CDS 2173896 2174030 . + 0 ID=FUN_000530-T1.cds;Parent=FUN_000530-T1;
scaffold_1 funannotate exon 2173008 2173082 . + . ID=FUN_000530-T1.exon1;Parent=FUN_000530-T1;
scaffold_1 funannotate exon 2173204 2173296 . + . ID=FUN_000530-T1.exon2;Parent=FUN_000530-T1;
scaffold_1 funannotate exon 2173370 2173523 . + . ID=FUN_000530-T1.exon3;Parent=FUN_000530-T1;
scaffold_1 funannotate exon 2173595 2173800 . + . ID=FUN_000530-T1.exon4;Parent=FUN_000530-T1;
scaffold_1 funannotate exon 2173896 2174030 . + . ID=FUN_000530-T1.exon5;Parent=FUN_000530-T1;
scaffold_1 funannotate gene 2178800 2180716 . - . ID=FUN_000531;
scaffold_1 funannotate mRNA 2178800 2180716 . - . ID=FUN_000531-T1;Parent=FUN_000531;product=hypothetical protein;
scaffold_1 funannotate CDS 2179991 2180716 . - 0 ID=FUN_000531-T1.cds;Parent=FUN_000531-T1;
scaffold_1 funannotate CDS 2179322 2179910 . - 0 ID=FUN_000531-T1.cds;Parent=FUN_000531-T1;
scaffold_1 funannotate CDS 2178800 2179269 . - 2 ID=FUN_000531-T1.cds;Parent=FUN_000531-T1;
scaffold_1 funannotate exon 2179991 2180716 . - . ID=FUN_000531-T1.exon1;Parent=FUN_000531-T1;
scaffold_1 funannotate exon 2179322 2179910 . - . ID=FUN_000531-T1.exon2;Parent=FUN_000531-T1;
scaffold_1 funannotate exon 2178800 2179269 . - . ID=FUN_000531-T1.exon3;Parent=FUN_000531-T1;
scaffold_1 funannotate gene 2183651 2184562 . - . ID=FUN_000532;
scaffold_1 funannotate mRNA 2183651 2184562 . - . ID=FUN_000532-T1;Parent=FUN_000532;product=hypothetical protein;
scaffold_1 funannotate CDS 2184373 2184562 . - 0 ID=FUN_000532-T1.cds;Parent=FUN_000532-T1;
scaffold_1 funannotate CDS 2184154 2184311 . - 2 ID=FUN_000532-T1.cds;Parent=FUN_000532-T1;
scaffold_1 funannotate CDS 2183651 2184061 . - 0 ID=FUN_000532-T1.cds;Parent=FUN_000532-T1;
scaffold_1 funannotate exon 2184373 2184562 . - . ID=FUN_000532-T1.exon1;Parent=FUN_000532-T1;
scaffold_1 funannotate exon 2184154 2184311 . - . ID=FUN_000532-T1.exon2;Parent=FUN_000532-T1;
scaffold_1 funannotate exon 2183651 2184061 . - . ID=FUN_000532-T1.exon3;Parent=FUN_000532-T1;
scaffold_1 funannotate gene 2184888 2186141 . + . ID=FUN_000533;
scaffold_1 funannotate mRNA 2184888 2186141 . + . ID=FUN_000533-T1;Parent=FUN_000533;product=Serine/threonine-protein phosphatase 2A activator 2;Dbxref=UniProtKB/Swiss-Prot:Q4INW6
scaffold_1 funannotate CDS 2184888 2186141 . + 0 ID=FUN_000533-T1.cds;Parent=FUN_000533-T1;
scaffold_1 funannotate exon 2184888 2186141 . + . ID=FUN_000533-T1.exon1;Parent=FUN_000533-T1;
scaffold_1 funannotate gene 2186222 2187323 . - . ID=FUN_000534;
scaffold_1 funannotate mRNA 2186222 2187323 . - . ID=FUN_000534-T1;Parent=FUN_000534;product=Probable dehydratase NIT22;Dbxref=UniProtKB/Swiss-Prot:B2KWH7
scaffold_1 funannotate CDS 2187204 2187323 . - 0 ID=FUN_000534-T1.cds;Parent=FUN_000534-T1;
scaffold_1 funannotate CDS 2187099 2187147 . - 0 ID=FUN_000534-T1.cds;Parent=FUN_000534-T1;
scaffold_1 funannotate CDS 2186741 2187045 . - 2 ID=FUN_000534-T1.cds;Parent=FUN_000534-T1;
scaffold_1 funannotate CDS 2186222 2186680 . - 0 ID=FUN_000534-T1.cds;Parent=FUN_000534-T1;
scaffold_1 funannotate exon 2187204 2187323 . - . ID=FUN_000534-T1.exon1;Parent=FUN_000534-T1;
scaffold_1 funannotate exon 2187099 2187147 . - . ID=FUN_000534-T1.exon2;Parent=FUN_000534-T1;
scaffold_1 funannotate exon 2186741 2187045 . - . ID=FUN_000534-T1.exon3;Parent=FUN_000534-T1;
scaffold_1 funannotate exon 2186222 2186680 . - . ID=FUN_000534-T1.exon4;Parent=FUN_000534-T1;
scaffold_1 funannotate gene 2188146 2188840 . + . ID=FUN_000535;
scaffold_1 funannotate mRNA 2188146 2188840 . + . ID=FUN_000535-T1;Parent=FUN_000535;product=Cytidine deaminase;Dbxref=UniProtKB/Swiss-Prot:P32320
scaffold_1 funannotate CDS 2188146 2188377 . + 0 ID=FUN_000535-T1.cds;Parent=FUN_000535-T1;
scaffold_1 funannotate CDS 2188436 2188568 . + 2 ID=FUN_000535-T1.cds;Parent=FUN_000535-T1;
scaffold_1 funannotate CDS 2188623 2188704 . + 1 ID=FUN_000535-T1.cds;Parent=FUN_000535-T1;
scaffold_1 funannotate CDS 2188763 2188840 . + 0 ID=FUN_000535-T1.cds;Parent=FUN_000535-T1;
scaffold_1 funannotate exon 2188146 2188377 . + . ID=FUN_000535-T1.exon1;Parent=FUN_000535-T1;
scaffold_1 funannotate exon 2188436 2188568 . + . ID=FUN_000535-T1.exon2;Parent=FUN_000535-T1;
scaffold_1 funannotate exon 2188623 2188704 . + . ID=FUN_000535-T1.exon3;Parent=FUN_000535-T1;
scaffold_1 funannotate exon 2188763 2188840 . + . ID=FUN_000535-T1.exon4;Parent=FUN_000535-T1;
scaffold_1 funannotate gene 2191331 2193156 . + . ID=FUN_000536;
scaffold_1 funannotate mRNA 2191331 2193156 . + . ID=FUN_000536-T1;Parent=FUN_000536;product=hypothetical protein;
scaffold_1 funannotate CDS 2191331 2191349 . + 0 ID=FUN_000536-T1.cds;Parent=FUN_000536-T1;
scaffold_1 funannotate CDS 2191428 2191438 . + 2 ID=FUN_000536-T1.cds;Parent=FUN_000536-T1;
scaffold_1 funannotate CDS 2191498 2191580 . + 0 ID=FUN_000536-T1.cds;Parent=FUN_000536-T1;
scaffold_1 funannotate CDS 2191636 2191684 . + 1 ID=FUN_000536-T1.cds;Parent=FUN_000536-T1;
scaffold_1 funannotate CDS 2191773 2191827 . + 0 ID=FUN_000536-T1.cds;Parent=FUN_000536-T1;
scaffold_1 funannotate CDS 2191888 2191912 . + 2 ID=FUN_000536-T1.cds;Parent=FUN_000536-T1;
scaffold_1 funannotate CDS 2191967 2192012 . + 1 ID=FUN_000536-T1.cds;Parent=FUN_000536-T1;
scaffold_1 funannotate CDS 2192181 2192238 . + 0 ID=FUN_000536-T1.cds;Parent=FUN_000536-T1;
scaffold_1 funannotate CDS 2192318 2192335 . + 2 ID=FUN_000536-T1.cds;Parent=FUN_000536-T1;
scaffold_1 funannotate CDS 2192385 2192403 . + 2 ID=FUN_000536-T1.cds;Parent=FUN_000536-T1;
scaffold_1 funannotate CDS 2192456 2192486 . + 1 ID=FUN_000536-T1.cds;Parent=FUN_000536-T1;
scaffold_1 funannotate CDS 2192555 2192585 . + 0 ID=FUN_000536-T1.cds;Parent=FUN_000536-T1;
scaffold_1 funannotate CDS 2192638 2192679 . + 2 ID=FUN_000536-T1.cds;Parent=FUN_000536-T1;
scaffold_1 funannotate CDS 2192729 2192947 . + 2 ID=FUN_000536-T1.cds;Parent=FUN_000536-T1;
scaffold_1 funannotate CDS 2193054 2193080 . + 2 ID=FUN_000536-T1.cds;Parent=FUN_000536-T1;
scaffold_1 funannotate CDS 2193140 2193156 . + 2 ID=FUN_000536-T1.cds;Parent=FUN_000536-T1;
scaffold_1 funannotate exon 2191331 2191349 . + . ID=FUN_000536-T1.exon1;Parent=FUN_000536-T1;
scaffold_1 funannotate exon 2192385 2192403 . + . ID=FUN_000536-T1.exon10;Parent=FUN_000536-T1;
scaffold_1 funannotate exon 2192456 2192486 . + . ID=FUN_000536-T1.exon11;Parent=FUN_000536-T1;
scaffold_1 funannotate exon 2192555 2192585 . + . ID=FUN_000536-T1.exon12;Parent=FUN_000536-T1;
scaffold_1 funannotate exon 2192638 2192679 . + . ID=FUN_000536-T1.exon13;Parent=FUN_000536-T1;
scaffold_1 funannotate exon 2192729 2192947 . + . ID=FUN_000536-T1.exon14;Parent=FUN_000536-T1;
scaffold_1 funannotate exon 2193054 2193080 . + . ID=FUN_000536-T1.exon15;Parent=FUN_000536-T1;
scaffold_1 funannotate exon 2193140 2193156 . + . ID=FUN_000536-T1.exon16;Parent=FUN_000536-T1;
scaffold_1 funannotate exon 2191428 2191438 . + . ID=FUN_000536-T1.exon2;Parent=FUN_000536-T1;
scaffold_1 funannotate exon 2191498 2191580 . + . ID=FUN_000536-T1.exon3;Parent=FUN_000536-T1;
scaffold_1 funannotate exon 2191636 2191684 . + . ID=FUN_000536-T1.exon4;Parent=FUN_000536-T1;
scaffold_1 funannotate exon 2191773 2191827 . + . ID=FUN_000536-T1.exon5;Parent=FUN_000536-T1;
scaffold_1 funannotate exon 2191888 2191912 . + . ID=FUN_000536-T1.exon6;Parent=FUN_000536-T1;
scaffold_1 funannotate exon 2191967 2192012 . + . ID=FUN_000536-T1.exon7;Parent=FUN_000536-T1;
scaffold_1 funannotate exon 2192181 2192238 . + . ID=FUN_000536-T1.exon8;Parent=FUN_000536-T1;
scaffold_1 funannotate exon 2192318 2192335 . + . ID=FUN_000536-T1.exon9;Parent=FUN_000536-T1;
scaffold_1 funannotate gene 2193476 2194194 . + . ID=FUN_000537;
scaffold_1 funannotate mRNA 2193476 2194194 . + . ID=FUN_000537-T1;Parent=FUN_000537;product=hypothetical protein;
scaffold_1 funannotate CDS 2193476 2193690 . + 0 ID=FUN_000537-T1.cds;Parent=FUN_000537-T1;
scaffold_1 funannotate CDS 2193775 2193827 . + 1 ID=FUN_000537-T1.cds;Parent=FUN_000537-T1;
scaffold_1 funannotate CDS 2193882 2194031 . + 2 ID=FUN_000537-T1.cds;Parent=FUN_000537-T1;
scaffold_1 funannotate CDS 2194085 2194194 . + 2 ID=FUN_000537-T1.cds;Parent=FUN_000537-T1;
scaffold_1 funannotate exon 2193476 2193690 . + . ID=FUN_000537-T1.exon1;Parent=FUN_000537-T1;
scaffold_1 funannotate exon 2193775 2193827 . + . ID=FUN_000537-T1.exon2;Parent=FUN_000537-T1;
scaffold_1 funannotate exon 2193882 2194031 . + . ID=FUN_000537-T1.exon3;Parent=FUN_000537-T1;
scaffold_1 funannotate exon 2194085 2194194 . + . ID=FUN_000537-T1.exon4;Parent=FUN_000537-T1;
scaffold_1 funannotate gene 2198843 2199172 . - . ID=FUN_000538;
scaffold_1 funannotate mRNA 2198843 2199172 . - . ID=FUN_000538-T1;Parent=FUN_000538;product=hypothetical protein;
scaffold_1 funannotate CDS 2198843 2199172 . - 0 ID=FUN_000538-T1.cds;Parent=FUN_000538-T1;
scaffold_1 funannotate exon 2198843 2199172 . - . ID=FUN_000538-T1.exon1;Parent=FUN_000538-T1;
scaffold_1 funannotate gene 2200885 2202068 . + . ID=FUN_000539;
scaffold_1 funannotate mRNA 2200885 2202068 . + . ID=FUN_000539-T1;Parent=FUN_000539;product=ATP phosphoribosyltransferase;Dbxref=UniProtKB/Swiss-Prot:Q99145
scaffold_1 funannotate CDS 2200885 2200901 . + 0 ID=FUN_000539-T1.cds;Parent=FUN_000539-T1;
scaffold_1 funannotate CDS 2200978 2201012 . + 1 ID=FUN_000539-T1.cds;Parent=FUN_000539-T1;
scaffold_1 funannotate CDS 2201071 2201640 . + 2 ID=FUN_000539-T1.cds;Parent=FUN_000539-T1;
scaffold_1 funannotate CDS 2201698 2202068 . + 2 ID=FUN_000539-T1.cds;Parent=FUN_000539-T1;
scaffold_1 funannotate exon 2200885 2200901 . + . ID=FUN_000539-T1.exon1;Parent=FUN_000539-T1;
scaffold_1 funannotate exon 2200978 2201012 . + . ID=FUN_000539-T1.exon2;Parent=FUN_000539-T1;
scaffold_1 funannotate exon 2201071 2201640 . + . ID=FUN_000539-T1.exon3;Parent=FUN_000539-T1;
scaffold_1 funannotate exon 2201698 2202068 . + . ID=FUN_000539-T1.exon4;Parent=FUN_000539-T1;
scaffold_1 funannotate gene 2205768 2206361 . + . ID=FUN_000540;
scaffold_1 funannotate mRNA 2205768 2206361 . + . ID=FUN_000540-T1;Parent=FUN_000540;product=hypothetical protein;
scaffold_1 funannotate CDS 2205768 2206361 . + 0 ID=FUN_000540-T1.cds;Parent=FUN_000540-T1;
scaffold_1 funannotate exon 2205768 2206361 . + . ID=FUN_000540-T1.exon1;Parent=FUN_000540-T1;
scaffold_1 funannotate gene 2211311 2211833 . + . ID=FUN_000541;
scaffold_1 funannotate mRNA 2211311 2211833 . + . ID=FUN_000541-T1;Parent=FUN_000541;product=hypothetical protein;
scaffold_1 funannotate CDS 2211311 2211325 . + 0 ID=FUN_000541-T1.cds;Parent=FUN_000541-T1;
scaffold_1 funannotate CDS 2211458 2211641 . + 0 ID=FUN_000541-T1.cds;Parent=FUN_000541-T1;
scaffold_1 funannotate CDS 2211760 2211833 . + 2 ID=FUN_000541-T1.cds;Parent=FUN_000541-T1;
scaffold_1 funannotate exon 2211311 2211325 . + . ID=FUN_000541-T1.exon1;Parent=FUN_000541-T1;
scaffold_1 funannotate exon 2211458 2211641 . + . ID=FUN_000541-T1.exon2;Parent=FUN_000541-T1;
scaffold_1 funannotate exon 2211760 2211833 . + . ID=FUN_000541-T1.exon3;Parent=FUN_000541-T1;
scaffold_1 funannotate gene 2212694 2214849 . + . ID=FUN_000542;
scaffold_1 funannotate mRNA 2212694 2214849 . + . ID=FUN_000542-T1;Parent=FUN_000542;product=hypothetical protein;
scaffold_1 funannotate CDS 2212694 2212813 . + 0 ID=FUN_000542-T1.cds;Parent=FUN_000542-T1;
scaffold_1 funannotate CDS 2212894 2214849 . + 0 ID=FUN_000542-T1.cds;Parent=FUN_000542-T1;
scaffold_1 funannotate exon 2212694 2212813 . + . ID=FUN_000542-T1.exon1;Parent=FUN_000542-T1;
scaffold_1 funannotate exon 2212894 2214849 . + . ID=FUN_000542-T1.exon2;Parent=FUN_000542-T1;
scaffold_1 funannotate gene 2222201 2222473 . - . ID=FUN_000543;
scaffold_1 funannotate mRNA 2222201 2222473 . - . ID=FUN_000543-T1;Parent=FUN_000543;product=hypothetical protein;
scaffold_1 funannotate CDS 2222201 2222473 . - 0 ID=FUN_000543-T1.cds;Parent=FUN_000543-T1;
scaffold_1 funannotate exon 2222201 2222473 . - . ID=FUN_000543-T1.exon1;Parent=FUN_000543-T1;
scaffold_1 funannotate gene 2223834 2225028 . + . ID=FUN_000544;
scaffold_1 funannotate mRNA 2223834 2225028 . + . ID=FUN_000544-T1;Parent=FUN_000544;product=hypothetical protein;
scaffold_1 funannotate CDS 2223834 2224206 . + 0 ID=FUN_000544-T1.cds;Parent=FUN_000544-T1;
scaffold_1 funannotate CDS 2224283 2225028 . + 2 ID=FUN_000544-T1.cds;Parent=FUN_000544-T1;
scaffold_1 funannotate exon 2223834 2224206 . + . ID=FUN_000544-T1.exon1;Parent=FUN_000544-T1;
scaffold_1 funannotate exon 2224283 2225028 . + . ID=FUN_000544-T1.exon2;Parent=FUN_000544-T1;
scaffold_1 funannotate gene 2225575 2226432 . - . ID=FUN_000545;
scaffold_1 funannotate mRNA 2225575 2226432 . - . ID=FUN_000545-T1;Parent=FUN_000545;product=Golgi apparatus membrane protein TVP23;Dbxref=UniProtKB/Swiss-Prot:B2ALT5
scaffold_1 funannotate CDS 2226324 2226432 . - 0 ID=FUN_000545-T1.cds;Parent=FUN_000545-T1;
scaffold_1 funannotate CDS 2226223 2226268 . - 2 ID=FUN_000545-T1.cds;Parent=FUN_000545-T1;
scaffold_1 funannotate CDS 2225824 2226104 . - 1 ID=FUN_000545-T1.cds;Parent=FUN_000545-T1;
scaffold_1 funannotate CDS 2225575 2225732 . - 2 ID=FUN_000545-T1.cds;Parent=FUN_000545-T1;
scaffold_1 funannotate exon 2226324 2226432 . - . ID=FUN_000545-T1.exon1;Parent=FUN_000545-T1;
scaffold_1 funannotate exon 2226223 2226268 . - . ID=FUN_000545-T1.exon2;Parent=FUN_000545-T1;
scaffold_1 funannotate exon 2225824 2226104 . - . ID=FUN_000545-T1.exon3;Parent=FUN_000545-T1;
scaffold_1 funannotate exon 2225575 2225732 . - . ID=FUN_000545-T1.exon4;Parent=FUN_000545-T1;
scaffold_1 funannotate gene 2226831 2227850 . + . ID=FUN_000546;
scaffold_1 funannotate mRNA 2226831 2227850 . + . ID=FUN_000546-T1;Parent=FUN_000546;product=Citrate lyase subunit beta;Dbxref=UniProtKB/Swiss-Prot:P0A9I2
scaffold_1 funannotate CDS 2226831 2226876 . + 0 ID=FUN_000546-T1.cds;Parent=FUN_000546-T1;
scaffold_1 funannotate CDS 2226934 2227850 . + 2 ID=FUN_000546-T1.cds;Parent=FUN_000546-T1;
scaffold_1 funannotate exon 2226831 2226876 . + . ID=FUN_000546-T1.exon1;Parent=FUN_000546-T1;
scaffold_1 funannotate exon 2226934 2227850 . + . ID=FUN_000546-T1.exon2;Parent=FUN_000546-T1;
scaffold_1 funannotate gene 2235654 2236604 . + . ID=FUN_000547;
scaffold_1 funannotate mRNA 2235654 2236604 . + . ID=FUN_000547-T1;Parent=FUN_000547;product=hypothetical protein;
scaffold_1 funannotate CDS 2235654 2235673 . + 0 ID=FUN_000547-T1.cds;Parent=FUN_000547-T1;
scaffold_1 funannotate CDS 2235747 2235819 . + 1 ID=FUN_000547-T1.cds;Parent=FUN_000547-T1;
scaffold_1 funannotate CDS 2236002 2236108 . + 0 ID=FUN_000547-T1.cds;Parent=FUN_000547-T1;
scaffold_1 funannotate CDS 2236235 2236455 . + 1 ID=FUN_000547-T1.cds;Parent=FUN_000547-T1;
scaffold_1 funannotate CDS 2236513 2236604 . + 2 ID=FUN_000547-T1.cds;Parent=FUN_000547-T1;
scaffold_1 funannotate exon 2235654 2235673 . + . ID=FUN_000547-T1.exon1;Parent=FUN_000547-T1;
scaffold_1 funannotate exon 2235747 2235819 . + . ID=FUN_000547-T1.exon2;Parent=FUN_000547-T1;
scaffold_1 funannotate exon 2236002 2236108 . + . ID=FUN_000547-T1.exon3;Parent=FUN_000547-T1;
scaffold_1 funannotate exon 2236235 2236455 . + . ID=FUN_000547-T1.exon4;Parent=FUN_000547-T1;
scaffold_1 funannotate exon 2236513 2236604 . + . ID=FUN_000547-T1.exon5;Parent=FUN_000547-T1;
scaffold_1 funannotate gene 2241621 2242390 . - . ID=FUN_000548;
scaffold_1 funannotate mRNA 2241621 2242390 . - . ID=FUN_000548-T1;Parent=FUN_000548;product=hypothetical protein;
scaffold_1 funannotate CDS 2242009 2242390 . - 0 ID=FUN_000548-T1.cds;Parent=FUN_000548-T1;
scaffold_1 funannotate CDS 2241621 2241949 . - 2 ID=FUN_000548-T1.cds;Parent=FUN_000548-T1;
scaffold_1 funannotate exon 2242009 2242390 . - . ID=FUN_000548-T1.exon1;Parent=FUN_000548-T1;
scaffold_1 funannotate exon 2241621 2241949 . - . ID=FUN_000548-T1.exon2;Parent=FUN_000548-T1;
scaffold_1 funannotate gene 2242430 2244675 . - . ID=FUN_000549;
scaffold_1 funannotate mRNA 2242430 2244675 . - . ID=FUN_000549-T1;Parent=FUN_000549;product=hypothetical protein;
scaffold_1 funannotate CDS 2244450 2244675 . - 0 ID=FUN_000549-T1.cds;Parent=FUN_000549-T1;
scaffold_1 funannotate CDS 2244041 2244388 . - 2 ID=FUN_000549-T1.cds;Parent=FUN_000549-T1;
scaffold_1 funannotate CDS 2243812 2244006 . - 2 ID=FUN_000549-T1.cds;Parent=FUN_000549-T1;
scaffold_1 funannotate CDS 2242430 2243748 . - 2 ID=FUN_000549-T1.cds;Parent=FUN_000549-T1;
scaffold_1 funannotate exon 2244450 2244675 . - . ID=FUN_000549-T1.exon1;Parent=FUN_000549-T1;
scaffold_1 funannotate exon 2244041 2244388 . - . ID=FUN_000549-T1.exon2;Parent=FUN_000549-T1;
scaffold_1 funannotate exon 2243812 2244006 . - . ID=FUN_000549-T1.exon3;Parent=FUN_000549-T1;
scaffold_1 funannotate exon 2242430 2243748 . - . ID=FUN_000549-T1.exon4;Parent=FUN_000549-T1;
scaffold_1 funannotate gene 2246471 2247276 . - . ID=FUN_000550;
scaffold_1 funannotate mRNA 2246471 2247276 . - . ID=FUN_000550-T1;Parent=FUN_000550;product=hypothetical protein;
scaffold_1 funannotate CDS 2246760 2247276 . - 0 ID=FUN_000550-T1.cds;Parent=FUN_000550-T1;
scaffold_1 funannotate CDS 2246471 2246511 . - 2 ID=FUN_000550-T1.cds;Parent=FUN_000550-T1;
scaffold_1 funannotate exon 2246760 2247276 . - . ID=FUN_000550-T1.exon1;Parent=FUN_000550-T1;
scaffold_1 funannotate exon 2246471 2246511 . - . ID=FUN_000550-T1.exon2;Parent=FUN_000550-T1;
scaffold_1 funannotate gene 2251912 2253749 . + . ID=FUN_000551;
scaffold_1 funannotate mRNA 2251912 2253749 . + . ID=FUN_000551-T1;Parent=FUN_000551;product=hypothetical protein;
scaffold_1 funannotate CDS 2251912 2252025 . + 0 ID=FUN_000551-T1.cds;Parent=FUN_000551-T1;
scaffold_1 funannotate CDS 2252275 2252464 . + 0 ID=FUN_000551-T1.cds;Parent=FUN_000551-T1;
scaffold_1 funannotate CDS 2252657 2252739 . + 2 ID=FUN_000551-T1.cds;Parent=FUN_000551-T1;
scaffold_1 funannotate CDS 2252806 2253264 . + 0 ID=FUN_000551-T1.cds;Parent=FUN_000551-T1;
scaffold_1 funannotate CDS 2253318 2253749 . + 0 ID=FUN_000551-T1.cds;Parent=FUN_000551-T1;
scaffold_1 funannotate exon 2251912 2252025 . + . ID=FUN_000551-T1.exon1;Parent=FUN_000551-T1;
scaffold_1 funannotate exon 2252275 2252464 . + . ID=FUN_000551-T1.exon2;Parent=FUN_000551-T1;
scaffold_1 funannotate exon 2252657 2252739 . + . ID=FUN_000551-T1.exon3;Parent=FUN_000551-T1;
scaffold_1 funannotate exon 2252806 2253264 . + . ID=FUN_000551-T1.exon4;Parent=FUN_000551-T1;
scaffold_1 funannotate exon 2253318 2253749 . + . ID=FUN_000551-T1.exon5;Parent=FUN_000551-T1;
scaffold_1 funannotate gene 2255820 2256620 . + . ID=FUN_000552;
scaffold_1 funannotate mRNA 2255820 2256620 . + . ID=FUN_000552-T1;Parent=FUN_000552;product=hypothetical protein;
scaffold_1 funannotate CDS 2255820 2256095 . + 0 ID=FUN_000552-T1.cds;Parent=FUN_000552-T1;
scaffold_1 funannotate CDS 2256153 2256183 . + 0 ID=FUN_000552-T1.cds;Parent=FUN_000552-T1;
scaffold_1 funannotate CDS 2256253 2256265 . + 2 ID=FUN_000552-T1.cds;Parent=FUN_000552-T1;
scaffold_1 funannotate CDS 2256329 2256398 . + 1 ID=FUN_000552-T1.cds;Parent=FUN_000552-T1;
scaffold_1 funannotate CDS 2256471 2256620 . + 0 ID=FUN_000552-T1.cds;Parent=FUN_000552-T1;
scaffold_1 funannotate exon 2255820 2256095 . + . ID=FUN_000552-T1.exon1;Parent=FUN_000552-T1;
scaffold_1 funannotate exon 2256153 2256183 . + . ID=FUN_000552-T1.exon2;Parent=FUN_000552-T1;
scaffold_1 funannotate exon 2256253 2256265 . + . ID=FUN_000552-T1.exon3;Parent=FUN_000552-T1;
scaffold_1 funannotate exon 2256329 2256398 . + . ID=FUN_000552-T1.exon4;Parent=FUN_000552-T1;
scaffold_1 funannotate exon 2256471 2256620 . + . ID=FUN_000552-T1.exon5;Parent=FUN_000552-T1;
scaffold_1 funannotate gene 2259435 2260406 . - . ID=FUN_000553;
scaffold_1 funannotate mRNA 2259435 2260406 . - . ID=FUN_000553-T1;Parent=FUN_000553;product=hypothetical protein;
scaffold_1 funannotate CDS 2259435 2260406 . - 0 ID=FUN_000553-T1.cds;Parent=FUN_000553-T1;
scaffold_1 funannotate exon 2259435 2260406 . - . ID=FUN_000553-T1.exon1;Parent=FUN_000553-T1;
scaffold_1 funannotate gene 2265517 2268247 . + . ID=FUN_000554;
scaffold_1 funannotate mRNA 2265517 2268247 . + . ID=FUN_000554-T1;Parent=FUN_000554;product=Pre-mRNA-splicing factor ATP-dependent RNA helicase prp16;Dbxref=UniProtKB/Swiss-Prot:Q9P774
scaffold_1 funannotate CDS 2265517 2268140 . + 0 ID=FUN_000554-T1.cds;Parent=FUN_000554-T1;
scaffold_1 funannotate CDS 2268238 2268247 . + 1 ID=FUN_000554-T1.cds;Parent=FUN_000554-T1;
scaffold_1 funannotate exon 2265517 2268140 . + . ID=FUN_000554-T1.exon1;Parent=FUN_000554-T1;
scaffold_1 funannotate exon 2268238 2268247 . + . ID=FUN_000554-T1.exon2;Parent=FUN_000554-T1;
scaffold_1 funannotate gene 2268656 2269943 . - . ID=FUN_000555;
scaffold_1 funannotate mRNA 2268656 2269943 . - . ID=FUN_000555-T1;Parent=FUN_000555;product=Uncharacterized trans-sulfuration enzyme YHR112C;Dbxref=UniProtKB/Swiss-Prot:P38716
scaffold_1 funannotate CDS 2269764 2269943 . - 0 ID=FUN_000555-T1.cds;Parent=FUN_000555-T1;
scaffold_1 funannotate CDS 2268656 2269693 . - 0 ID=FUN_000555-T1.cds;Parent=FUN_000555-T1;
scaffold_1 funannotate exon 2269764 2269943 . - . ID=FUN_000555-T1.exon1;Parent=FUN_000555-T1;
scaffold_1 funannotate exon 2268656 2269693 . - . ID=FUN_000555-T1.exon2;Parent=FUN_000555-T1;
scaffold_1 funannotate gene 2270743 2271746 . - . ID=FUN_000556;
scaffold_1 funannotate mRNA 2270743 2271746 . - . ID=FUN_000556-T1;Parent=FUN_000556;product=hypothetical protein;
scaffold_1 funannotate CDS 2271566 2271746 . - 0 ID=FUN_000556-T1.cds;Parent=FUN_000556-T1;
scaffold_1 funannotate CDS 2271416 2271444 . - 2 ID=FUN_000556-T1.cds;Parent=FUN_000556-T1;
scaffold_1 funannotate CDS 2271195 2271353 . - 0 ID=FUN_000556-T1.cds;Parent=FUN_000556-T1;
scaffold_1 funannotate CDS 2270743 2271117 . - 0 ID=FUN_000556-T1.cds;Parent=FUN_000556-T1;
scaffold_1 funannotate exon 2271566 2271746 . - . ID=FUN_000556-T1.exon1;Parent=FUN_000556-T1;
scaffold_1 funannotate exon 2271416 2271444 . - . ID=FUN_000556-T1.exon2;Parent=FUN_000556-T1;
scaffold_1 funannotate exon 2271195 2271353 . - . ID=FUN_000556-T1.exon3;Parent=FUN_000556-T1;
scaffold_1 funannotate exon 2270743 2271117 . - . ID=FUN_000556-T1.exon4;Parent=FUN_000556-T1;
scaffold_1 funannotate gene 2272508 2274199 . - . ID=FUN_000557;
scaffold_1 funannotate mRNA 2272508 2274199 . - . ID=FUN_000557-T1;Parent=FUN_000557;product=hypothetical protein;
scaffold_1 funannotate CDS 2274059 2274199 . - 0 ID=FUN_000557-T1.cds;Parent=FUN_000557-T1;
scaffold_1 funannotate CDS 2273747 2273995 . - 0 ID=FUN_000557-T1.cds;Parent=FUN_000557-T1;
scaffold_1 funannotate CDS 2272508 2273692 . - 0 ID=FUN_000557-T1.cds;Parent=FUN_000557-T1;
scaffold_1 funannotate exon 2274059 2274199 . - . ID=FUN_000557-T1.exon1;Parent=FUN_000557-T1;
scaffold_1 funannotate exon 2273747 2273995 . - . ID=FUN_000557-T1.exon2;Parent=FUN_000557-T1;
scaffold_1 funannotate exon 2272508 2273692 . - . ID=FUN_000557-T1.exon3;Parent=FUN_000557-T1;
scaffold_1 funannotate gene 2276730 2280558 . + . ID=FUN_000558;
scaffold_1 funannotate mRNA 2276730 2280558 . + . ID=FUN_000558-T1;Parent=FUN_000558;product=Rho-type GTPase-activating protein 1;Dbxref=UniProtKB/Swiss-Prot:O43052
scaffold_1 funannotate CDS 2276730 2277098 . + 0 ID=FUN_000558-T1.cds;Parent=FUN_000558-T1;
scaffold_1 funannotate CDS 2277197 2277893 . + 0 ID=FUN_000558-T1.cds;Parent=FUN_000558-T1;
scaffold_1 funannotate CDS 2278019 2280054 . + 2 ID=FUN_000558-T1.cds;Parent=FUN_000558-T1;
scaffold_1 funannotate CDS 2280136 2280558 . + 0 ID=FUN_000558-T1.cds;Parent=FUN_000558-T1;
scaffold_1 funannotate exon 2276730 2277098 . + . ID=FUN_000558-T1.exon1;Parent=FUN_000558-T1;
scaffold_1 funannotate exon 2277197 2277893 . + . ID=FUN_000558-T1.exon2;Parent=FUN_000558-T1;
scaffold_1 funannotate exon 2278019 2280054 . + . ID=FUN_000558-T1.exon3;Parent=FUN_000558-T1;
scaffold_1 funannotate exon 2280136 2280558 . + . ID=FUN_000558-T1.exon4;Parent=FUN_000558-T1;
scaffold_1 funannotate gene 2281268 2282476 . - . ID=FUN_000559;
scaffold_1 funannotate mRNA 2281268 2282476 . - . ID=FUN_000559-T1;Parent=FUN_000559;product=Sterol-4-alpha-carboxylate 3-dehydrogenase erg26, decarboxylating;Dbxref=UniProtKB/Swiss-Prot:Q4X017
scaffold_1 funannotate CDS 2282000 2282476 . - 0 ID=FUN_000559-T1.cds;Parent=FUN_000559-T1;
scaffold_1 funannotate CDS 2281268 2281924 . - 0 ID=FUN_000559-T1.cds;Parent=FUN_000559-T1;
scaffold_1 funannotate exon 2282000 2282476 . - . ID=FUN_000559-T1.exon1;Parent=FUN_000559-T1;
scaffold_1 funannotate exon 2281268 2281924 . - . ID=FUN_000559-T1.exon2;Parent=FUN_000559-T1;
scaffold_1 funannotate gene 2283245 2284738 . + . ID=FUN_000560;
scaffold_1 funannotate mRNA 2283245 2284738 . + . ID=FUN_000560-T1;Parent=FUN_000560;product=hypothetical protein;
scaffold_1 funannotate CDS 2283245 2284738 . + 0 ID=FUN_000560-T1.cds;Parent=FUN_000560-T1;
scaffold_1 funannotate exon 2283245 2284738 . + . ID=FUN_000560-T1.exon1;Parent=FUN_000560-T1;
scaffold_1 funannotate gene 2285247 2286280 . - . ID=FUN_000561;
scaffold_1 funannotate mRNA 2285247 2286280 . - . ID=FUN_000561-T1;Parent=FUN_000561;product=hypothetical protein;
scaffold_1 funannotate CDS 2285801 2286280 . - 0 ID=FUN_000561-T1.cds;Parent=FUN_000561-T1;
scaffold_1 funannotate CDS 2285394 2285717 . - 0 ID=FUN_000561-T1.cds;Parent=FUN_000561-T1;
scaffold_1 funannotate CDS 2285247 2285324 . - 0 ID=FUN_000561-T1.cds;Parent=FUN_000561-T1;
scaffold_1 funannotate exon 2285801 2286280 . - . ID=FUN_000561-T1.exon1;Parent=FUN_000561-T1;
scaffold_1 funannotate exon 2285394 2285717 . - . ID=FUN_000561-T1.exon2;Parent=FUN_000561-T1;
scaffold_1 funannotate exon 2285247 2285324 . - . ID=FUN_000561-T1.exon3;Parent=FUN_000561-T1;
scaffold_1 funannotate gene 2286849 2287766 . + . ID=FUN_000562;
scaffold_1 funannotate mRNA 2286849 2287766 . + . ID=FUN_000562-T1;Parent=FUN_000562;product=Proteasome subunit beta type-7;Dbxref=UniProtKB/Swiss-Prot:P30657
scaffold_1 funannotate CDS 2286849 2286878 . + 0 ID=FUN_000562-T1.cds;Parent=FUN_000562-T1;
scaffold_1 funannotate CDS 2286937 2287084 . + 0 ID=FUN_000562-T1.cds;Parent=FUN_000562-T1;
scaffold_1 funannotate CDS 2287159 2287766 . + 2 ID=FUN_000562-T1.cds;Parent=FUN_000562-T1;
scaffold_1 funannotate exon 2286849 2286878 . + . ID=FUN_000562-T1.exon1;Parent=FUN_000562-T1;
scaffold_1 funannotate exon 2286937 2287084 . + . ID=FUN_000562-T1.exon2;Parent=FUN_000562-T1;
scaffold_1 funannotate exon 2287159 2287766 . + . ID=FUN_000562-T1.exon3;Parent=FUN_000562-T1;
scaffold_1 funannotate gene 2288457 2290821 . - . ID=FUN_000563;
scaffold_1 funannotate mRNA 2288457 2290821 . - . ID=FUN_000563-T1;Parent=FUN_000563;product=Glutamine--fructose-6-phosphate aminotransferase [isomerizing];Dbxref=UniProtKB/Swiss-Prot:P53704
scaffold_1 funannotate CDS 2290817 2290821 . - 0 ID=FUN_000563-T1.cds;Parent=FUN_000563-T1;
scaffold_1 funannotate CDS 2290625 2290695 . - 1 ID=FUN_000563-T1.cds;Parent=FUN_000563-T1;
scaffold_1 funannotate CDS 2288749 2290551 . - 2 ID=FUN_000563-T1.cds;Parent=FUN_000563-T1;
scaffold_1 funannotate CDS 2288457 2288677 . - 2 ID=FUN_000563-T1.cds;Parent=FUN_000563-T1;
scaffold_1 funannotate exon 2290817 2290821 . - . ID=FUN_000563-T1.exon1;Parent=FUN_000563-T1;
scaffold_1 funannotate exon 2290625 2290695 . - . ID=FUN_000563-T1.exon2;Parent=FUN_000563-T1;
scaffold_1 funannotate exon 2288749 2290551 . - . ID=FUN_000563-T1.exon3;Parent=FUN_000563-T1;
scaffold_1 funannotate exon 2288457 2288677 . - . ID=FUN_000563-T1.exon4;Parent=FUN_000563-T1;
scaffold_1 funannotate gene 2293795 2295176 . - . ID=FUN_000564;
scaffold_1 funannotate mRNA 2293795 2295176 . - . ID=FUN_000564-T1;Parent=FUN_000564;product=Probable 26S proteasome subunit rpt4;Dbxref=UniProtKB/Swiss-Prot:O74445
scaffold_1 funannotate CDS 2294963 2295176 . - 0 ID=FUN_000564-T1.cds;Parent=FUN_000564-T1;
scaffold_1 funannotate CDS 2294496 2294882 . - 2 ID=FUN_000564-T1.cds;Parent=FUN_000564-T1;
scaffold_1 funannotate CDS 2293972 2294428 . - 2 ID=FUN_000564-T1.cds;Parent=FUN_000564-T1;
scaffold_1 funannotate CDS 2293795 2293915 . - 1 ID=FUN_000564-T1.cds;Parent=FUN_000564-T1;
scaffold_1 funannotate exon 2294963 2295176 . - . ID=FUN_000564-T1.exon1;Parent=FUN_000564-T1;
scaffold_1 funannotate exon 2294496 2294882 . - . ID=FUN_000564-T1.exon2;Parent=FUN_000564-T1;
scaffold_1 funannotate exon 2293972 2294428 . - . ID=FUN_000564-T1.exon3;Parent=FUN_000564-T1;
scaffold_1 funannotate exon 2293795 2293915 . - . ID=FUN_000564-T1.exon4;Parent=FUN_000564-T1;
scaffold_1 funannotate gene 2296221 2297834 . - . ID=FUN_000565;
scaffold_1 funannotate mRNA 2296221 2297834 . - . ID=FUN_000565-T1;Parent=FUN_000565;product=hypothetical protein;
scaffold_1 funannotate CDS 2296221 2297834 . - 0 ID=FUN_000565-T1.cds;Parent=FUN_000565-T1;
scaffold_1 funannotate exon 2296221 2297834 . - . ID=FUN_000565-T1.exon1;Parent=FUN_000565-T1;
scaffold_1 funannotate gene 2301276 2304774 . + . ID=FUN_000566;
scaffold_1 funannotate mRNA 2301276 2304774 . + . ID=FUN_000566-T1;Parent=FUN_000566;product=hypothetical protein;
scaffold_1 funannotate CDS 2301276 2301430 . + 0 ID=FUN_000566-T1.cds;Parent=FUN_000566-T1;
scaffold_1 funannotate CDS 2301876 2304774 . + 1 ID=FUN_000566-T1.cds;Parent=FUN_000566-T1;
scaffold_1 funannotate exon 2301276 2301430 . + . ID=FUN_000566-T1.exon1;Parent=FUN_000566-T1;
scaffold_1 funannotate exon 2301876 2304774 . + . ID=FUN_000566-T1.exon2;Parent=FUN_000566-T1;
scaffold_1 funannotate gene 2315577 2317058 . - . ID=FUN_000567;
scaffold_1 funannotate mRNA 2315577 2317058 . - . ID=FUN_000567-T1;Parent=FUN_000567;product=hypothetical protein;
scaffold_1 funannotate CDS 2316549 2317058 . - 0 ID=FUN_000567-T1.cds;Parent=FUN_000567-T1;
scaffold_1 funannotate CDS 2315577 2316491 . - 0 ID=FUN_000567-T1.cds;Parent=FUN_000567-T1;
scaffold_1 funannotate exon 2316549 2317058 . - . ID=FUN_000567-T1.exon1;Parent=FUN_000567-T1;
scaffold_1 funannotate exon 2315577 2316491 . - . ID=FUN_000567-T1.exon2;Parent=FUN_000567-T1;
scaffold_1 funannotate gene 2318702 2320491 . + . ID=FUN_000568;
scaffold_1 funannotate mRNA 2318702 2320491 . + . ID=FUN_000568-T1;Parent=FUN_000568;product=Probable Dol-P-Man:Man(7)GlcNAc(2)-PP-Dol alpha-1,6-mannosyltransferase;Dbxref=UniProtKB/Swiss-Prot:Q9USD4
scaffold_1 funannotate CDS 2318702 2318714 . + 0 ID=FUN_000568-T1.cds;Parent=FUN_000568-T1;
scaffold_1 funannotate CDS 2318763 2319200 . + 2 ID=FUN_000568-T1.cds;Parent=FUN_000568-T1;
scaffold_1 funannotate CDS 2319257 2320491 . + 2 ID=FUN_000568-T1.cds;Parent=FUN_000568-T1;
scaffold_1 funannotate exon 2318702 2318714 . + . ID=FUN_000568-T1.exon1;Parent=FUN_000568-T1;
scaffold_1 funannotate exon 2318763 2319200 . + . ID=FUN_000568-T1.exon2;Parent=FUN_000568-T1;
scaffold_1 funannotate exon 2319257 2320491 . + . ID=FUN_000568-T1.exon3;Parent=FUN_000568-T1;
scaffold_1 funannotate gene 2327676 2328675 . - . ID=FUN_000569;
scaffold_1 funannotate mRNA 2327676 2328675 . - . ID=FUN_000569-T1;Parent=FUN_000569;product=hypothetical protein;
scaffold_1 funannotate CDS 2328551 2328675 . - 0 ID=FUN_000569-T1.cds;Parent=FUN_000569-T1;
scaffold_1 funannotate CDS 2328277 2328441 . - 1 ID=FUN_000569-T1.cds;Parent=FUN_000569-T1;
scaffold_1 funannotate CDS 2328048 2328218 . - 1 ID=FUN_000569-T1.cds;Parent=FUN_000569-T1;
scaffold_1 funannotate CDS 2327816 2327965 . - 1 ID=FUN_000569-T1.cds;Parent=FUN_000569-T1;
scaffold_1 funannotate CDS 2327676 2327763 . - 1 ID=FUN_000569-T1.cds;Parent=FUN_000569-T1;
scaffold_1 funannotate exon 2328551 2328675 . - . ID=FUN_000569-T1.exon1;Parent=FUN_000569-T1;
scaffold_1 funannotate exon 2328277 2328441 . - . ID=FUN_000569-T1.exon2;Parent=FUN_000569-T1;
scaffold_1 funannotate exon 2328048 2328218 . - . ID=FUN_000569-T1.exon3;Parent=FUN_000569-T1;
scaffold_1 funannotate exon 2327816 2327965 . - . ID=FUN_000569-T1.exon4;Parent=FUN_000569-T1;
[truncated: 5,529,222 more chars]
