# Supplementary material for: Complete Genome Sequence of Pithoascus kurdistanensis CBS 149789, an Endophytic Fungus Isolated from Papaver bracteatum
Source: J Fungi (Basel). 2025 Dec 5;11(12):861. doi: 10.3390/jof11120861 (PMC12733594; doi:10.3390/jof11120861)
Supplement: Supplementary file 1 [file jof-11-00861-s001.zip › Data S1-Pithoascus.DIAMOND.SwissProt.UltraSensitive.gff3.summary.xlsx]

## Sheet: Sheet 1
Gene_ID	Contig	Start	End	Strand	Product	DB_Reference	Percent_Identity	Query_coverage	Target_Coverage	E_Value
FUN_000001-T1	scaffold_1	35494	36534	+	hypothetical protein
FUN_000002-T1	scaffold_1	37022	37630	-	hypothetical protein
FUN_000003-T1	scaffold_1	45546	46968	+	hypothetical protein
FUN_000004-T1	scaffold_1	49321	51070	-	hypothetical protein
FUN_000005-T1	scaffold_1	52020	53738	+	Arylsulfatase	sp|P51691|ARS_PSEAE	54.5	99.0876	100	3.62e-215
FUN_000006-T1	scaffold_1	60412	61392	-	Nitrogen metabolite regulation-like protein bik4	sp|S0DZI6|BIK4_GIBF5	35.6	97.2393	97.2393	8.48e-40
FUN_000007-T1	scaffold_1	63882	65036	+	hypothetical protein
FUN_000008-T1	scaffold_1	65186	66145	-	hypothetical protein
FUN_000009-T1	scaffold_1	66663	67649	-	Probable alpha-L-arabinofuranosidase axhA	sp|Q2U7D2|AXHA_ASPOR	73.7	91.4634	91.4634	1.86e-167
FUN_000010-T1	scaffold_1	68726	70230	+	GH30 family xylanase	sp|G2Q1N4|XY30A_THET4	59.7	97.0588	96.8553	8.1e-181
FUN_000011-T1	scaffold_1	72002	72328	+	hypothetical protein
FUN_000012-T1	scaffold_1	73771	74588	+	hypothetical protein
FUN_000013-T1	scaffold_1	74708	76009	-	hypothetical protein
FUN_000014-T1	scaffold_1	77327	77842	-	hypothetical protein
FUN_000015-T1	scaffold_1	80730	83438	+	hypothetical protein
FUN_000016-T1	scaffold_1	84008	84403	-	hypothetical protein
FUN_000017-T1	scaffold_1	85441	85814	-	hypothetical protein
FUN_000018-T1	scaffold_1	87062	89877	-	hypothetical protein
FUN_000019-T1	scaffold_1	90610	91085	-	hypothetical protein
FUN_000020-T1	scaffold_1	92668	94204	+	MFS-type transporter criB	sp|A0A1E3B0S4|CRIB_ASPCR	37	94.2857	99.784	9.57e-89
FUN_000021-T1	scaffold_1	105310	106328	-	Uncharacterized oxidoreductase C4H3.08	sp|Q10216|YAY8_SCHPO	49.5	96.633	100	3.35e-92
FUN_000022-T1	scaffold_1	106810	108088	-	hypothetical protein
FUN_000023-T1	scaffold_1	108321	110051	-	Carboxypeptidase 2	sp|A6XHF7|MCPB_TRIRU	43.7	95.3704	95.7249	1.14e-142
FUN_000024-T1	scaffold_1	111246	112951	-	hypothetical protein
FUN_000025-T1	scaffold_1	113527	114519	+	2,3-dimethylmalate lyase	sp|Q0QLE4|DML_EUBBA	40.6	92.8571	98.9619	3.9e-59
FUN_000026-T1	scaffold_1	115927	117510	-	Arginine permease CAN1	sp|P04817|CAN1_YEAST	44.7	91.2713	81.5254	9.39e-143
FUN_000027-T1	scaffold_1	120650	121432	+	hypothetical protein
FUN_000028-T1	scaffold_1	121990	123276	-	Alpha-ketoglutarate-dependent dioxygenase esdpJ	sp|A0A8D5RZ52|ESDPJ_PENSH	47.7	98.9218	97.6064	1.49e-116
FUN_000029-T1	scaffold_1	124505	124717	+	hypothetical protein
FUN_000030-T1	scaffold_1	124855	125151	+	hypothetical protein
FUN_000031-T1	scaffold_1	126130	126808	+	hypothetical protein
FUN_000032-T1	scaffold_1	128510	129247	-	hypothetical protein
FUN_000033-T1	scaffold_1	136477	137563	+	hypothetical protein
FUN_000034-T1	scaffold_1	142746	144678	-	hypothetical protein
FUN_000035-T1	scaffold_1	148702	148857	-	hypothetical protein
FUN_000036-T1	scaffold_1	154031	155994	-	hypothetical protein
FUN_000037-T1	scaffold_1	160129	161470	+	hypothetical protein
FUN_000038-T1	scaffold_1	161776	162851	-	Protoporphyrin uptake protein 1	sp|P40100|PUG1_YEAST	41	93.8511	95.7096	5.39e-50
FUN_000039-T1	scaffold_1	170327	170867	+	hypothetical protein
FUN_000041-T1	scaffold_1	182081	182814	+	hypothetical protein
FUN_000042-T1	scaffold_1	183863	184223	+	hypothetical protein
FUN_000043-T1	scaffold_1	185048	186003	+	hypothetical protein
FUN_000044-T1	scaffold_1	190452	190739	-	hypothetical protein
FUN_000045-T1	scaffold_1	191269	191507	-	hypothetical protein
FUN_000046-T1	scaffold_1	193280	194533	+	hypothetical protein
FUN_000047-T1	scaffold_1	194616	195506	-	hypothetical protein
FUN_000048-T1	scaffold_1	197453	197924	+	Cytochrome c oxidase-assembly factor cox-23, mitochondrial	sp|Q7S4H6|COX23_NEUCR	61.8	90.4762	92.6829	9.94e-33
FUN_000049-T1	scaffold_1	198538	201926	+	hypothetical protein
FUN_000050-T1	scaffold_1	205935	206747	+	Protein FMP32, mitochondrial	sp|P43557|FMP32_YEAST	38.8	73.251	85.9903	2.01e-27
FUN_000051-T1	scaffold_1	213029	214959	+	MFS-type efflux pump MFS1	sp|D4AXV8|MFS1_ARTBC	50	87.2414	94.403	1.62e-163
FUN_000052-T1	scaffold_1	215854	217397	-	Oleate hydroxylase FAH12	sp|B4YQU1|FAH12_CLAPU	66.5	91.5638	93.2914	1.48e-222
FUN_000053-T1	scaffold_1	223067	224849	+	Probable T-complex protein 1 subunit beta	sp|Q10147|TCPB_SCHPO	74.5	99.4329	99.8102	5.79e-267
FUN_000054-T1	scaffold_1	232192	234284	-	hypothetical protein
FUN_000055-T1	scaffold_1	243599	243934	+	hypothetical protein
FUN_000056-T1	scaffold_1	244801	250092	+	Probable clathrin heavy chain	sp|Q10161|CLH_SCHPO	56.5	98.4005	99.6999	0
FUN_000057-T1	scaffold_1	251089	251659	-	hypothetical protein
FUN_000058-T1	scaffold_1	258062	259953	+	hypothetical protein
FUN_000059-T1	scaffold_1	263430	264133	+	hypothetical protein
FUN_000060-T1	scaffold_1	264324	264824	+	hypothetical protein
FUN_000061-T1	scaffold_1	268702	269962	+	hypothetical protein
FUN_000062-T1	scaffold_1	270139	271214	+	Proteasome subunit beta type-1	sp|P38624|PSB1_YEAST	71.9	91.7031	97.6744	5.96e-107
FUN_000063-T1	scaffold_1	279690	282145	+	Probable dipeptidyl-aminopeptidase B	sp|D1Z9B4|DAPB_SORMK	62.6	98.0132	80.0866	0
FUN_000064-T1	scaffold_1	282956	285603	-	hypothetical protein
FUN_000065-T1	scaffold_1	286409	288033	-	hypothetical protein
FUN_000066-T1	scaffold_1	288704	289380	+	hypothetical protein
FUN_000067-T1	scaffold_1	290316	291143	+	hypothetical protein
FUN_000068-T1	scaffold_1	294048	295031	+	hypothetical protein
FUN_000069-T1	scaffold_1	300788	301366	+	hypothetical protein
FUN_000070-T1	scaffold_1	309071	309348	-	hypothetical protein
FUN_000071-T1	scaffold_1	309476	313953	-	Glycogen debranching enzyme	sp|Q06625|GDE_YEAST	47.1	98.9049	94.0755	0
FUN_000072-T1	scaffold_1	315021	316777	-	Glycerol-3-phosphate dehydrogenase [NAD(+)]	sp|Q7Z8E7|GPD_COLGL	73	87.3967	100	5.74e-222
FUN_000073-T1	scaffold_1	318592	319037	-	hypothetical protein
FUN_000074-T1	scaffold_1	319789	320533	-	hypothetical protein
FUN_000075-T1	scaffold_1	321337	322887	-	hypothetical protein
FUN_000077-T1	scaffold_1	323756	324514	+	hypothetical protein
FUN_000078-T1	scaffold_1	324767	326263	-	Adenylyltransferase and sulfurtransferase uba4	sp|A4RPM5|UBA4_PYRO7	56.6	100	98.7755	2.02e-170
FUN_000079-T1	scaffold_1	326616	327231	+	hypothetical protein
FUN_000080-T1	scaffold_1	327914	329207	-	hypothetical protein
FUN_000081-T1	scaffold_1	334064	335936	-	hypothetical protein
FUN_000082-T1	scaffold_1	340893	342370	-	hypothetical protein
FUN_000083-T1	scaffold_1	348410	349423	+	Probable 4-hydroxy-2-oxoglutarate aldolase, mitochondrial	sp|Q5BD77|HOGA1_EMENI	52.8	90.5045	98.7055	3.27e-103
FUN_000084-T1	scaffold_1	353429	354148	-	hypothetical protein
FUN_000085-T1	scaffold_1	356371	357576	+	hypothetical protein
FUN_000086-T1	scaffold_1	361906	362617	+	hypothetical protein
FUN_000087-T1	scaffold_1	364217	364735	+	hypothetical protein
FUN_000088-T1	scaffold_1	365489	365869	+	hypothetical protein
FUN_000089-T1	scaffold_1	368906	369649	-	hypothetical protein
FUN_000090-T1	scaffold_1	371000	372076	+	hypothetical protein
FUN_000091-T1	scaffold_1	372259	372631	-	hypothetical protein
FUN_000092-T1	scaffold_1	373577	374047	-	hypothetical protein
FUN_000093-T1	scaffold_1	375330	376696	+	D-galacturonate reductase	sp|Q3ZFI7|GAR1_HYPJE	50.7	98.3819	98.3819	2.4e-103
FUN_000094-T1	scaffold_1	377289	378215	+	hypothetical protein
FUN_000095-T1	scaffold_1	384879	386545	+	hypothetical protein
FUN_000096-T1	scaffold_1	388481	388905	+	hypothetical protein
FUN_000097-T1	scaffold_1	389422	389945	-	hypothetical protein
FUN_000098-T1	scaffold_1	390549	391283	-	Superoxide dismutase [Mn], mitochondrial	sp|Q9Y783|SODM_NEUCR	76.9	100	86.5306	6.58e-115
FUN_000099-T1	scaffold_1	391802	392161	-	hypothetical protein
FUN_000100-T1	scaffold_1	392808	393098	-	hypothetical protein
FUN_000101-T1	scaffold_1	399149	400498	-	hypothetical protein
FUN_000102-T1	scaffold_1	404489	405172	+	hypothetical protein
FUN_000103-T1	scaffold_1	405525	406417	-	Isoepoxydon dehydrogenase patN	sp|A1CFM1|PATN_ASPCL	78	100	100	3.53e-147
FUN_000104-T1	scaffold_1	407362	411478	+	ABC transporter patM	sp|A1CFM0|PATM_ASPCL	71.7	100	91.4817	0
FUN_000105-T1	scaffold_1	411789	414131	+	Patulin cluster transcription factor patL	sp|A1CFL9|PATL_ASPCL	47.7	98.5488	92.3362	1.57e-224
FUN_000106-T1	scaffold_1	414241	416514	-	hypothetical protein
FUN_000107-T1	scaffold_1	421807	423355	-	Mitochondrial citrate transporter F	sp|G3Y1Q5|CTPF_ASPNA	43	86.0377	73.5484	2.36e-50
FUN_000108-T1	scaffold_1	430821	432577	+	Meiotically up-regulated gene 157 protein	sp|Q10449|MU157_SCHPO	43.3	85.7394	95.6778	2.46e-121
FUN_000109-T1	scaffold_1	433075	433408	+	hypothetical protein
FUN_000110-T1	scaffold_1	442564	443148	+	Ribosome biogenesis regulatory protein homolog	sp|G0SCH6|RRS1_CHATD	60.7	94.3299	90.5941	2.99e-64
FUN_000111-T1	scaffold_1	449900	450855	-	hypothetical protein
FUN_000112-T1	scaffold_1	453442	454497	-	Geranylgeranyl transferase type-2 subunit beta	sp|P20133|PGTB2_YEAST	43.3	97.5684	98.7692	8.25e-82
FUN_000113-T1	scaffold_1	459412	460339	-	hypothetical protein
FUN_000114-T1	scaffold_1	460555	460950	-	hypothetical protein
FUN_000115-T1	scaffold_1	468630	469697	-	D-lactate dehydrogenase kk1H	sp|A0A348AXY0|KK1H_CURCL	65.5	96.338	98.2759	4.34e-147
FUN_000117-T1	scaffold_1	474337	475530	-	Retinol dehydrogenase 14	sp|Q17QW3|RDH14_BOVIN	37.5	96	92.8571	4e-49
FUN_000118-T1	scaffold_1	487859	488542	-	hypothetical protein
FUN_000119-T1	scaffold_1	489391	491094	+	Ribosome assembly protein 4	sp|G0SC29|NLE1_CHATD	63.4	85.2713	85.1064	4.36e-155
FUN_000120-T1	scaffold_1	491549	492869	+	Aminotransferase lcsP	sp|A0A179HME7|LCSP_PURLI	48.4	97.3958	96.6408	1.43e-130
FUN_000121-T1	scaffold_1	496991	497745	-	Protein SVP26	sp|P38869|SVP26_YEAST	44.1	95.7746	89.4737	1.9e-50
FUN_000122-T1	scaffold_1	498146	499073	+	18S rRNA (guanine(1575)-N(7))-methyltransferase	sp|P25627|BUD23_YEAST	50.4	100	100	2.5e-82
FUN_000123-T1	scaffold_1	499225	501520	-	Tyrosinase	sp|P00440|TYRO_NEUCR	51.6	100	98.2482	1.21e-235
FUN_000124-T1	scaffold_1	504398	505913	-	hypothetical protein
FUN_000125-T1	scaffold_1	513333	514885	+	hypothetical protein
FUN_000126-T1	scaffold_1	517114	518187	+	Transport protein particle subunit trs23	sp|O43041|TRS23_SCHPO	50	86.2745	100	9.19e-40
FUN_000127-T1	scaffold_1	518394	519386	-	hypothetical protein
FUN_000128-T1	scaffold_1	519866	521035	+	hypothetical protein
FUN_000129-T1	scaffold_1	521542	522496	-	Translation machinery-associated protein 22	sp|Q9P3T4|DENR_NEUCR	79.7	83.4906	94.6524	5.86e-94
FUN_000130-T1	scaffold_1	525454	525699	+	hypothetical protein
FUN_000131-T1	scaffold_1	526021	527390	-	NADH:flavin oxidoreductase FG08077	sp|I1RV17|BUT77_GIBZE	47.3	96.2264	98.7893	2.78e-116
FUN_000132-T1	scaffold_1	529800	531143	+	Cytochrome P450 monooxygenase ARMGADRAFT_1018420	sp|A0A2H3CZX2|ARMP3_ARMGA	35.7	92.6174	79.4626	2.84e-70
FUN_000133-T1	scaffold_1	532693	533879	+	Isocitrate dehydrogenase [NAD] subunit 1, mitochondrial	sp|O13302|IDH1_AJECA	71.9	95.7333	92.5258	1.66e-185
FUN_000134-T1	scaffold_1	535940	536519	-	hypothetical protein
FUN_000135-T1	scaffold_1	542884	543416	+	hypothetical protein
FUN_000136-T1	scaffold_1	543564	545600	+	hypothetical protein
FUN_000137-T1	scaffold_1	546110	546748	-	hypothetical protein
FUN_000138-T1	scaffold_1	549406	549870	-	hypothetical protein
FUN_000139-T1	scaffold_1	550563	552534	-	hypothetical protein
FUN_000140-T1	scaffold_1	554351	554893	+	hypothetical protein
FUN_000141-T1	scaffold_1	555500	561038	-	hypothetical protein
FUN_000142-T1	scaffold_1	562422	563386	-	hypothetical protein
FUN_000143-T1	scaffold_1	563530	564100	-	hypothetical protein
FUN_000144-T1	scaffold_1	565483	572413	-	Adenylate cyclase	sp|Q01513|CYAA_PODAS	55.1	100	100	0
FUN_000145-T1	scaffold_1	579441	579882	+	Small ribosomal subunit protein eS28	sp|Q7S6W5|RS28A_NEUCR	92.6	100	100	1.86e-37
FUN_000146-T1	scaffold_1	580767	581036	+	Molybdopterin synthase sulfur carrier subunit	sp|Q0V5W8|MOC2A_PHANO	52.2	100	93.75	1.16e-28
FUN_000147-T1	scaffold_1	581531	581881	-	hypothetical protein
FUN_000148-T1	scaffold_1	582869	584611	+	hypothetical protein
FUN_000149-T1	scaffold_1	585823	587130	-	hypothetical protein
FUN_000150-T1	scaffold_1	588044	588882	-	hypothetical protein
FUN_000151-T1	scaffold_1	591066	591338	+	hypothetical protein
FUN_000152-T1	scaffold_1	595053	596655	+	hypothetical protein
FUN_000153-T1	scaffold_1	598128	600049	-	FAD-binding monooxygenase tazF	sp|Q0CSA3|TAZF_ASPTN	36.2	94.1176	96.9697	5.28e-112
FUN_000154-T1	scaffold_1	602691	603898	+	hypothetical protein
FUN_000155-T1	scaffold_1	606469	607169	+	hypothetical protein
FUN_000156-T1	scaffold_1	608199	609466	-	hypothetical protein
FUN_000157-T1	scaffold_1	612160	613510	-	hypothetical protein
FUN_000158-T1	scaffold_1	616209	619257	-	hypothetical protein
FUN_000159-T1	scaffold_1	621977	622897	+	Probable carboxypeptidase BDCG_03757	sp|C5GFX4|P20D1_AJEDR	53.4	100	71.1982	5.72e-102
FUN_000160-T1	scaffold_1	626946	628399	+	hypothetical protein
FUN_000161-T1	scaffold_1	629039	630011	+	hypothetical protein
FUN_000162-T1	scaffold_1	634552	635169	-	hypothetical protein
FUN_000163-T1	scaffold_1	638124	639651	-	hypothetical protein
FUN_000164-T1	scaffold_1	640703	642638	-	Autophagy-related protein 22	sp|Q2HFE0|ATG22_CHAGB	67.1	97.931	87.3846	2.42e-264
FUN_000165-T1	scaffold_1	644014	645243	+	Endo-1,4-beta-xylanase 2	sp|G4MTF8|XYN2_PYRO7	63.7	99.6988	100	3.37e-153
FUN_000166-T1	scaffold_1	657197	657856	+	hypothetical protein
FUN_000167-T1	scaffold_1	658882	660198	-	hypothetical protein
FUN_000168-T1	scaffold_1	665641	666397	-	Large ribosomal subunit protein eL33A	sp|Q9USX4|RL33A_SCHPO	64.2	100	100	2.04e-48
FUN_000169-T1	scaffold_1	678167	680101	+	Beta-hexosaminidase ARB_07893	sp|D4AUH6|HEX1_ARTBC	38.8	99.3388	99.3388	1.25e-145
FUN_000170-T1	scaffold_1	681405	683141	+	Cytochrome P450 monooxygenase pvhE	sp|A0A3S5HYN5|PVHE_TALVA	49.4	100	100	1.16e-178
FUN_000171-T1	scaffold_1	691836	695058	-	hypothetical protein
FUN_000172-T1	scaffold_1	695513	696701	+	ATP synthase subunit gamma, mitochondrial	sp|Q6C338|ATPG_YARLI	55.2	98.6711	100	8.54e-103
FUN_000173-T1	scaffold_1	699833	702222	+	hypothetical protein
FUN_000174-T1	scaffold_1	710429	711593	+	hypothetical protein
FUN_000175-T1	scaffold_1	715012	715715	+	Probable ubiquitin-conjugating enzyme E2 W	sp|Q55EY8|UBE2W_DICDI	43.2	100	100	8.43e-37
FUN_000176-T1	scaffold_1	722907	724330	-	hypothetical protein
FUN_000177-T1	scaffold_1	725213	727630	-	hypothetical protein
FUN_000178-T1	scaffold_1	728466	729593	+	hypothetical protein
FUN_000179-T1	scaffold_1	729778	730323	-	hypothetical protein
FUN_000180-T1	scaffold_1	730698	730874	+	hypothetical protein
FUN_000181-T1	scaffold_1	731595	733463	+	hypothetical protein
FUN_000182-T1	scaffold_1	741825	742773	+	Proteasome subunit beta type-5	sp|P30656|PSB5_YEAST	71.5	86.3158	85.7143	2.38e-128
FUN_000183-T1	scaffold_1	752961	753320	+	hypothetical protein
FUN_000184-T1	scaffold_1	753522	753975	+	hypothetical protein
FUN_000185-T1	scaffold_1	754196	754582	-	U6 snRNA-associated Sm-like protein LSm6	sp|Q2HAN0|LSM6_CHAGB	86.6	100	100	3.89e-45
FUN_000186-T1	scaffold_1	758895	762233	+	hypothetical protein
FUN_000187-T1	scaffold_1	763922	765625	+	Ammonium transporter 1	sp|Q9C0V1|AMT1_SCHPO	60.2	86.8787	87.9276	9.88e-194
FUN_000189-T1	scaffold_1	766737	767981	+	hypothetical protein
FUN_000190-T1	scaffold_1	768234	768695	+	hypothetical protein
FUN_000191-T1	scaffold_1	769009	771617	-	hypothetical protein
FUN_000192-T1	scaffold_1	772545	773687	+	Dehydrodolichyl diphosphate synthase complex subunit NUS1	sp|Q12063|UPPS_YEAST	35.2	81.25	72.8	9.37e-50
FUN_000193-T1	scaffold_1	776883	777563	-	hypothetical protein
FUN_000194-T1	scaffold_1	782503	784317	+	hypothetical protein
FUN_000195-T1	scaffold_1	814581	816608	+	Glucose-6-phosphate 1-dehydrogenase	sp|P41764|G6PD_EMENI	79.6	98.622	98.0431	0
FUN_000197-T1	scaffold_1	833356	835875	+	Pre-mRNA-processing factor 39	sp|O74970|PRP39_SCHPO	46.6	100	99.5098	2.09e-175
FUN_000198-T1	scaffold_1	837523	838747	+	Cytochrome c peroxidase, mitochondrial	sp|Q4ING3|CCPR_GIBZE	66.8	100	100	4.15e-174
FUN_000200-T1	scaffold_1	840419	842298	-	hypothetical protein
FUN_000201-T1	scaffold_1	854294	855128	-	Glycerol-1-phosphate phosphohydrolase 2	sp|P40106|GPP2_YEAST	39.4	100	94.4	2.32e-48
FUN_000202-T1	scaffold_1	857711	860371	-	Exosome complex exonuclease dis3	sp|P37202|DIS3_SCHPO	57.4	100	92.1649	0
FUN_000203-T1	scaffold_1	871157	873659	+	hypothetical protein
FUN_000204-T1	scaffold_1	875132	876302	-	hypothetical protein
FUN_000205-T1	scaffold_1	878453	879800	-	14-3-3 protein homolog	sp|O42766|1433_CANAL	71.1	92.4188	96.9697	4.46e-121
FUN_000206-T1	scaffold_1	881542	882681	-	Secreted mono- and diacylglycerol lipase 2	sp|I1RCD3|FGL2_GIBZE	60.1	97.0976	90.1961	1.72e-162
FUN_000207-T1	scaffold_1	883419	884360	-	hypothetical protein
FUN_000208-T1	scaffold_1	884625	886672	-	hypothetical protein
FUN_000209-T1	scaffold_1	887472	889202	+	hypothetical protein
FUN_000210-T1	scaffold_1	893805	894489	+	Large ribosomal subunit protein eL36	sp|Q9HFR7|RL36_TRIHM	89.4	98.1132	99.0476	2.77e-56
FUN_000211-T1	scaffold_1	897362	898209	+	Proteasome subunit beta type-3	sp|P25451|PSB3_YEAST	75.1	100	100	1.21e-109
FUN_000212-T1	scaffold_1	898592	901780	-	Endoplasmic reticulum calcium ATPase srcA	sp|Q4WND5|SRCA_ASPFU	73.2	95.4865	98.0433	0
FUN_000213-T1	scaffold_1	905404	908150	+	hypothetical protein
FUN_000214-T1	scaffold_1	912307	912801	+	hypothetical protein
FUN_000215-T1	scaffold_1	915605	916130	+	hypothetical protein
FUN_000216-T1	scaffold_1	917828	918580	+	hypothetical protein
FUN_000217-T1	scaffold_1	920346	922611	+	hypothetical protein
FUN_000218-T1	scaffold_1	923131	924066	-	hypothetical protein
FUN_000219-T1	scaffold_1	927689	929543	-	hypothetical protein
FUN_000220-T1	scaffold_1	934066	936290	-	Translation initiation factor RLI1	sp|G0SEV9|RLI1_CHATD	86.2	95.5056	97.3813	0
FUN_000221-T1	scaffold_1	944547	945776	-	hypothetical protein
FUN_000222-T1	scaffold_1	952232	952945	+	hypothetical protein
FUN_000223-T1	scaffold_1	962562	963560	-	hypothetical protein
FUN_000224-T1	scaffold_1	970682	972477	-	hypothetical protein
FUN_000225-T1	scaffold_1	973150	974013	+	Ubiquitin-like-conjugating enzyme ATG10	sp|A0A0E0RMV2|ATG10_GIBZE	65.4	97.5	99.5745	2e-103
FUN_000226-T1	scaffold_1	974059	974799	-	hypothetical protein
FUN_000227-T1	scaffold_1	977061	977623	-	Protein MMF1, mitochondrial	sp|P40185|MMF1_YEAST	52.1	98.374	83.4483	8.45e-33
FUN_000228-T1	scaffold_1	979273	981723	+	Dolichyl-phosphate-mannose--protein mannosyltransferase 4	sp|Q59X23|PMT4_CANAL	48.6	95.0649	96.9536	5.56e-249
FUN_000229-T1	scaffold_1	983982	985468	+	hypothetical protein
FUN_000230-T1	scaffold_1	985721	986413	-	hypothetical protein
FUN_000231-T1	scaffold_1	986752	987367	-	hypothetical protein
FUN_000232-T1	scaffold_1	987994	988611	+	hypothetical protein
FUN_000233-T1	scaffold_1	990913	991740	-	hypothetical protein
FUN_000234-T1	scaffold_1	991906	993443	-	hypothetical protein
FUN_000235-T1	scaffold_1	994436	997097	+	hypothetical protein
FUN_000236-T1	scaffold_1	998126	999842	-	Succinyl-CoA:glutarate CoA-transferase	sp|Q7TNE1|SUCHY_MOUSE	48.8	91.2752	93.578	7.37e-131
FUN_000237-T1	scaffold_1	1004198	1007123	+	Uncharacterized WD repeat-containing protein C3D6.12	sp|P87177|YB1C_SCHPO	44.1	100	100	4.11e-217
FUN_000238-T1	scaffold_1	1007466	1008060	+	LSM complex subunit LSM2	sp|P38203|LSM2_YEAST	69.1	95.9184	98.9474	1.83e-41
FUN_000239-T1	scaffold_1	1008326	1010140	-	DNA cross-link repair protein pso2/snm1	sp|Q10264|PSO2_SCHPO	36.9	91.0596	98.2143	1.4e-105
FUN_000240-T1	scaffold_1	1011146	1012190	+	Prohibitin-2	sp|H1VAN0|PHB2_COLHI	81.8	99.6753	98.7138	1.08e-166
FUN_000241-T1	scaffold_1	1012690	1013127	+	hypothetical protein
FUN_000242-T1	scaffold_1	1013484	1014786	-	hypothetical protein
FUN_000243-T1	scaffold_1	1015501	1016874	+	hypothetical protein
FUN_000244-T1	scaffold_1	1017295	1018104	-	Probable endonuclease LCL3	sp|A4RMK0|LCL3_PYRO7	60.5	100	98.4436	7.07e-96
FUN_000245-T1	scaffold_1	1018732	1019223	-	hypothetical protein
FUN_000246-T1	scaffold_1	1019295	1019879	-	hypothetical protein
FUN_000247-T1	scaffold_1	1019901	1020260	-	hypothetical protein
FUN_000248-T1	scaffold_1	1021783	1022365	-	hypothetical protein
FUN_000249-T1	scaffold_1	1023004	1023579	-	hypothetical protein
FUN_000250-T1	scaffold_1	1024015	1024869	-	hypothetical protein
FUN_000251-T1	scaffold_1	1030317	1033353	-	hypothetical protein
FUN_000252-T1	scaffold_1	1033897	1035336	+	NEDD8-activating enzyme E1 catalytic subunit	sp|Q54QG9|UBA3_DICDI	56.1	97.7157	87.1041	1.41e-146
FUN_000253-T1	scaffold_1	1035607	1036415	-	DNA-directed RNA polymerases I and III subunit RPAC1	sp|P07703|RPAC1_YEAST	52.5	94.8617	71.6418	1.05e-77
FUN_000254-T1	scaffold_1	1037211	1038710	+	NADH-ubiquinone oxidoreductase 49 kDa subunit, mitochondrial	sp|P22142|NDUS2_NEUCR	80	100	99.5816	2.32e-283
FUN_000255-T1	scaffold_1	1038943	1040483	-	Ubiquinone biosynthesis monooxygenase COQ6, mitochondrial	sp|Q9Y7Z9|COQ6_SCHPO	39.8	94.4785	96.4509	1.76e-109
FUN_000256-T1	scaffold_1	1041121	1043220	+	hypothetical protein
FUN_000257-T1	scaffold_1	1044457	1045060	-	hypothetical protein
FUN_000258-T1	scaffold_1	1045304	1047128	+	Uncharacterized protein C1604.06c	sp|O94372|YG06_SCHPO	38.7	87.2792	100	3.01e-95
FUN_000259-T1	scaffold_1	1047896	1050558	+	hypothetical protein
FUN_000260-T1	scaffold_1	1058041	1059639	+	hypothetical protein
FUN_000261-T1	scaffold_1	1060007	1061321	-	ATP-dependent (S)-NAD(P)H-hydrate dehydratase	sp|C7YKN8|NNRD_FUSV7	71.1	100	100	1.04e-167
FUN_000262-T1	scaffold_1	1062070	1064295	-	ATP synthase subunit alpha, mitochondrial	sp|P37211|ATPA_NEUCR	86.5	99.6403	100	0
FUN_000263-T1	scaffold_1	1065361	1066014	-	Large ribosomal subunit protein uL5	sp|G0SHQ2|RL11_CHATD	91.9	100	100	1.64e-112
FUN_000264-T1	scaffold_1	1066600	1067459	+	hypothetical protein
FUN_000265-T1	scaffold_1	1068158	1069618	-	hypothetical protein
FUN_000266-T1	scaffold_1	1073223	1074788	-	hypothetical protein
FUN_000267-T1	scaffold_1	1077923	1079253	+	hypothetical protein
FUN_000268-T1	scaffold_1	1079918	1084186	-	Pyruvate carboxylase	sp|O93918|PYC_ASPTE	81.6	97.9009	97.7368	0
FUN_000269-T1	scaffold_1	1088774	1089500	-	Mitochondrial pyruvate carrier 1	sp|P53157|MPC1_YEAST	57.4	80.1587	77.6923	5.67e-36
FUN_000270-T1	scaffold_1	1090061	1091263	-	hypothetical protein
FUN_000271-T1	scaffold_1	1092016	1094679	-	hypothetical protein
FUN_000272-T1	scaffold_1	1107616	1112366	+	hypothetical protein
FUN_000273-T1	scaffold_1	1112901	1114292	+	hypothetical protein
FUN_000274-T1	scaffold_1	1123350	1124858	+	hypothetical protein
FUN_000275-T1	scaffold_1	1130703	1132584	+	M-phase inducer phosphatase	sp|P30303|MPIP_EMENI	43.1	100	100	5.76e-115
FUN_000276-T1	scaffold_1	1139124	1139888	-	hypothetical protein
FUN_000277-T1	scaffold_1	1148127	1149086	+	hypothetical protein
FUN_000278-T1	scaffold_1	1153229	1154305	-	hypothetical protein
FUN_000279-T1	scaffold_1	1154894	1157243	+	hypothetical protein
FUN_000280-T1	scaffold_1	1167882	1169055	+	hypothetical protein
FUN_000281-T1	scaffold_1	1171245	1171953	+	hypothetical protein
FUN_000282-T1	scaffold_1	1172370	1172948	+	hypothetical protein
FUN_000283-T1	scaffold_1	1173057	1174276	-	hypothetical protein
FUN_000284-T1	scaffold_1	1174301	1174816	-	hypothetical protein
FUN_000285-T1	scaffold_1	1175834	1176578	-	hypothetical protein
FUN_000286-T1	scaffold_1	1179313	1179919	-	hypothetical protein
FUN_000287-T1	scaffold_1	1180624	1181523	-	hypothetical protein
FUN_000288-T1	scaffold_1	1182954	1183899	+	Isopentenyl-diphosphate delta-isomerase IDI1	sp|I1RZ92|IDI1_GIBZE	74.3	99.2032	98.419	3.48e-139
FUN_000289-T1	scaffold_1	1187289	1188409	+	Uncharacterized N-acetyltransferase C550.08	sp|O59806|YJV8_SCHPO	39.7	84.252	86.6397	1.3e-49
FUN_000290-T1	scaffold_1	1188925	1189997	-	Replication factor A protein 2	sp|Q92373|RFA2_SCHPO	36.4	87.8676	85.6631	6.07e-37
FUN_000291-T1	scaffold_1	1191077	1193782	-	hypothetical protein
FUN_000292-T1	scaffold_1	1209317	1212569	-	Lon protease homolog 2, peroxisomal	sp|Q7SA85|LONP2_NEUCR	60.8	100	100	0
FUN_000293-T1	scaffold_1	1213226	1215707	+	hypothetical protein
FUN_000294-T1	scaffold_1	1216182	1218146	+	tRNA (guanine(26)-N(2))-dimethyltransferase	sp|Q9P804|TRM1_SCHPO	35.8	92.6606	100	4.26e-96
FUN_000295-T1	scaffold_1	1219100	1219921	+	hypothetical protein
FUN_000296-T1	scaffold_1	1220154	1221193	-	Serine/threonine-protein kinase rio2	sp|Q9P7W5|RIO2_SCHPO	54.1	100	95.6395	5.22e-116
FUN_000297-T1	scaffold_1	1222880	1223416	+	hypothetical protein
FUN_000298-T1	scaffold_1	1223969	1226824	+	26S proteasome regulatory subunit rpn-1	sp|Q7S8R8|RPN1_NEUCR	76.9	100	100	0
FUN_000299-T1	scaffold_1	1231577	1234493	+	hypothetical protein
FUN_000300-T1	scaffold_1	1237721	1247318	+	hypothetical protein
FUN_000301-T1	scaffold_1	1248844	1251731	+	Elongation factor 2	sp|Q96X45|EF2_NEUCR	88.9	100	100	0
FUN_000302-T1	scaffold_1	1255842	1256850	+	U2 small nuclear ribonucleoprotein A'	sp|Q7S9P4|RU2A_NEUCR	73	100	100	2.18e-122
FUN_000303-T1	scaffold_1	1257069	1257871	-	hypothetical protein
FUN_000304-T1	scaffold_1	1258388	1259138	+	hypothetical protein
FUN_000305-T1	scaffold_1	1259502	1261055	+	hypothetical protein
FUN_000306-T1	scaffold_1	1262689	1263253	-	Transcription initiation factor IIA subunit 2	sp|C7ZPG2|T2AG_FUSV7	88.3	97.3684	97.3684	4.4e-66
FUN_000307-T1	scaffold_1	1263655	1264498	+	V-type proton ATPase subunit c''	sp|P23968|VATO_YEAST	64.4	88.67	84.507	5.28e-77
FUN_000308-T1	scaffold_1	1265069	1267209	-	Gephyrin	sp|Q9NQX3|GEPH_HUMAN	36	100	100	4.48e-104
FUN_000309-T1	scaffold_1	1267908	1269664	-	Methyltransferase FFUJ_09178	sp|S0EG57|ME178_GIBF5	42.2	92.4157	93.7322	6.27e-84
FUN_000310-T1	scaffold_1	1270796	1271388	+	hypothetical protein
FUN_000311-T1	scaffold_1	1272049	1273154	-	GPN-loop GTPase 2	sp|Q08726|GPN2_YEAST	52.8	95.9119	87.8963	9.47e-107
FUN_000312-T1	scaffold_1	1273703	1278336	+	Lysophospholipase NTE1	sp|A4QVZ8|NTE1_PYRO7	66.4	100	100	0
FUN_000313-T1	scaffold_1	1281584	1281952	-	hypothetical protein
FUN_000314-T1	scaffold_1	1295072	1295377	-	hypothetical protein
FUN_000315-T1	scaffold_1	1297258	1298936	+	hypothetical protein
FUN_000316-T1	scaffold_1	1300333	1301175	-	Uncharacterized membrane protein C16E9.09c	sp|O14324|YB79_SCHPO	42	94.9541	96.2791	6.73e-52
FUN_000317-T1	scaffold_1	1301682	1302357	+	hypothetical protein
FUN_000318-T1	scaffold_1	1302923	1303123	-	hypothetical protein
FUN_000319-T1	scaffold_1	1313869	1316140	+	hypothetical protein
FUN_000320-T1	scaffold_1	1317027	1318984	+	Uncharacterized WD repeat-containing protein C9G1.05	sp|O14301|YE85_SCHPO	41.6	100	100	9.77e-102
FUN_000321-T1	scaffold_1	1319212	1320107	-	hypothetical protein
FUN_000322-T1	scaffold_1	1340849	1342630	-	Transcription factor iacI	sp|A0A1J0HSR1|IACI_PESFW	37.8	80	100	2.46e-75
FUN_000323-T1	scaffold_1	1343195	1344219	+	Short chain dehydrogenase virK	sp|G9N4A2|VIRK_HYPVG	58.7	100	100	5.78e-105
FUN_000324-T1	scaffold_1	1349243	1349800	+	hypothetical protein
FUN_000325-T1	scaffold_1	1349924	1351441	-	Molybdate transporter 1	sp|Q1K6N8|MOT1_NEUCR	41.2	100	97.4122	7.83e-89
FUN_000326-T1	scaffold_1	1354370	1354717	+	hypothetical protein
FUN_000327-T1	scaffold_1	1370346	1371508	-	Large ribosomal subunit protein uL18	sp|O59953|RL5_NEUCR	82.7	100	100	1.98e-174
FUN_000328-T1	scaffold_1	1371924	1372896	+	hypothetical protein
FUN_000329-T1	scaffold_1	1373102	1374207	-	hypothetical protein
FUN_000330-T1	scaffold_1	1374723	1376151	-	hypothetical protein
FUN_000331-T1	scaffold_1	1379118	1379517	+	hypothetical protein
FUN_000332-T1	scaffold_1	1381429	1383120	-	Beta-apo-4'-carotenal oxygenase	sp|Q1K615|CARD_NEUCR	54.1	99.8043	95.6848	2.64e-197
FUN_000333-T1	scaffold_1	1385093	1386685	+	hypothetical protein
FUN_000334-T1	scaffold_1	1386956	1388073	-	hypothetical protein
FUN_000335-T1	scaffold_1	1390070	1391366	+	hypothetical protein
FUN_000336-T1	scaffold_1	1392162	1392446	+	hypothetical protein
FUN_000337-T1	scaffold_1	1393455	1396755	+	hypothetical protein
FUN_000338-T1	scaffold_1	1404245	1406153	+	hypothetical protein
FUN_000340-T1	scaffold_1	1407337	1410936	+	ISWI chromatin-remodeling complex ATPase ISW2	sp|Q08773|ISW2_YEAST	59	89.8917	88.9286	0
FUN_000341-T1	scaffold_1	1411421	1412684	-	Eukaryotic translation initiation factor 3 subunit I	sp|Q7RXH4|EIF3I_NEUCR	80	99.7024	96.8208	1.34e-208
FUN_000342-T1	scaffold_1	1413672	1416945	+	C-1-tetrahydrofolate synthase, cytoplasmic	sp|Q8WZJ7|C1TC_SCHPO	64.4	99.8935	100	0
FUN_000343-T1	scaffold_1	1419556	1420174	-	hypothetical protein
FUN_000344-T1	scaffold_1	1420970	1421665	+	hypothetical protein
FUN_000345-T1	scaffold_1	1427362	1429149	+	General amino acid permease AGP3	sp|P43548|AGP3_YEAST	59	91.5572	87.4552	2.8e-206
FUN_000346-T1	scaffold_1	1429955	1431296	+	hypothetical protein
FUN_000347-T1	scaffold_1	1433225	1434122	-	hypothetical protein
FUN_000348-T1	scaffold_1	1435182	1435832	-	hypothetical protein
FUN_000349-T1	scaffold_1	1437616	1438929	+	hypothetical protein
FUN_000350-T1	scaffold_1	1441240	1443009	+	Alpha-glucosidase	sp|Q02751|MALT_CANAX	46.5	98.3022	100	4.1e-188
FUN_000351-T1	scaffold_1	1443848	1445517	-	hypothetical protein
FUN_000352-T1	scaffold_1	1446189	1447270	-	NADPH-dependent FMN reductase ArsH	sp|Q92R45|ARREH_RHIME	58.2	73.4082	81.3278	6.7e-71
FUN_000353-T1	scaffold_1	1448088	1450158	-	hypothetical protein
FUN_000354-T1	scaffold_1	1452914	1453840	+	Short-chain dehydrogenase/reductase drtF	sp|A0A0U5CNP2|DRTF_ASPCI	39.8	100	98.4076	1.09e-55
FUN_000355-T1	scaffold_1	1454755	1455871	+	hypothetical protein
FUN_000356-T1	scaffold_1	1457080	1458136	+	hypothetical protein
FUN_000357-T1	scaffold_1	1461081	1462731	+	MFS-type transporter ppsE	sp|Q2UAZ7|PPSE_ASPOR	44.1	98.434	89.7959	7.22e-123
FUN_000358-T1	scaffold_1	1463860	1464195	-	hypothetical protein
FUN_000359-T1	scaffold_1	1466291	1467112	+	hypothetical protein
FUN_000360-T1	scaffold_1	1468228	1469285	+	Probable NADP-dependent mannitol dehydrogenase	sp|Q6CEE9|SDR_YARLI	47.4	96.3768	95.6835	2.33e-77
FUN_000361-T1	scaffold_1	1469798	1470709	+	Probable NADP-dependent mannitol dehydrogenase	sp|Q6CEE9|SDR_YARLI	35.7	84.1584	91.7266	1.8e-37
FUN_000362-T1	scaffold_1	1471544	1472588	+	hypothetical protein
FUN_000363-T1	scaffold_1	1473718	1475148	+	hypothetical protein
FUN_000364-T1	scaffold_1	1476105	1477196	+	hypothetical protein
FUN_000365-T1	scaffold_1	1477891	1479731	+	Cytochrome P450 monooxygenase tpeC	sp|B8MV61|TPEC_TALSN	45.7	94.3689	95.858	3.39e-138
FUN_000366-T1	scaffold_1	1480027	1480239	-	hypothetical protein
FUN_000367-T1	scaffold_1	1480358	1481293	-	hypothetical protein
FUN_000368-T1	scaffold_1	1482018	1482438	-	hypothetical protein
FUN_000369-T1	scaffold_1	1484098	1484817	-	hypothetical protein
FUN_000370-T1	scaffold_1	1487889	1489304	-	hypothetical protein
FUN_000371-T1	scaffold_1	1494906	1500120	-	hypothetical protein
FUN_000372-T1	scaffold_1	1502642	1503492	+	Superoxide dismutase [Cu-Zn]	sp|Q96VL0|SODC_CLAP2	84.4	100	100	2.71e-95
FUN_000373-T1	scaffold_1	1504656	1507316	+	Staphylococcal nuclease domain-containing protein 1	sp|Q9Y7U7|SND1_SCHPO	36.4	100	100	2.22e-149
FUN_000374-T1	scaffold_1	1509053	1510497	+	Transaldolase	sp|A0A075DVI9|TAL1_GIBIN	81.7	99.3827	99.6904	1.45e-185
FUN_000375-T1	scaffold_1	1511170	1512393	-	hypothetical protein
FUN_000376-T1	scaffold_1	1513941	1514428	-	hypothetical protein
FUN_000377-T1	scaffold_1	1515208	1517344	+	Probable lipase C16A3.12c	sp|P78898|TGCE2_SCHPO	45.5	73.4198	100	6.55e-140
FUN_000378-T1	scaffold_1	1517847	1518271	+	hypothetical protein
FUN_000379-T1	scaffold_1	1525243	1527103	+	Cytochrome P450 monooxygenase ATR2	sp|A0A084R1M6|ATR2_STAC4	42.5	100	100	5.65e-129
FUN_000380-T1	scaffold_1	1527745	1530677	-	hypothetical protein
FUN_000381-T1	scaffold_1	1532967	1533566	+	Assembly factor CBP4	sp|A4RC22|CBP4_PYRO7	50	75.7764	93.8462	1.96e-30
FUN_000382-T1	scaffold_1	1534346	1535114	+	Nascent polypeptide-associated complex subunit beta	sp|Q2H4X9|NACB_CHAGB	83.8	98.7179	100	7.73e-81
FUN_000383-T1	scaffold_1	1537683	1540280	-	hypothetical protein
FUN_000384-T1	scaffold_1	1548385	1550682	+	hypothetical protein
FUN_000385-T1	scaffold_1	1552899	1553702	-	hypothetical protein
FUN_000386-T1	scaffold_1	1563044	1563864	+	Exosome complex component rrp40	sp|O13903|RRP40_SCHPO	39.4	89.3443	90.8333	3.11e-36
FUN_000387-T1	scaffold_1	1564423	1566267	-	hypothetical protein
FUN_000388-T1	scaffold_1	1568189	1571022	+	hypothetical protein
FUN_000389-T1	scaffold_1	1583782	1585154	+	Methionine aminopeptidase 1	sp|O59730|MAP1_SCHPO	57.9	96.8992	98.9446	3.3e-155
FUN_000390-T1	scaffold_1	1593990	1594992	+	hypothetical protein
FUN_000391-T1	scaffold_1	1595762	1596727	+	hypothetical protein
FUN_000392-T1	scaffold_1	1596851	1598903	-	Acyl-CoA ligase AKT1	sp|O93800|AKT1_ALTAL	39	98.9565	98.4429	1.43e-125
FUN_000393-T1	scaffold_1	1602708	1603844	+	hypothetical protein
FUN_000394-T1	scaffold_1	1604404	1606054	-	hypothetical protein
FUN_000395-T1	scaffold_1	1607451	1608596	-	hypothetical protein
FUN_000396-T1	scaffold_1	1609253	1612790	-	Protein EFR3	sp|Q2KG01|EFR3_PYRO7	50.5	100	100	0
FUN_000397-T1	scaffold_1	1614525	1615429	-	Acyl-protein thioesterase 1	sp|Q9HFJ5|APTH1_NEUCR	64.1	100	94.2857	1.01e-100
FUN_000398-T1	scaffold_1	1616131	1617699	-	hypothetical protein
FUN_000399-T1	scaffold_1	1618776	1620345	+	Pantothenate kinase	sp|O74962|PANK_SCHPO	48.9	89.6186	100	2.36e-122
FUN_000400-T1	scaffold_1	1622233	1623259	+	hypothetical protein
FUN_000401-T1	scaffold_1	1623551	1625338	-	hypothetical protein
FUN_000402-T1	scaffold_1	1629893	1632715	+	hypothetical protein
FUN_000403-T1	scaffold_1	1635366	1636384	+	hypothetical protein
FUN_000404-T1	scaffold_1	1638048	1639144	-	hypothetical protein
FUN_000405-T1	scaffold_1	1650177	1650704	+	hypothetical protein
FUN_000406-T1	scaffold_1	1650925	1651527	+	hypothetical protein
FUN_000407-T1	scaffold_1	1654642	1655738	-	hypothetical protein
FUN_000408-T1	scaffold_1	1659265	1659924	+	Mitochondrial fission 1 protein	sp|Q4IBU4|FIS1_GIBZE	79.7	100	100	9.24e-82
FUN_000409-T1	scaffold_1	1661470	1663205	+	hypothetical protein
FUN_000411-T1	scaffold_1	1691498	1692195	+	hypothetical protein
FUN_000412-T1	scaffold_1	1694939	1696170	-	hypothetical protein
FUN_000413-T1	scaffold_1	1696701	1697432	+	Uncharacterized calcium-binding protein C613.03	sp|O74903|YCS3_SCHPO	37.5	82.7586	88.8889	1.49e-28
FUN_000414-T1	scaffold_1	1697556	1698779	-	tRNA wybutosine-synthesizing protein 2	sp|Q09832|TYW2_SCHPO	39	85.0123	82.7751	1.81e-71
FUN_000415-T1	scaffold_1	1700045	1701251	+	Aldehyde reductase 2	sp|Q9UUN9|ALD2_SPOSA	42.6	100	100	4.86e-75
FUN_000416-T1	scaffold_1	1701796	1703141	-	Serine/threonine-protein phosphatase sitA	sp|Q4WM22|SITA_ASPFU	70	99.2308	99.7423	4.07e-204
FUN_000417-T1	scaffold_1	1704636	1706761	+	hypothetical protein
FUN_000418-T1	scaffold_1	1706968	1707480	-	Pyridoxamine 5'-phosphate oxidase family protein ustO	sp|B8NM62|USTO_ASPFN	37.9	100	71.0843	7.3e-26
FUN_000419-T1	scaffold_1	1712463	1713266	-	hypothetical protein
FUN_000420-T1	scaffold_1	1716445	1718282	-	pH-response regulator protein palI/prr-5	sp|Q7SFN5|PALI_NEUCR	44.1	100	84.2857	6.58e-101
FUN_000421-T1	scaffold_1	1721785	1723972	+	ABC1 family protein lscO	sp|A0A179HKZ8|LCSO_PURLI	41.3	84.3441	100	1.63e-144
FUN_000422-T1	scaffold_1	1730244	1731816	-	hypothetical protein
FUN_000423-T1	scaffold_1	1732684	1733264	-	hypothetical protein
FUN_000424-T1	scaffold_1	1734244	1735860	+	hypothetical protein
FUN_000425-T1	scaffold_1	1736565	1737749	+	Small ribosomal subunit protein eS4	sp|A0A1D8PCI6|RS4_CANAL	74.8	98.4733	98.4733	8.13e-143
FUN_000426-T1	scaffold_1	1747148	1751489	+	hypothetical protein
FUN_000427-T1	scaffold_1	1756959	1758983	+	hypothetical protein
FUN_000428-T1	scaffold_1	1759997	1760725	+	Bis(5'-nucleosyl)-tetraphosphatase [asymmetrical]	sp|P49776|APH1_SCHPO	35.3	83.0579	100	2.23e-26
FUN_000429-T1	scaffold_1	1778468	1779321	+	Probable pyridoxamine 5'-phosphate oxidase	sp|Q9UTQ1|PDX3_SCHPO	49.4	94.0945	100	1.51e-66
FUN_000430-T1	scaffold_1	1779444	1780765	-	Leucine aminopeptidase 1	sp|E3QQU9|LAP1_COLGM	66.1	97.4811	96.5087	3.74e-186
FUN_000431-T1	scaffold_1	1783916	1784725	-	hypothetical protein
FUN_000432-T1	scaffold_1	1786565	1787645	+	hypothetical protein
FUN_000433-T1	scaffold_1	1788355	1789200	+	hypothetical protein
FUN_000434-T1	scaffold_1	1789909	1791267	+	Uncharacterized aminotransferase C1771.03c	sp|O94562|YGD3_SCHPO	40.6	99.115	97.6035	5.64e-95
FUN_000435-T1	scaffold_1	1792362	1793124	+	hypothetical protein
FUN_000436-T1	scaffold_1	1794403	1794963	+	hypothetical protein
FUN_000437-T1	scaffold_1	1795619	1796525	+	hypothetical protein
FUN_000438-T1	scaffold_1	1802148	1805181	+	hypothetical protein
FUN_000439-T1	scaffold_1	1808555	1809603	+	hypothetical protein
FUN_000440-T1	scaffold_1	1810078	1810353	+	hypothetical protein
FUN_000441-T1	scaffold_1	1811020	1813105	-	hypothetical protein
FUN_000442-T1	scaffold_1	1814278	1814726	+	hypothetical protein
FUN_000443-T1	scaffold_1	1814980	1817538	-	hypothetical protein
FUN_000444-T1	scaffold_1	1819081	1820501	+	hypothetical protein
FUN_000445-T1	scaffold_1	1820925	1823321	+	Probable ATP-dependent RNA helicase prh1	sp|Q03319|PRH1_SCHPO	40.8	86.2155	95.6885	2.25e-154
FUN_000446-T1	scaffold_1	1823740	1824325	+	Succinate dehydrogenase assembly factor 3, mitochondrial	sp|Q4WHK3|SDHF3_ASPFU	60	82.1429	89.1473	3.37e-43
FUN_000447-T1	scaffold_1	1824526	1828211	-	hypothetical protein
FUN_000448-T1	scaffold_1	1828872	1830146	+	tRNA N6-adenosine threonylcarbamoyltransferase, mitochondrial	sp|O94710|QRI7_SCHPO	37.7	98.1132	100	2.79e-66
FUN_000449-T1	scaffold_1	1833427	1836818	-	Calcium-transporting ATPase pmrA	sp|Q4WHC8|PMRA_ASPFU	57.9	99.7196	100	0
FUN_000450-T1	scaffold_1	1838270	1840196	+	hypothetical protein
FUN_000451-T1	scaffold_1	1840853	1841351	+	hypothetical protein
FUN_000452-T1	scaffold_1	1841617	1842563	-	hypothetical protein
FUN_000453-T1	scaffold_1	1843140	1844797	+	hypothetical protein
FUN_000454-T1	scaffold_1	1846005	1847339	+	hypothetical protein
FUN_000455-T1	scaffold_1	1848475	1849974	-	hypothetical protein
FUN_000456-T1	scaffold_1	1853838	1854320	-	hypothetical protein
FUN_000457-T1	scaffold_1	1861281	1863201	-	hypothetical protein
FUN_000458-T1	scaffold_1	1876150	1877923	+	hypothetical protein
FUN_000459-T1	scaffold_1	1879013	1880641	+	Sterol 14-alpha demethylase	sp|B8N2C8|CP51A_ASPFN	66.2	97.4806	98.0507	5.47e-244
FUN_000460-T1	scaffold_1	1880825	1882972	-	Vegetative catalase	sp|P26901|CATA_BACSU	43.6	81.0491	99.1718	2.52e-123
FUN_000461-T1	scaffold_1	1889341	1890333	+	hypothetical protein
FUN_000462-T1	scaffold_1	1898420	1899549	+	Mitochondrial thiamine pyrophosphate carrier 1	sp|A4RF23|TPC1_PYRO7	57.7	99.3994	100	4.5e-119
FUN_000463-T1	scaffold_1	1901620	1903261	-	hypothetical protein
FUN_000465-T1	scaffold_1	1907783	1908151	-	hypothetical protein
FUN_000466-T1	scaffold_1	1908926	1909666	+	hypothetical protein
FUN_000467-T1	scaffold_1	1910313	1911928	+	hypothetical protein
FUN_000468-T1	scaffold_1	1912324	1913765	-	hypothetical protein
FUN_000469-T1	scaffold_1	1914986	1915856	+	Mannan polymerase complex subunit MNN9	sp|P53697|MNN9_CANAL	60.3	100	73.913	1.94e-108
FUN_000470-T1	scaffold_1	1916605	1917206	-	Ubiquitin-conjugating enzyme E2 PEX4	sp|I1RRW0|PEX4_GIBZE	69.1	97.006	94.186	4.54e-83
FUN_000471-T1	scaffold_1	1923707	1925265	+	hypothetical protein
FUN_000472-T1	scaffold_1	1926135	1926674	+	rRNA-processing protein CGR1	sp|Q2HDR6|CGR1_CHAGB	77.6	92.2414	89.1667	2.91e-43
FUN_000473-T1	scaffold_1	1930001	1933282	+	hypothetical protein
FUN_000474-T1	scaffold_1	1934045	1936290	+	Probable succinate dehydrogenase [ubiquinone] flavoprotein subunit, mitochondrial	sp|Q9UTJ7|SDHA_SCHPO	71.9	95.4058	97.1919	0
FUN_000475-T1	scaffold_1	1936970	1937758	+	hypothetical protein
FUN_000476-T1	scaffold_1	1939357	1940343	+	3-dehydroshikimate dehydratase	sp|P07046|3SHD_NEUCR	36.8	100	93.0362	3.34e-55
FUN_000477-T1	scaffold_1	1940612	1941968	-	hypothetical protein
FUN_000478-T1	scaffold_1	1950028	1951873	+	Oxysterol-binding protein-like protein OBPalpha	sp|Q9UW21|OBPAL_CANAL	49.6	85.7456	91.1422	3.5e-132
FUN_000479-T1	scaffold_1	1952324	1953134	-	Splicing factor U2AF 23 kDa subunit	sp|Q09176|U2AF1_SCHPO	65.8	89.4737	86.5741	2.97e-95
FUN_000480-T1	scaffold_1	1953938	1956094	+	hypothetical protein
FUN_000481-T1	scaffold_1	1960975	1961996	+	hypothetical protein
FUN_000482-T1	scaffold_1	1970288	1973677	-	Alpha-mannosidase	sp|Q9UT61|MAN1_SCHPO	47.9	100	100	0
FUN_000483-T1	scaffold_1	1979145	1981835	+	MutS protein homolog 1	sp|O13921|MSH1_SCHPO	40.5	99.6575	92.7736	3.62e-190
FUN_000484-T1	scaffold_1	1983755	1985428	+	tRNA (guanine-N(7)-)-methyltransferase non-catalytic subunit trm82	sp|A7F9K1|TRM82_SCLS1	37.1	87.7907	87.6209	4.8e-74
FUN_000485-T1	scaffold_1	1986076	1987534	-	Mitochondrial protein import protein mas5	sp|O74752|MAS5_SCHPO	50	100	100	1.19e-127
FUN_000486-T1	scaffold_1	1989197	1994729	-	hypothetical protein
FUN_000487-T1	scaffold_1	1998087	1999547	-	Proline iminopeptidase aneH	sp|A0A1L9WUM2|ANEH_ASPA1	38.9	100	100	1.87e-97
FUN_000488-T1	scaffold_1	2000232	2001947	+	hypothetical protein
FUN_000489-T1	scaffold_1	2004394	2006746	-	hypothetical protein
FUN_000490-T1	scaffold_1	2008155	2009782	-	Arginine-specific demethylase JMJ22	sp|Q67XX3|JMJ22_ARATH	35.4	92.8862	91.0359	7.82e-85
FUN_000491-T1	scaffold_1	2010875	2012497	+	ATP-dependent RNA helicase eIF4A	sp|Q7RV88|IF4A_NEUCR	96.2	100	100	4.85e-276
FUN_000492-T1	scaffold_1	2013569	2014891	+	Threonylcarbamoyl-AMP synthase	sp|O94530|SUA5_SCHPO	44.6	94.7727	100	2.95e-90
FUN_000493-T1	scaffold_1	2015029	2015766	-	Probable coatomer subunit zeta	sp|O74891|COPZ_SCHPO	44.6	97.4747	100	6.14e-47
FUN_000494-T1	scaffold_1	2016200	2019457	+	DNA replication licensing factor mcm4	sp|P29458|MCM4_SCHPO	54.7	84.2773	94.7311	3.44e-307
FUN_000495-T1	scaffold_1	2020327	2021346	-	Mediator of RNA polymerase II transcription subunit 6	sp|Q9HED8|MED6_NEUCR	46.2	98.7342	86.6667	1.12e-75
FUN_000496-T1	scaffold_1	2027292	2028168	+	hypothetical protein
FUN_000497-T1	scaffold_1	2028226	2029240	+	hypothetical protein
FUN_000498-T1	scaffold_1	2034394	2040942	-	hypothetical protein
FUN_000499-T1	scaffold_1	2042147	2042618	-	hypothetical protein
FUN_000500-T1	scaffold_1	2051320	2052009	+	hypothetical protein
FUN_000501-T1	scaffold_1	2052337	2053361	-	hypothetical protein
FUN_000502-T1	scaffold_1	2054115	2054866	+	Riboflavin synthase	sp|Q9Y7P0|RISA_SCHPO	57.3	88.0342	99.0385	3.11e-68
FUN_000503-T1	scaffold_1	2054932	2056725	-	Crossover junction endonuclease MUS81	sp|Q4INS6|MUS81_GIBZE	59.4	99.4975	100	5.71e-243
FUN_000504-T1	scaffold_1	2057083	2057892	-	hypothetical protein
FUN_000505-T1	scaffold_1	2058685	2059180	+	hypothetical protein
FUN_000506-T1	scaffold_1	2060377	2062091	+	Phosphoacetylglucosamine mutase	sp|Q9P4V2|AGM1_CANAX	48.3	100	99.6324	5.23e-162
FUN_000507-T1	scaffold_1	2076519	2077085	-	hypothetical protein
FUN_000508-T1	scaffold_1	2077122	2077493	-	hypothetical protein
FUN_000509-T1	scaffold_1	2078710	2080305	+	hypothetical protein
FUN_000510-T1	scaffold_1	2080782	2082604	+	Eukaryotic translation initiation factor 3 subunit D	sp|A4RFH6|EIF3D_PYRO7	72.1	99.8224	98.0803	5.13e-288
FUN_000511-T1	scaffold_1	2083039	2084073	-	Pre-rRNA-processing protein PNO1	sp|Q4IN63|PNO1_GIBZE	64.6	100	100	9.62e-108
FUN_000512-T1	scaffold_1	2084610	2086851	+	Mitochondrial distribution and morphology protein 31	sp|P38880|MDM31_YEAST	44.5	75.9615	95.5095	7.6e-150
FUN_000513-T1	scaffold_1	2099619	2100359	+	hypothetical protein
FUN_000514-T1	scaffold_1	2100931	2102132	-	Trans-enoyl reductase rstn7	sp|A0A0L1JEX1|RSTN7_ASPN3	44	100	100	3.68e-88
FUN_000515-T1	scaffold_1	2107709	2108801	-	Alternative oxidase, mitochondrial	sp|Q9C206|AOX_PODAS	54.3	88.1159	83.7466	5.07e-102
FUN_000516-T1	scaffold_1	2112783	2114002	+	Protein PER1 homolog	sp|Q9P6N9|PER1_SCHPO	41.3	90.0901	90.6344	3.35e-75
FUN_000517-T1	scaffold_1	2114289	2115614	-	hypothetical protein
FUN_000518-T1	scaffold_1	2116447	2117582	-	hypothetical protein
FUN_000519-T1	scaffold_1	2118972	2120830	-	Delta-1-pyrroline-5-carboxylate dehydrogenase, mitochondrial	sp|Q9P8I0|PUT2_EMENI	65.8	95.3608	97.028	2.93e-268
FUN_000520-T1	scaffold_1	2121776	2124891	-	hypothetical protein
FUN_000521-T1	scaffold_1	2144699	2145237	-	hypothetical protein
FUN_000522-T1	scaffold_1	2145994	2146378	-	hypothetical protein
FUN_000523-T1	scaffold_1	2149445	2151507	+	hypothetical protein
FUN_000524-T1	scaffold_1	2152022	2152750	-	Autophagy-related protein 33	sp|I1RAL7|ATG33_GIBZE	48	92.891	98.9899	1.01e-42
FUN_000525-T1	scaffold_1	2153384	2154500	+	Peroxisomal 2,4-dienoyl-CoA reductase SPS19 [(3E)-enoyl-CoA-producing]	sp|P32573|SPS19_YEAST	53.9	86.859	92.8082	2.52e-84
FUN_000526-T1	scaffold_1	2157345	2158328	+	hypothetical protein
FUN_000527-T1	scaffold_1	2159126	2162649	-	hypothetical protein
FUN_000528-T1	scaffold_1	2169398	2170816	-	hypothetical protein
FUN_000529-T1	scaffold_1	2171178	2172117	+	26S proteasome non-ATPase regulatory subunit 9	sp|Q9WTV5|PSMD9_RAT	43.4	86.4979	92.3423	2.05e-40
FUN_000530-T1	scaffold_1	2173008	2174030	+	GTP-binding nuclear protein GSP1/Ran	sp|Q7RVL0|GSP1_NEUCR	91.4	95.4545	97.6744	1.34e-142
FUN_000531-T1	scaffold_1	2178800	2180716	-	hypothetical protein
FUN_000532-T1	scaffold_1	2183651	2184562	-	hypothetical protein
FUN_000533-T1	scaffold_1	2184888	2186141	+	Serine/threonine-protein phosphatase 2A activator 2	sp|Q4INW6|PTPA2_GIBZE	66.9	100	98.3834	6.45e-200
FUN_000534-T1	scaffold_1	2186222	2187323	-	Probable dehydratase NIT22	sp|B2KWH7|NIT22_AJECA	46.3	100	83.5544	1.84e-93
FUN_000535-T1	scaffold_1	2188146	2188840	+	Cytidine deaminase	sp|P32320|CDD_HUMAN	50.4	70.6897	84.2466	4.2e-31
FUN_000536-T1	scaffold_1	2191331	2193156	+	hypothetical protein
FUN_000537-T1	scaffold_1	2193476	2194194	+	hypothetical protein
FUN_000538-T1	scaffold_1	2198843	2199172	-	hypothetical protein
FUN_000539-T1	scaffold_1	2200885	2202068	+	ATP phosphoribosyltransferase	sp|Q99145|HIS1_YARLI	53.9	100	100	2.88e-109
FUN_000540-T1	scaffold_1	2205768	2206361	+	hypothetical protein
FUN_000541-T1	scaffold_1	2211311	2211833	+	hypothetical protein
FUN_000542-T1	scaffold_1	2212694	2214849	+	hypothetical protein
FUN_000543-T1	scaffold_1	2222201	2222473	-	hypothetical protein
FUN_000544-T1	scaffold_1	2223834	2225028	+	hypothetical protein
FUN_000545-T1	scaffold_1	2225575	2226432	-	Golgi apparatus membrane protein TVP23	sp|B2ALT5|TVP23_PODAN	75.7	95.9391	98.9529	1.18e-97
FUN_000546-T1	scaffold_1	2226831	2227850	+	Citrate lyase subunit beta	sp|P0A9I2|CITE_ECOL6	35.7	92.8125	98.3444	1.11e-44
FUN_000547-T1	scaffold_1	2235654	2236604	+	hypothetical protein
FUN_000548-T1	scaffold_1	2241621	2242390	-	hypothetical protein
FUN_000549-T1	scaffold_1	2242430	2244675	-	hypothetical protein
FUN_000550-T1	scaffold_1	2246471	2247276	-	hypothetical protein
FUN_000551-T1	scaffold_1	2251912	2253749	+	hypothetical protein
FUN_000552-T1	scaffold_1	2255820	2256620	+	hypothetical protein
FUN_000553-T1	scaffold_1	2259435	2260406	-	hypothetical protein
FUN_000554-T1	scaffold_1	2265517	2268247	+	Pre-mRNA-splicing factor ATP-dependent RNA helicase prp16	sp|Q9P774|PRP16_SCHPO	60.9	93.9567	70.2472	0
FUN_000555-T1	scaffold_1	2268656	2269943	-	Uncharacterized trans-sulfuration enzyme YHR112C	sp|P38716|YHR2_YEAST	46	95.5556	100	3.42e-106
FUN_000556-T1	scaffold_1	2270743	2271746	-	hypothetical protein
FUN_000557-T1	scaffold_1	2272508	2274199	-	hypothetical protein
FUN_000558-T1	scaffold_1	2276730	2280558	+	Rho-type GTPase-activating protein 1	sp|O43052|RGA1_SCHPO	41.1	85.7751	87.5652	3.85e-239
FUN_000559-T1	scaffold_1	2281268	2282476	-	Sterol-4-alpha-carboxylate 3-dehydrogenase erg26, decarboxylating	sp|Q4X017|ERG26_ASPFU	43.5	100	96.6019	2.67e-95
FUN_000560-T1	scaffold_1	2283245	2284738	+	hypothetical protein
FUN_000561-T1	scaffold_1	2285247	2286280	-	hypothetical protein
FUN_000562-T1	scaffold_1	2286849	2287766	+	Proteasome subunit beta type-7	sp|P30657|PSB7_YEAST	45.1	100	100	8.16e-79
FUN_000563-T1	scaffold_1	2288457	2290821	-	Glutamine--fructose-6-phosphate aminotransferase [isomerizing]	sp|P53704|GFA1_CANAL	64.4	100	100	0
FUN_000564-T1	scaffold_1	2293795	2295176	-	Probable 26S proteasome subunit rpt4	sp|O74445|PRS10_SCHPO	78.8	98.4694	99.4845	9.27e-220
FUN_000565-T1	scaffold_1	2296221	2297834	-	hypothetical protein
FUN_000566-T1	scaffold_1	2301276	2304774	+	hypothetical protein
FUN_000567-T1	scaffold_1	2315577	2317058	-	hypothetical protein
FUN_000568-T1	scaffold_1	2318702	2320491	+	Probable Dol-P-Man:Man(7)GlcNAc(2)-PP-Dol alpha-1,6-mannosyltransferase	sp|Q9USD4|ALG12_SCHPO	37.6	83.4225	85.7143	3.67e-69
FUN_000569-T1	scaffold_1	2327676	2328675	-	hypothetical protein
FUN_000570-T1	scaffold_1	2331368	2331995	+	hypothetical protein
FUN_000571-T1	scaffold_1	2340543	2341789	-	hypothetical protein
FUN_000572-T1	scaffold_1	2342292	2343329	-	hypothetical protein
FUN_000573-T1	scaffold_1	2346623	2347426	-	hypothetical protein
FUN_000574-T1	scaffold_1	2367304	2367847	+	hypothetical protein
FUN_000575-T1	scaffold_1	2368023	2368356	-	hypothetical protein
FUN_000576-T1	scaffold_1	2371394	2373185	+	hypothetical protein
FUN_000577-T1	scaffold_1	2373764	2375511	-	Chitinase 1	sp|P32470|CHI1_APHAL	44.6	71.1927	91.7258	9.02e-113
FUN_000578-T1	scaffold_1	2386822	2390580	-	hypothetical protein
FUN_000579-T1	scaffold_1	2394885	2396156	+	hypothetical protein
FUN_000580-T1	scaffold_1	2398458	2400378	+	Methylenetetrahydrofolate reductase 1	sp|Q10258|MTHR1_SCHPO	50.8	95.7997	98.3416	4.04e-217
FUN_000581-T1	scaffold_1	2404993	2407833	-	Glutathione transporter 1	sp|O14031|PGT1_SCHPO	38.5	86.2999	94.0071	4.48e-197
FUN_000582-T1	scaffold_1	2410113	2410912	+	hypothetical protein
FUN_000583-T1	scaffold_1	2411634	2414885	+	Uncharacterized protein C11G11.07	sp|Q9USZ2|YNR7_SCHPO	35.8	99.3814	100	1.56e-197
FUN_000584-T1	scaffold_1	2416050	2416600	+	hypothetical protein
FUN_000585-T1	scaffold_1	2417633	2419264	+	hypothetical protein
FUN_000586-T1	scaffold_1	2421896	2425189	+	Peroxisomal hydratase-dehydrogenase-epimerase	sp|Q01373|FOX2_NEUCR	79.5	99.6656	100	0
FUN_000587-T1	scaffold_1	2425605	2426030	-	hypothetical protein
FUN_000588-T1	scaffold_1	2426603	2427566	-	hypothetical protein
FUN_000589-T1	scaffold_1	2430519	2434139	-	hypothetical protein
FUN_000590-T1	scaffold_1	2435238	2437596	-	hypothetical protein
FUN_000591-T1	scaffold_1	2449972	2451665	-	hypothetical protein
FUN_000592-T1	scaffold_1	2452133	2453576	+	Zinc-regulated GTPase metalloprotein activator 1	sp|B0R0B1|ZNG1_DANRE	44.5	100	100	1.45e-89
FUN_000593-T1	scaffold_1	2454161	2457073	+	hypothetical protein
FUN_000594-T1	scaffold_1	2458063	2458789	+	hypothetical protein
FUN_000595-T1	scaffold_1	2459998	2462506	+	hypothetical protein
FUN_000596-T1	scaffold_1	2463108	2464251	-	Leucine carboxyl methyltransferase 1	sp|Q4ICG8|LCMT1_GIBZE	56.1	100	99.7333	3.22e-130
FUN_000597-T1	scaffold_1	2467805	2468811	-	hypothetical protein
FUN_000598-T1	scaffold_1	2468982	2471511	+	Ribosome-releasing factor 2, mitochondrial	sp|B8NDZ1|RRF2M_ASPFN	40.5	100	97.3597	1.3e-181
FUN_000599-T1	scaffold_1	2475694	2476151	+	hypothetical protein
FUN_000600-T1	scaffold_1	2477291	2478687	-	Endo-1,4-beta-xylanase 6	sp|Q8NJ73|XYN6_PYRGI	78	100	100	2.5e-212
FUN_000601-T1	scaffold_1	2481285	2481644	+	hypothetical protein
FUN_000602-T1	scaffold_1	2482529	2483727	+	hypothetical protein
FUN_000603-T1	scaffold_1	2484057	2485396	-	hypothetical protein
FUN_000604-T1	scaffold_1	2485884	2487073	+	Peroxisomal targeting signal 2 receptor	sp|P39108|PEX7_YEAST	35.1	100	100	6.53e-76
FUN_000605-T1	scaffold_1	2496692	2500467	+	Structural maintenance of chromosomes protein 2	sp|P38989|SMC2_YEAST	47.3	99.4911	100	0
FUN_000606-T1	scaffold_1	2502587	2503137	-	AP-2 complex subunit sigma	sp|Q7SAQ1|AP2S_NEUCR	94.4	100	100	1.24e-97
FUN_000607-T1	scaffold_1	2503466	2504466	+	hypothetical protein
FUN_000608-T1	scaffold_1	2509752	2510360	-	hypothetical protein
FUN_000609-T1	scaffold_1	2511160	2512503	-	hypothetical protein
FUN_000611-T1	scaffold_1	2517087	2517665	+	hypothetical protein
FUN_000612-T1	scaffold_1	2518230	2519038	+	hypothetical protein
FUN_000613-T1	scaffold_1	2521821	2523268	+	Norsolorinic acid reductase B	sp|M2YJQ2|NORB_DOTSN	53.5	98.0488	100	1.08e-140
FUN_000614-T1	scaffold_1	2525028	2526087	-	hypothetical protein
FUN_000615-T1	scaffold_1	2527765	2528085	-	hypothetical protein
FUN_000616-T1	scaffold_1	2528835	2530215	+	hypothetical protein
FUN_000617-T1	scaffold_1	2530628	2543786	-	Dynein heavy chain, cytoplasmic	sp|P78716|DYHC_FUSVN	76.7	100	100	0
FUN_000618-T1	scaffold_1	2548540	2551778	-	hypothetical protein
FUN_000619-T1	scaffold_1	2557618	2558383	-	hypothetical protein
FUN_000620-T1	scaffold_1	2559100	2560464	-	Ceramide-binding protein SVF1	sp|Q4ICI6|SVF1_GIBZE	69.4	99.7368	100	9.63e-200
FUN_000621-T1	scaffold_1	2566908	2568033	-	hypothetical protein
FUN_000622-T1	scaffold_1	2569598	2570817	+	hypothetical protein
FUN_000623-T1	scaffold_1	2571938	2574668	+	Cullin-1	sp|Q13616|CUL1_HUMAN	47.8	99.7396	98.7113	1.12e-229
FUN_000624-T1	scaffold_1	2578708	2579921	-	hypothetical protein
FUN_000625-T1	scaffold_1	2581800	2583139	-	hypothetical protein
FUN_000626-T1	scaffold_1	2583716	2585446	+	hypothetical protein
FUN_000627-T1	scaffold_1	2585767	2586408	-	hypothetical protein
FUN_000628-T1	scaffold_1	2586990	2587980	-	hypothetical protein
FUN_000629-T1	scaffold_1	2588620	2589712	+	Ava biosynthesis cluster protein O	sp|P9WEL6|AVAO_ASPVE	40.3	89.3805	98.3766	3.29e-68
FUN_000630-T1	scaffold_1	2595899	2598954	-	Glycogen phosphorylase	sp|P06738|PHSG_YEAST	62	99.547	97.4501	0
FUN_000631-T1	scaffold_1	2601061	2602443	-	Guanine nucleotide-binding protein alpha-3 subunit	sp|Q9HFW7|GPA3_NEUCR	81.5	99.4413	100	7.64e-207
FUN_000632-T1	scaffold_1	2612833	2615612	-	hypothetical protein
FUN_000633-T1	scaffold_1	2616448	2618456	-	hypothetical protein
FUN_000634-T1	scaffold_1	2623267	2625532	-	NADPH--cytochrome P450 reductase	sp|A2QS05|NCPR_ASPNC	65.5	100	100	0
FUN_000635-T1	scaffold_1	2627173	2635240	+	hypothetical protein
FUN_000636-T1	scaffold_1	2635913	2636472	-	Mitosis protein dim1	sp|P87215|DIMI_SCHPO	75.9	98.6014	99.2958	5.82e-80
FUN_000637-T1	scaffold_1	2639184	2639935	+	hypothetical protein
FUN_000638-T1	scaffold_1	2640792	2641680	-	Phosphoribosylglycinamide formyltransferase	sp|Q9UUK7|PUR3_SCHPO	43.5	92.8251	100	5.24e-48
FUN_000639-T1	scaffold_1	2646251	2648703	-	hypothetical protein
FUN_000640-T1	scaffold_1	2650166	2651898	+	hypothetical protein
FUN_000641-T1	scaffold_1	2652093	2652555	-	hypothetical protein
FUN_000642-T1	scaffold_1	2654081	2655398	+	hypothetical protein
FUN_000643-T1	scaffold_1	2655709	2657027	-	Actin cytoskeleton-regulatory complex protein END3	sp|Q2H2V8|END3_CHAGB	78.2	100	100	1.48e-225
FUN_000644-T1	scaffold_1	2657593	2658816	+	hypothetical protein
FUN_000645-T1	scaffold_1	2661265	2661609	+	hypothetical protein
FUN_000646-T1	scaffold_1	2661643	2661915	+	hypothetical protein
FUN_000647-T1	scaffold_1	2670736	2677123	+	Fatty acid synthase subunit beta	sp|P34229|FAS1_YARLI	58.2	99.1469	100	0
FUN_000648-T1	scaffold_1	2677857	2679433	+	Probable guanine deaminase	sp|Q07729|GUAD_YEAST	47.6	85.8316	85.4806	9.76e-120
FUN_000649-T1	scaffold_1	2686036	2686665	+	hypothetical protein
FUN_000650-T1	scaffold_1	2689919	2691323	+	Ferrochelatase, mitochondrial	sp|P22600|HEMH_BOVIN	53.5	88.6574	92.0673	3.79e-140
FUN_000651-T1	scaffold_1	2691754	2694704	+	Chromosome transmission fidelity protein 18	sp|P0C1D3|CTF18_EMENI	43	88.278	85.6999	4.22e-210
FUN_000652-T1	scaffold_1	2694956	2696525	-	mRNA cleavage and polyadenylation factor CLP1	sp|A4QQE0|CLP1_PYRO7	48.3	100	100	4.4e-137
FUN_000653-T1	scaffold_1	2698196	2699907	-	hypothetical protein
FUN_000654-T1	scaffold_1	2702247	2703506	+	hypothetical protein
FUN_000655-T1	scaffold_1	2703993	2707535	+	Pre-mRNA-splicing factor ATP-dependent RNA helicase prp22	sp|O42643|PRP22_SCHPO	54.9	100	100	0
FUN_000656-T1	scaffold_1	2708270	2709225	-	hypothetical protein
FUN_000657-T1	scaffold_1	2709386	2709768	-	hypothetical protein
FUN_000658-T1	scaffold_1	2713656	2715412	+	hypothetical protein
FUN_000659-T1	scaffold_1	2718456	2719164	+	hypothetical protein
FUN_000660-T1	scaffold_1	2720069	2721306	+	hypothetical protein
FUN_000661-T1	scaffold_1	2721607	2723481	-	ATPase synthesis protein 25, mitochondrial	sp|C7YY76|ATP25_FUSV7	40.9	79.4872	79.1069	2.87e-109
FUN_000662-T1	scaffold_1	2730410	2733299	+	Lymphoid-specific helicase	sp|Q9NRZ9|HELLS_HUMAN	38.1	85.0114	88.6635	7.63e-141
FUN_000663-T1	scaffold_1	2734406	2737255	+	hypothetical protein
FUN_000664-T1	scaffold_1	2738573	2740781	-	Laccase-1	sp|Q70KY3|LAC1_MELAO	54.3	97.1332	92.4559	3.37e-219
FUN_000665-T1	scaffold_1	2743171	2743730	+	hypothetical protein
FUN_000666-T1	scaffold_1	2749590	2750187	+	hypothetical protein
FUN_000667-T1	scaffold_1	2752972	2753979	-	hypothetical protein
FUN_000668-T1	scaffold_1	2756036	2756584	+	hypothetical protein
FUN_000669-T1	scaffold_1	2757530	2758838	-	hypothetical protein
FUN_000670-T1	scaffold_1	2764652	2766931	-	Patulin cluster transcription factor patL	sp|A1CFL9|PATL_ASPCL	37.5	87.4835	82.0766	1.15e-122
FUN_000671-T1	scaffold_1	2767513	2768635	+	Alcohol dehydrogenase	sp|P42328|ADH3_GEOSE	36.3	94.012	92.6254	3.1e-52
FUN_000672-T1	scaffold_1	2769384	2769767	-	hypothetical protein
FUN_000673-T1	scaffold_1	2769942	2771491	-	hypothetical protein
FUN_000674-T1	scaffold_1	2775698	2778316	+	Beta-galactosidase BoGH2A	sp|A7LXS9|BGH2A_BACO1	39.3	93.922	96.2397	2.39e-177
FUN_000676-T1	scaffold_1	2779157	2780758	-	hypothetical protein
FUN_000677-T1	scaffold_1	2784680	2786327	-	Methyltransferase FFUJ_09178	sp|S0EG57|ME178_GIBF5	35.4	92.7577	94.8718	8.18e-64
FUN_000678-T1	scaffold_1	2787296	2789203	+	Cytochrome P450 monooxygenase ABA1	sp|L7HYA8|ABA1_PYRO3	42.1	96.3107	96.875	1.45e-135
FUN_000679-T1	scaffold_1	2790490	2790979	+	hypothetical protein
FUN_000680-T1	scaffold_1	2801797	2802944	+	hypothetical protein
FUN_000681-T1	scaffold_1	2804586	2805334	+	Probable endo-1,4-beta-xylanase A	sp|B8NKE9|XYNA_ASPFN	51.9	94.2731	92.2414	2.41e-66
FUN_000682-T1	scaffold_1	2805776	2806634	+	hypothetical protein
FUN_000683-T1	scaffold_1	2810332	2811686	-	Casein kinase I homolog hhp1	sp|P40235|HHP1_SCHPO	86.1	83.1884	78.6301	2.62e-192
FUN_000684-T1	scaffold_1	2815573	2816652	-	hypothetical protein
FUN_000685-T1	scaffold_1	2818534	2819010	-	hypothetical protein
FUN_000686-T1	scaffold_1	2820598	2822893	+	hypothetical protein
FUN_000687-T1	scaffold_1	2824060	2825537	+	hypothetical protein
FUN_000688-T1	scaffold_1	2826187	2827105	+	hypothetical protein
FUN_000689-T1	scaffold_1	2827705	2828287	+	hypothetical protein
FUN_000690-T1	scaffold_1	2831177	2832526	-	hypothetical protein
FUN_000691-T1	scaffold_1	2833330	2835314	+	hypothetical protein
FUN_000692-T1	scaffold_1	2836508	2838004	+	Sulfite oxidase	sp|P07850|SUOX_CHICK	44.4	100	100	2.23e-130
FUN_000693-T1	scaffold_1	2840002	2840157	-	hypothetical protein
FUN_000694-T1	scaffold_1	2840846	2842348	-	UNC93-like protein C922.05c	sp|Q9URX1|YLX5_SCHPO	40	89.834	85.9127	3.21e-92
FUN_000695-T1	scaffold_1	2842973	2844159	+	hypothetical protein
FUN_000696-T1	scaffold_1	2844361	2845745	-	N-acetylmuramic acid 6-phosphate etherase	sp|Q8RD35|MURQ_CALS4	51.5	84.2541	99.6732	5.42e-92
FUN_000697-T1	scaffold_1	2846326	2848320	-	hypothetical protein
FUN_000698-T1	scaffold_1	2849203	2849838	+	hypothetical protein
FUN_000699-T1	scaffold_1	2849888	2850982	+	hypothetical protein
FUN_000700-T1	scaffold_1	2851818	2853273	+	hypothetical protein
FUN_000701-T1	scaffold_1	2856055	2858013	+	Low-affinity glucose transporter HXT3	sp|P32466|HXT3_YEAST	41.2	88.9094	84.8325	1.7e-120
FUN_000702-T1	scaffold_1	2858665	2859554	+	hypothetical protein
FUN_000703-T1	scaffold_1	2862454	2862977	-	hypothetical protein
FUN_000704-T1	scaffold_1	2863937	2864953	+	hypothetical protein
FUN_000705-T1	scaffold_1	2865577	2869050	+	hypothetical protein
FUN_000707-T1	scaffold_1	2870181	2871344	-	Acetylpolyamine amidohydrolase 1	sp|Q9I3T5|APAH1_PSEAE	36.1	100	100	5.01e-62
FUN_000708-T1	scaffold_1	2874814	2875218	+	hypothetical protein
FUN_000709-T1	scaffold_1	2875555	2877916	-	Dol-P-Glc:Glc(2)Man(9)GlcNAc(2)-PP-Dol alpha-1,2-glucosyltransferase	sp|Q4HZE0|ALG10_GIBZE	44.3	96.2291	95.5617	1.15e-178
FUN_000710-T1	scaffold_1	2878545	2879289	-	hypothetical protein
FUN_000711-T1	scaffold_1	2885115	2885438	+	hypothetical protein
FUN_000712-T1	scaffold_1	2885981	2887426	-	Alpha-1,2-mannosyltransferase 1	sp|Q4WV44|MNT1_ASPFU	66.4	99.0291	100	2e-208
FUN_000713-T1	scaffold_1	2893037	2894195	-	hypothetical protein
FUN_000714-T1	scaffold_1	2894630	2895310	-	Small ribosomal subunit protein uS12m	sp|Q7S9I4|RT12_NEUCR	68.9	100	100	4.75e-78
FUN_000715-T1	scaffold_1	2895729	2897310	+	Short/branched chain specific acyl-CoA dehydrogenase, mitochondrial	sp|Q9DBL1|ACDSB_MOUSE	52.2	85.2349	88.1944	3.8e-135
FUN_000716-T1	scaffold_1	2906494	2907107	+	Thioredoxin	sp|Q9UW02|THIO_COPCM	51	98.1132	98.1132	4.51e-37
FUN_000717-T1	scaffold_1	2909331	2910212	-	Pdp3-interacting factor 1	sp|Q9P6N2|PTF1_SCHPO	50.7	89.2	97.3799	1.78e-76
FUN_000718-T1	scaffold_1	2912000	2913672	+	MFS-type transporter cnsO	sp|A0A0A2IBP6|CNSO_PENEN	37.1	97.3361	91.6988	5.84e-102
FUN_000719-T1	scaffold_1	2914348	2915528	+	(3aS,4S,5R,7aS)-5-hydroxy-7a-methyl-1-oxo-octahydro-1H-indene-4-carboxyl-CoA dehydrogenase	sp|P71847|IPDC_MYCTU	36.2	85.6667	72.3944	2.28e-44
FUN_000720-T1	scaffold_1	2916756	2917793	+	Zinc-type alcohol dehydrogenase B	sp|A0A7U2MMF3|ADHB_ASPFN	62.3	100	70.5607	2.46e-129
FUN_000721-T1	scaffold_1	2917914	2919095	-	Gamma-lactamase MBL1	sp|W7MLD5|MBL1_GIBM7	38.9	94.1476	92.7318	7.04e-85
FUN_000722-T1	scaffold_1	2919377	2919622	-	hypothetical protein
FUN_000723-T1	scaffold_1	2920577	2921224	-	hypothetical protein
FUN_000724-T1	scaffold_1	2921547	2923088	-	hypothetical protein
FUN_000725-T1	scaffold_1	2925614	2927494	-	Polycyclic ketone monooxygenase	sp|G2QA95|BVMO_THET4	51.2	100	96.3359	1.68e-223
FUN_000726-T1	scaffold_1	2928203	2929350	+	hypothetical protein
FUN_000727-T1	scaffold_1	2930265	2931707	+	Baeyer-Villiger monooxygenase	sp|Q9I3H5|BVMO_PSEAE	36	97.4227	71.7268	1.26e-73
FUN_000728-T1	scaffold_1	2931758	2932174	-	hypothetical protein
FUN_000729-T1	scaffold_1	2935296	2935624	-	hypothetical protein
FUN_000730-T1	scaffold_1	2939891	2941088	+	Putative serine/threonine-protein phosphatase C22H10.04	sp|Q10298|YD44_SCHPO	71.7	90.625	94.4625	7.82e-162
FUN_000731-T1	scaffold_1	2946718	2947955	+	Probable 3-hydroxyisobutyrate dehydrogenase, mitochondrial	sp|Q54CX6|3HIDH_DICDI	45.3	90.8284	95.6386	5.89e-72
FUN_000732-T1	scaffold_1	2948692	2949898	+	hypothetical protein
FUN_000733-T1	scaffold_1	2952912	2953658	+	hypothetical protein
FUN_000734-T1	scaffold_1	2953787	2955228	-	Probable kinetochore protein NUF2	sp|Q4IBX0|NUF2_GIBZE	62.5	100	99.7835	3.82e-176
FUN_000735-T1	scaffold_1	2957431	2957752	-	hypothetical protein
FUN_000736-T1	scaffold_1	2960817	2963153	+	hypothetical protein
FUN_000737-T1	scaffold_1	2964299	2964676	-	hypothetical protein
FUN_000738-T1	scaffold_1	2979592	2979964	+	hypothetical protein
FUN_000739-T1	scaffold_1	2980673	2984114	-	hypothetical protein
FUN_000740-T1	scaffold_1	2985934	2988973	-	hypothetical protein
FUN_000741-T1	scaffold_1	2989270	2990199	-	hypothetical protein
FUN_000742-T1	scaffold_1	2992079	2992442	+	hypothetical protein
FUN_000743-T1	scaffold_1	2993281	2994421	-	Short-chain dehydrogenase virD	sp|G9N4A9|VIRD_HYPVG	41.2	96.1806	96.5157	6.13e-61
FUN_000744-T1	scaffold_1	2996192	2997313	+	Thymidylate synthase	sp|P13100|TYSY_PNECA	64.8	91.6418	100	3.51e-143
FUN_000745-T1	scaffold_1	3000935	3003285	-	Protein scd2/ral3	sp|P40996|SCD2_SCHPO	35	99.1857	100	4.09e-96
FUN_000746-T1	scaffold_1	3008447	3010186	-	THP3 homolog C2A9.11c	sp|Q1MTP1|THP3_SCHPO	41	84.0824	100	3.19e-96
FUN_000747-T1	scaffold_1	3013559	3015955	+	hypothetical protein
FUN_000748-T1	scaffold_1	3020571	3022312	+	4-aminobutyrate aminotransferase	sp|P14010|GABAT_EMENI	62.5	98.0435	90.5622	4.48e-208
FUN_000749-T1	scaffold_1	3022801	3023593	+	hypothetical protein
FUN_000750-T1	scaffold_1	3024077	3024286	+	hypothetical protein
FUN_000751-T1	scaffold_1	3024454	3024887	+	hypothetical protein
FUN_000752-T1	scaffold_1	3026052	3027385	+	Probable lipid transporter atnI	sp|Q5AV03|ATNI_EMENI	39.1	81.4324	80.1567	4.14e-68
FUN_000753-T1	scaffold_1	3031640	3032854	+	hypothetical protein
FUN_000754-T1	scaffold_1	3033076	3034923	-	T-complex protein 1 subunit alpha	sp|O94501|TCPA_SCHPO	72.1	99.115	100	2.53e-282
FUN_000755-T1	scaffold_1	3035516	3037252	+	Putative proline--tRNA ligase YHR020W	sp|P38708|YHI0_YEAST	55.8	92.7798	74.7093	2.15e-205
FUN_000756-T1	scaffold_1	3037826	3039379	-	hypothetical protein
FUN_000757-T1	scaffold_1	3042241	3042411	-	hypothetical protein
FUN_000758-T1	scaffold_1	3042956	3043656	+	hypothetical protein
FUN_000759-T1	scaffold_1	3044569	3045626	-	Cytochrome b-c1 complex subunit Rieske, mitochondrial	sp|P07056|UCRI_NEUCR	71.8	100	100	2.31e-117
FUN_000760-T1	scaffold_1	3056741	3058392	+	Subtilisin-like proteinase Spm1	sp|P58371|SPM1_PYRO7	69.1	100	98.8806	9.01e-261
FUN_000761-T1	scaffold_1	3065065	3065445	-	hypothetical protein
FUN_000762-T1	scaffold_1	3066219	3067989	+	Choline transporter	sp|P19807|HNM1_YEAST	35.7	92.5996	86.6785	5.4e-100
FUN_000763-T1	scaffold_1	3068370	3070064	-	Choline oxidase	sp|Q7X2H8|CHOX_ARTGO	37.4	100	99.4505	9e-101
FUN_000764-T1	scaffold_1	3071091	3072116	+	NmrA-like family domain-containing oxidoreductase lnaB	sp|B8NU00|LNAB_ASPFN	36.4	90.3226	92.2156	7.38e-65
FUN_000765-T1	scaffold_1	3072394	3072953	-	hypothetical protein
FUN_000766-T1	scaffold_1	3074594	3075643	+	hypothetical protein
FUN_000767-T1	scaffold_1	3077622	3079004	+	Autophagy-related protein 29	sp|A0A098DPY0|ATG29_GIBZE	45.8	100	100	5.41e-78
FUN_000768-T1	scaffold_1	3080120	3081629	+	hypothetical protein
FUN_000769-T1	scaffold_1	3082224	3087260	-	Probable chitinase LysM11	sp|A0A0A2J9B0|LYS11_PENEN	36.1	70.1511	100	1.99e-208
FUN_000770-T1	scaffold_1	3088715	3089524	+	hypothetical protein
FUN_000771-T1	scaffold_1	3092642	3093451	-	hypothetical protein
FUN_000772-T1	scaffold_1	3104088	3104831	+	hypothetical protein
FUN_000773-T1	scaffold_1	3110087	3111338	+	hypothetical protein
FUN_000774-T1	scaffold_1	3113603	3116070	-	hypothetical protein
FUN_000775-T1	scaffold_1	3117643	3120622	-	hypothetical protein
FUN_000776-T1	scaffold_1	3121037	3122601	+	hypothetical protein
FUN_000777-T1	scaffold_1	3122638	3123461	-	Phosducin-like protein 2	sp|Q12017|PLP2_YEAST	44.7	91.4397	82.1678	2.41e-51
FUN_000779-T1	scaffold_1	3124187	3124951	+	hypothetical protein
FUN_000780-T1	scaffold_1	3125461	3126122	-	Peroxiredoxin Pen c 3	sp|Q9Y8B8|PRX5_PENCI	59.4	100	98.8024	5.31e-64
FUN_000781-T1	scaffold_1	3127588	3128243	+	hypothetical protein
FUN_000782-T1	scaffold_1	3130511	3131870	+	Isovaleryl-CoA dehydrogenase, mitochondrial	sp|Q75IM9|IVD_ORYSJ	60.4	86.9767	91.4425	1.84e-153
FUN_000783-T1	scaffold_1	3132655	3134167	-	hypothetical protein
FUN_000784-T1	scaffold_1	3138215	3139562	-	D-arabinitol 2-dehydrogenase [ribulose-forming]	sp|P50166|ARDH_CANTR	39.6	90.301	95.7447	3.36e-56
FUN_000785-T1	scaffold_1	3141237	3142210	+	Uncharacterized AIM2 family protein C30D10.14	sp|O14359|YB4E_SCHPO	36.1	98.0315	100	3.1e-38
FUN_000786-T1	scaffold_1	3142857	3146339	-	hypothetical protein
FUN_000787-T1	scaffold_1	3148517	3150684	-	hypothetical protein
FUN_000788-T1	scaffold_1	3155332	3156438	-	Mitochondrial GTPase 1	sp|B6JW87|MTG1_SCHJY	37.6	84.5109	94.8171	4.32e-56
FUN_000789-T1	scaffold_1	3156846	3157875	-	hypothetical protein
FUN_000790-T1	scaffold_1	3158533	3165851	-	hypothetical protein
FUN_000791-T1	scaffold_1	3166642	3170344	+	hypothetical protein
FUN_000792-T1	scaffold_1	3179785	3182567	+	hypothetical protein
FUN_000793-T1	scaffold_1	3196161	3196941	+	hypothetical protein
FUN_000795-T1	scaffold_1	3201394	3204278	-	hypothetical protein
FUN_000796-T1	scaffold_1	3215409	3218592	-	hypothetical protein
FUN_000797-T1	scaffold_1	3223453	3225889	+	ATP-dependent 6-phosphofructokinase	sp|Q4W9B8|PFKA_ASPFU	62.4	96.7172	94.802	0
FUN_000798-T1	scaffold_1	3230456	3231127	-	hypothetical protein
FUN_000799-T1	scaffold_1	3236411	3244501	+	hypothetical protein
FUN_000800-T1	scaffold_1	3244683	3246186	-	1,4-beta-D-glucan cellobiohydrolase CEL6A	sp|B2ABX7|CEL6A_PODAN	57.4	91.4573	75.2066	1.54e-149
FUN_000801-T1	scaffold_1	3255297	3259645	+	Target of rapamycin complex 1 subunit mip1	sp|P87141|MIP1_SCHPO	47.8	92.7454	99.3145	0
FUN_000802-T1	scaffold_1	3260906	3262052	+	hypothetical protein
FUN_000803-T1	scaffold_1	3267164	3269446	+	Peptide transporter PTR_C	sp|A0A2H0ZCS5|PTRC_CANAR	37.7	91.1184	97.3638	1.54e-108
FUN_000804-T1	scaffold_1	3269846	3271299	-	hypothetical protein
FUN_000805-T1	scaffold_1	3273285	3275347	-	Adhesion cell surface protein MAD1	sp|Q2LC49|MAD1_METAN	39.3	100	95.1185	2.39e-53
FUN_000806-T1	scaffold_1	3280920	3281831	+	Phosphoribosylaminoimidazole-succinocarboxamide synthase	sp|P50124|PUR7_CYBJA	50	100	100	4.52e-100
FUN_000807-T1	scaffold_1	3282631	3284280	-	hypothetical protein
FUN_000808-T1	scaffold_1	3288832	3290050	+	hypothetical protein
FUN_000809-T1	scaffold_1	3290574	3291736	+	hypothetical protein
FUN_000810-T1	scaffold_1	3294981	3295991	+	hypothetical protein
FUN_000811-T1	scaffold_1	3301276	3302568	-	hypothetical protein
FUN_000812-T1	scaffold_1	3310368	3310761	-	hypothetical protein
FUN_000813-T1	scaffold_1	3317364	3318735	-	hypothetical protein
FUN_000814-T1	scaffold_1	3319163	3322066	+	Phosphatidylinositol 3-kinase catalytic subunit type 3	sp|Q6AZN6|PK3C3_XENLA	40	100	100	8.57e-220
FUN_000815-T1	scaffold_1	3323410	3324729	-	Enoyl-[acyl-carrier-protein] reductase, mitochondrial	sp|Q6CBE4|ETR1_YARLI	46.4	79.9043	88.8298	3.13e-90
FUN_000816-T1	scaffold_1	3326708	3327427	-	hypothetical protein
FUN_000817-T1	scaffold_1	3329670	3330323	-	Ubiquitin-conjugating enzyme E2 35	sp|Q94A97|UBC35_ARATH	73.8	96.0265	94.7712	5.5e-78
FUN_000819-T1	scaffold_1	3336728	3337753	-	hypothetical protein
FUN_000820-T1	scaffold_1	3339695	3340580	-	ATP synthase subunit d, mitochondrial	sp|Q7SI16|ATP7_NEUCR	80.3	89.6373	100	2.73e-91
FUN_000821-T1	scaffold_1	3342106	3343672	+	hypothetical protein
FUN_000822-T1	scaffold_1	3344881	3345153	-	hypothetical protein
FUN_000823-T1	scaffold_1	3346576	3347065	-	hypothetical protein
FUN_000824-T1	scaffold_1	3349181	3353809	+	Mediator of RNA polymerase II transcription subunit 12	sp|Q7SGG0|SRB8_NEUCR	38.9	99.2768	84.4047	1.76e-304
FUN_000825-T1	scaffold_1	3354566	3357311	-	hypothetical protein
FUN_000826-T1	scaffold_1	3359693	3360745	+	Protein CMS1	sp|G0S1B3|CMS1_CHATD	60.2	91.129	90.0398	2.52e-88
FUN_000827-T1	scaffold_1	3364569	3365603	-	Ras-related C3 botulinum toxin substrate 1	sp|P62998|RAC1_BOVIN	77.3	97.4874	100	3.52e-109
FUN_000828-T1	scaffold_1	3368614	3370236	+	hypothetical protein
FUN_000829-T1	scaffold_1	3370252	3371463	-	Cytochrome oxidase assembly protein shy1	sp|Q9Y810|SHY1_SCHPO	41.9	72.2397	78.9655	2.54e-53
FUN_000830-T1	scaffold_1	3374941	3375585	-	hypothetical protein
FUN_000831-T1	scaffold_1	3376249	3377558	+	hypothetical protein
FUN_000832-T1	scaffold_1	3377949	3378834	-	Complex I intermediate-associated protein 30, mitochondrial	sp|O42636|CIA30_NEUCR	55.8	97.0696	95.3237	6.97e-101
FUN_000833-T1	scaffold_1	3384701	3385064	+	hypothetical protein
FUN_000834-T1	scaffold_1	3385787	3387237	+	Spermidine transporter DUR31	sp|A0A1D8PNR5|DUR31_CANAL	51.8	94.8052	84.0691	2.04e-142
FUN_000835-T1	scaffold_1	3387685	3388685	-	hypothetical protein
FUN_000836-T1	scaffold_1	3391016	3393088	+	Sulfate adenylyltransferase	sp|Q4I1N3|MET3_GIBZE	83.4	99.4774	99.4774	0
FUN_000837-T1	scaffold_1	3393614	3395614	-	hypothetical protein
FUN_000838-T1	scaffold_1	3396686	3398466	+	MFS-type transporter oryC	sp|P9WEZ6|ORYC_ASPOR	41	93.0233	89.2193	2.25e-118
FUN_000839-T1	scaffold_1	3398950	3399942	-	Short chain dehydrogenases/reductase notP'	sp|L7WRR9|NOTP_ASPVE	43.7	89.4558	90.0685	8.58e-64
FUN_000840-T1	scaffold_1	3400810	3402927	+	Dihydroxyacetone synthase	sp|O93884|DAS_CANBO	56	99.5516	94.3343	1.58e-265
FUN_000841-T1	scaffold_1	3403064	3404873	-	hypothetical protein
FUN_000842-T1	scaffold_1	3405315	3407116	-	hypothetical protein
FUN_000843-T1	scaffold_1	3407784	3409958	+	hypothetical protein
FUN_000844-T1	scaffold_1	3414488	3414775	+	hypothetical protein
FUN_000845-T1	scaffold_1	3414933	3415301	+	hypothetical protein
FUN_000846-T1	scaffold_1	3415679	3417136	-	tRNA (uracil-O(2)-)-methyltransferase	sp|Q4I1M9|TRM44_GIBZE	55	100	98.6328	4.26e-194
FUN_000847-T1	scaffold_1	3418175	3418874	+	Eukaryotic translation initiation factor eIF-1	sp|P32911|SUI1_YEAST	64.7	100	100	8.59e-45
FUN_000848-T1	scaffold_1	3419616	3420155	-	hypothetical protein
FUN_000849-T1	scaffold_1	3422155	3423333	-	hypothetical protein
FUN_000850-T1	scaffold_1	3424274	3425563	+	hypothetical protein
FUN_000851-T1	scaffold_1	3426212	3428660	-	hypothetical protein
FUN_000852-T1	scaffold_1	3430800	3432014	+	hypothetical protein
FUN_000853-T1	scaffold_1	3437488	3438200	+	hypothetical protein
FUN_000854-T1	scaffold_1	3438590	3439948	-	hypothetical protein
FUN_000856-T1	scaffold_1	3441339	3442486	-	hypothetical protein
FUN_000857-T1	scaffold_1	3443204	3444040	+	hypothetical protein
FUN_000858-T1	scaffold_1	3444493	3446955	-	hypothetical protein
FUN_000859-T1	scaffold_1	3449598	3450232	+	hypothetical protein
FUN_000860-T1	scaffold_1	3453014	3458340	+	Anucleate primary sterigmata protein A	sp|Q00083|APSA_EMENI	38.4	100	100	1.37e-178
FUN_000861-T1	scaffold_1	3459063	3464152	-	hypothetical protein
FUN_000862-T1	scaffold_1	3473959	3474707	-	hypothetical protein
FUN_000863-T1	scaffold_1	3478879	3481198	-	hypothetical protein
FUN_000864-T1	scaffold_1	3489908	3490389	+	hypothetical protein
FUN_000865-T1	scaffold_1	3492337	3494402	+	hypothetical protein
FUN_000866-T1	scaffold_1	3495827	3498489	-	hypothetical protein
FUN_000867-T1	scaffold_1	3500009	3501615	+	hypothetical protein
FUN_000868-T1	scaffold_1	3502300	3504140	+	Uncharacterized amino-acid permease P7G5.06	sp|Q9P768|YI26_SCHPO	37.2	82.6415	75.1286	6.25e-85
FUN_000869-T1	scaffold_1	3504915	3505861	-	hypothetical protein
FUN_000870-T1	scaffold_1	3507230	3507841	-	hypothetical protein
FUN_000871-T1	scaffold_1	3508804	3510809	-	hypothetical protein
FUN_000872-T1	scaffold_1	3514189	3516629	+	hypothetical protein
FUN_000873-T1	scaffold_1	3517035	3517434	-	hypothetical protein
FUN_000874-T1	scaffold_1	3518520	3519923	-	hypothetical protein
FUN_000875-T1	scaffold_1	3526238	3527677	-	Endo-beta-1,6-galactanase	sp|Q76FP5|6GAL_HYPRU	59.7	100	100	3.6e-205
FUN_000876-T1	scaffold_1	3529493	3532064	+	hypothetical protein
FUN_000877-T1	scaffold_1	3533211	3534222	+	hypothetical protein
FUN_000878-T1	scaffold_1	3534387	3534704	+	hypothetical protein
FUN_000879-T1	scaffold_1	3535935	3536597	+	hypothetical protein
FUN_000880-T1	scaffold_1	3537074	3538910	-	hypothetical protein
FUN_000881-T1	scaffold_1	3542159	3544819	+	Probable beta-glucosidase I	sp|A1DFA8|BGLI_NEOFI	54.9	100	100	0
FUN_000882-T1	scaffold_1	3549073	3549843	-	hypothetical protein
FUN_000883-T1	scaffold_1	3551105	3551974	-	hypothetical protein
FUN_000884-T1	scaffold_1	3554246	3555310	+	hypothetical protein
FUN_000885-T1	scaffold_1	3556791	3557581	-	hypothetical protein
FUN_000886-T1	scaffold_1	3562706	3563959	-	Pre-mRNA-splicing factor cwf17	sp|O94620|CWF17_SCHPO	47	98.8796	100	8.18e-85
FUN_000887-T1	scaffold_1	3564281	3565031	+	Trafficking protein particle complex subunit BET3	sp|P36149|BET3_YEAST	53.2	96.875	96.3731	2.49e-70
FUN_000888-T1	scaffold_1	3571228	3572089	-	hypothetical protein
FUN_000889-T1	scaffold_1	3574702	3575907	+	hypothetical protein
FUN_000890-T1	scaffold_1	3581167	3582708	+	Indoleamine 2,3-dioxygenase nanC	sp|A0A6G9KIF9|NANC_ASPNN	38.9	88.694	100	2.14e-95
FUN_000891-T1	scaffold_1	3587077	3588230	-	hypothetical protein
FUN_000892-T1	scaffold_1	3589196	3590482	+	hypothetical protein
FUN_000893-T1	scaffold_1	3597336	3597959	+	hypothetical protein
FUN_000894-T1	scaffold_1	3602122	3603424	-	hypothetical protein
FUN_000895-T1	scaffold_1	3605775	3608732	+	hypothetical protein
FUN_000896-T1	scaffold_1	3609389	3611680	+	Translation factor guf1, mitochondrial	sp|Q7S0P6|GUF1_NEUCR	74.7	90.2655	85.1182	0
FUN_000897-T1	scaffold_1	3611940	3612585	-	hypothetical protein
FUN_000898-T1	scaffold_1	3613097	3615029	+	Beta-catenin-like protein 1 homolog	sp|Q9UUK1|CTBL1_SCHPO	35.4	81.3993	84.5745	1.04e-87
FUN_000899-T1	scaffold_1	3615173	3615930	-	hypothetical protein
FUN_000900-T1	scaffold_1	3616352	3616675	+	hypothetical protein
FUN_000901-T1	scaffold_1	3617225	3621130	-	DNA-directed RNA polymerase II subunit RPB2	sp|A5DHT2|RPB2_PICGU	64	100	100	0
FUN_000902-T1	scaffold_1	3622959	3624761	+	Repressible alkaline phosphatase	sp|P11491|PPB_YEAST	39.8	96.6337	86.2191	5.21e-94
FUN_000903-T1	scaffold_1	3625129	3626061	-	hypothetical protein
FUN_000904-T1	scaffold_1	3629578	3630911	-	AA9 family lytic polysaccharide monooxygenase G	sp|G2QZK6|LP9G_THETT	62.5	98.6784	73.6842	5.91e-96
FUN_000905-T1	scaffold_1	3632898	3634057	-	hypothetical protein
FUN_000906-T1	scaffold_1	3636655	3640269	+	Cellobiose dehydrogenase	sp|Q01738|CDH_PHACH	36.3	97.3398	100	2.7e-141
FUN_000907-T1	scaffold_1	3640512	3641834	-	hypothetical protein
FUN_000908-T1	scaffold_1	3642365	3646915	-	DNA-directed RNA polymerase III subunit RPC1	sp|P04051|RPC1_YEAST	55.6	100	100	0
FUN_000909-T1	scaffold_1	3647995	3651315	+	hypothetical protein
FUN_000910-T1	scaffold_1	3651507	3652352	-	hypothetical protein
FUN_000911-T1	scaffold_1	3652994	3654325	-	Uncharacterized mitochondrial carrier YPR011C	sp|Q12251|YP011_YEAST	48.9	92.515	94.7853	8.6e-86
FUN_000912-T1	scaffold_1	3658337	3660722	+	Sterol O-acyltransferase 2	sp|P84285|ARE2_CANAX	37.6	87.5415	86.5353	2e-108
FUN_000913-T1	scaffold_1	3661005	3663263	-	Fimbrin	sp|P32599|FIMB_YEAST	63.8	99.3846	100	8.62e-286
FUN_000914-T1	scaffold_1	3664378	3665337	+	Large ribosomal subunit protein eL18B	sp|Q8TFH1|RL18B_SCHPO	66.8	100	100	1.64e-81
FUN_000915-T1	scaffold_1	3665563	3666968	-	rRNA methyltransferase 2, mitochondrial	sp|P53123|MRM2_YEAST	39.8	94.704	95	4.53e-60
FUN_000916-T1	scaffold_1	3670151	3671389	+	hypothetical protein
FUN_000917-T1	scaffold_1	3672248	3673384	+	Large ribosomal subunit protein eL19A	sp|P05734|RL19A_SCHPO	73.2	87.0466	87.0466	5.63e-79
FUN_000918-T1	scaffold_1	3681762	3682820	+	hypothetical protein
FUN_000919-T1	scaffold_1	3683541	3685109	+	MST50-interacting protein 11	sp|G4MQX3|MIP11_PYRO7	96.2	100	100	2.12e-204
FUN_000920-T1	scaffold_1	3686790	3688297	-	1,4-beta-D-glucan cellobiohydrolase CEL6C	sp|B2AE04|CEL6C_PODAN	70.2	100	99.4975	1.99e-200
FUN_000922-T1	scaffold_1	3691446	3693107	+	hypothetical protein
FUN_000923-T1	scaffold_1	3709049	3712510	-	U4/U6 snRNA-associated-splicing factor PRP24	sp|Q01491|SART3_OPHUL	36	77.9705	100	6.76e-146
FUN_000924-T1	scaffold_1	3718629	3719773	-	hypothetical protein
FUN_000925-T1	scaffold_1	3720124	3720530	+	hypothetical protein
FUN_000926-T1	scaffold_1	3720771	3721305	-	hypothetical protein
FUN_000927-T1	scaffold_1	3722382	3723188	-	L-rhamnose-1-dehydrogenase	sp|A3LZU7|RM1DH_PICST	60.6	100	100	1.8e-102
FUN_000928-T1	scaffold_1	3724595	3726163	-	L-rhamnonate dehydratase	sp|Q1NEI8|RHMD_SPHSS	51.3	84.9558	96.7254	9.68e-131
FUN_000929-T1	scaffold_1	3729456	3732289	+	hypothetical protein
FUN_000930-T1	scaffold_1	3732874	3734885	-	hypothetical protein
FUN_000931-T1	scaffold_1	3735904	3737758	-	Apoptosis-inducing factor 1	sp|Q10499|AIF1_SCHPO	42.4	96.6159	93.4534	1.68e-134
FUN_000932-T1	scaffold_1	3745455	3746835	+	hypothetical protein
FUN_000933-T1	scaffold_1	3748839	3752431	+	hypothetical protein
FUN_000934-T1	scaffold_1	3757630	3759886	-	Transcription factor sdnS	sp|A0A1B4XBH9|SDNS_SORAA	38	100	100	2.56e-126
FUN_000935-T1	scaffold_1	3760441	3763073	-	Ubiquitin carboxyl-terminal hydrolase 14	sp|Q11119|UBP14_SCHPO	41.6	100	100	2.27e-204
FUN_000936-T1	scaffold_1	3764497	3765111	+	Iron sulfur cluster assembly protein 1, mitochondrial	sp|Q6BGU0|ISU1_DEBHA	67.8	83.0601	84.9162	1e-66
FUN_000937-T1	scaffold_1	3765959	3767470	+	hypothetical protein
FUN_000938-T1	scaffold_1	3767847	3769812	-	Carotenoid dioxygenase	sp|A7UXI1|CAO2_NEUCR	42.8	100	100	4.3e-167
FUN_000939-T1	scaffold_1	3775581	3778015	-	hypothetical protein
FUN_000940-T1	scaffold_1	3779686	3782760	-	hypothetical protein
FUN_000941-T1	scaffold_1	3784701	3785036	+	hypothetical protein
FUN_000942-T1	scaffold_1	3785236	3785556	+	hypothetical protein
FUN_000943-T1	scaffold_1	3787200	3787595	+	hypothetical protein
FUN_000944-T1	scaffold_1	3788851	3789457	+	hypothetical protein
FUN_000945-T1	scaffold_1	3789819	3790890	-	Protein HEAT-STRESS-ASSOCIATED 32	sp|Q8GWL1|HSA32_ARATH	38.8	82.8025	90.9091	1.37e-63
FUN_000946-T1	scaffold_1	3791549	3792140	-	hypothetical protein
FUN_000947-T1	scaffold_1	3793426	3795410	+	Bifunctional decalin synthase calF	sp|A0A1V6PBT1|CALF_PENDC	35.3	93.8907	100	1.77e-97
FUN_000948-T1	scaffold_1	3796372	3796755	+	hypothetical protein
FUN_000949-T1	scaffold_1	3796842	3797838	-	hypothetical protein
FUN_000950-T1	scaffold_1	3798977	3800459	+	hypothetical protein
FUN_000951-T1	scaffold_1	3801109	3801660	+	hypothetical protein
FUN_000952-T1	scaffold_1	3802507	3802794	+	hypothetical protein
FUN_000953-T1	scaffold_1	3803833	3804612	-	hypothetical protein
FUN_000954-T1	scaffold_1	3809434	3810733	+	Alkaline protease 1	sp|Q00208|ORYZ_EMENI	56.9	100	99.0074	4.68e-146
FUN_000955-T1	scaffold_1	3811338	3813016	-	Uncharacterized transporter C1002.16c	sp|Q9US44|YIZG_SCHPO	36.6	84.8723	86.5731	8.29e-89
FUN_000956-T1	scaffold_1	3815647	3816563	+	hypothetical protein
FUN_000957-T1	scaffold_1	3817379	3818424	+	AA9 family lytic polysaccharide monooxygenase A	sp|A0A0J9XKT0|LP9A_GEOCN	39.1	85.1852	87.8472	9.39e-47
FUN_000958-T1	scaffold_1	3819303	3820373	-	hypothetical protein
FUN_000959-T1	scaffold_1	3821183	3821704	-	hypothetical protein
FUN_000960-T1	scaffold_1	3823326	3823751	+	Nitrosuccinic acid decarboxylase npaB	sp|E9F688|NPAB_METRA	45.2	95.7447	94.4056	2.2e-37
FUN_000961-T1	scaffold_1	3823873	3826256	-	hypothetical protein
FUN_000962-T1	scaffold_1	3828626	3829081	+	hypothetical protein
FUN_000964-T1	scaffold_1	3831210	3832595	-	L-arabinitol 4-dehydrogenase	sp|Q763T4|LAD_ASPOZ	48.2	94.5876	96.0733	6.15e-106
FUN_000965-T1	scaffold_1	3833170	3835534	+	Dihydroxyacetone synthase	sp|O93884|DAS_CANBO	53.2	97.0297	97.1671	1.47e-268
FUN_000966-T1	scaffold_1	3835762	3837382	+	hypothetical protein
FUN_000967-T1	scaffold_1	3837524	3839522	-	hypothetical protein
FUN_000968-T1	scaffold_1	3840401	3840961	+	hypothetical protein
FUN_000969-T1	scaffold_1	3841013	3841460	+	hypothetical protein
FUN_000970-T1	scaffold_1	3841872	3842714	+	hypothetical protein
FUN_000971-T1	scaffold_1	3845703	3847010	-	hypothetical protein
FUN_000972-T1	scaffold_1	3847748	3849504	-	Nitrate transporter	sp|P22152|CRNA_EMENI	60.9	100	98.4221	7.03e-220
FUN_000973-T1	scaffold_1	3850857	3854557	-	Nitrite reductase [NAD(P)H]	sp|P22944|NIR_EMENI	68.3	97.3443	96.2862	0
FUN_000974-T1	scaffold_1	3856021	3858959	+	Nitrate reductase [NADPH]	sp|P36858|NIA_ASPNG	59.5	100	100	0
FUN_000975-T1	scaffold_1	3861513	3863057	+	hypothetical protein
FUN_000976-T1	scaffold_1	3863139	3865075	-	Maltose permease MAL31	sp|P38156|MAL31_YEAST	42	95.4874	86.1564	2.17e-143
FUN_000977-T1	scaffold_1	3865851	3867765	+	Alpha-glucosidase	sp|Q02751|MALT_CANAX	51.8	89.4737	95.4386	4.17e-198
FUN_000978-T1	scaffold_1	3874466	3875780	+	hypothetical protein
FUN_000979-T1	scaffold_1	3879516	3880244	+	hypothetical protein
FUN_000980-T1	scaffold_1	3883700	3884350	+	hypothetical protein
FUN_000981-T1	scaffold_1	3885507	3886358	-	hypothetical protein
FUN_000982-T1	scaffold_1	3887201	3889029	-	hypothetical protein
FUN_000983-T1	scaffold_1	3889635	3891161	+	Uncharacterized aminotransferase C1771.03c	sp|O94562|YGD3_SCHPO	46.4	89.7917	93.8998	2.59e-124
FUN_000984-T1	scaffold_1	3891459	3893588	-	hypothetical protein
FUN_000985-T1	scaffold_1	3894194	3895776	+	Uncharacterized transporter C757.13	sp|O74923|YJ7D_SCHPO	46.6	91.945	89.6552	1.43e-136
FUN_000986-T1	scaffold_1	3898692	3900058	-	Nitroalkane oxidase	sp|B2AM55|NAO_PODAN	78.5	99.0719	99.3023	3.4e-247
FUN_000987-T1	scaffold_1	3901979	3905973	+	hypothetical protein
FUN_000988-T1	scaffold_1	3906504	3907881	+	hypothetical protein
FUN_000989-T1	scaffold_1	3908149	3909003	+	hypothetical protein
FUN_000990-T1	scaffold_1	3909390	3911998	+	hypothetical protein
FUN_000991-T1	scaffold_1	3913495	3914265	+	Probable 6-phosphogluconolactonase	sp|O74455|6PGL_SCHPO	44.7	96.0938	95.7198	2.27e-56
FUN_000992-T1	scaffold_1	3917384	3918706	-	hypothetical protein
FUN_000993-T1	scaffold_1	3919466	3920926	-	hypothetical protein
FUN_000994-T1	scaffold_1	3922946	3925076	+	FAD-linked oxidoreductase sor8	sp|G0R6T3|SORD_HYPJQ	37.7	88.3257	100	4.24e-112
FUN_000995-T1	scaffold_1	3925421	3926630	-	hypothetical protein
FUN_000996-T1	scaffold_1	3928023	3929253	+	Alpha-ketoglutarate-dependent dioxygenase btcD	sp|A0A2Z6FZX4|BTCD_NEOBT	46.5	96.6292	100	3.13e-81
FUN_000997-T1	scaffold_1	3931649	3933145	+	Voltage-gated potassium channel subunit beta-1	sp|Q4PJK1|KCAB1_BOVIN	49.6	78.6848	86.5337	5.78e-109
FUN_000998-T1	scaffold_1	3933571	3934647	+	Probable peroxygenase 3	sp|O22788|PXG3_ARATH	47.5	81.4126	92.7966	5.44e-64
FUN_000999-T1	scaffold_1	3936318	3937237	-	hypothetical protein
FUN_001000-T1	scaffold_1	3941999	3943763	-	Cytochrome P450 monooxygenase sphH	sp|B0XZV0|SPHH_ASPFC	37.4	91.5751	92.081	6.33e-109
FUN_001001-T1	scaffold_1	3944451	3946307	-	hypothetical protein
FUN_001002-T1	scaffold_1	3946914	3948017	+	hypothetical protein
FUN_001003-T1	scaffold_1	3948891	3949565	+	hypothetical protein
FUN_001004-T1	scaffold_1	3950369	3951865	+	FAD-containing monooxygenase EthA	sp|Q7TVI2|ETHA_MYCBO	42.1	93.5743	95.2965	1.13e-115
FUN_001005-T1	scaffold_1	3952443	3953679	+	hypothetical protein
FUN_001006-T1	scaffold_1	3954975	3956491	+	hypothetical protein
FUN_001007-T1	scaffold_1	3957237	3958610	-	hypothetical protein
FUN_001008-T1	scaffold_1	3964457	3965214	+	hypothetical protein
FUN_001009-T1	scaffold_1	3966761	3969534	+	hypothetical protein
FUN_001010-T1	scaffold_1	3970054	3971235	+	Alcohol dehydrogenase 2	sp|P54202|ADH2_EMENI	39.6	100	99.7275	2.13e-69
FUN_001011-T1	scaffold_1	3971572	3973272	-	Benzoate 4-monooxygenase bphA	sp|P17549|BPHA_ASPNG	59.9	99.8039	98.4526	2.43e-213
FUN_001012-T1	scaffold_1	3974976	3975131	-	hypothetical protein
FUN_001013-T1	scaffold_1	3975623	3976132	-	hypothetical protein
FUN_001014-T1	scaffold_1	3978015	3979731	+	hypothetical protein
FUN_001015-T1	scaffold_1	3981489	3982559	+	hypothetical protein
FUN_001016-T1	scaffold_1	3984591	3985486	-	hypothetical protein
FUN_001017-T1	scaffold_1	3987036	3988454	+	hypothetical protein
FUN_001018-T1	scaffold_1	3989934	3991390	-	Alcohol dehydrogenase patD	sp|A0A075TMP0|PATD_PENEN	64.4	99.41	99.1176	2.93e-165
FUN_001019-T1	scaffold_1	3992352	3994192	-	Efflux pump patC	sp|A1CFL0|PATC_ASPCL	60.7	89.9648	93.0783	7.86e-213
FUN_001020-T1	scaffold_1	3996851	3998861	+	Patulin synthase	sp|A1CFL2|PATE_ASPCL	58.3	98.5714	98.8854	8.37e-263
FUN_001021-T1	scaffold_1	3999511	4000557	+	Decarboxylase NovR	sp|Q9L9F0|NOVR_STRNV	44.6	83.9161	88.8889	7.83e-60
FUN_001022-T1	scaffold_1	4000897	4004281	-	hypothetical protein
FUN_001023-T1	scaffold_1	4005189	4006526	-	Aldo-keto reductase yakc [NADP(+)]	sp|Q09923|YAKC_SCHPO	51.2	99.4152	100	2.23e-122
FUN_001024-T1	scaffold_1	4007111	4008085	-	O-methyltransferase ankF	sp|A0A397HK53|ANKF_ASPTH	37.3	100	98.7448	3.95e-47
FUN_001025-T1	scaffold_1	4009502	4013076	+	hypothetical protein
FUN_001026-T1	scaffold_1	4013311	4015199	-	Carboxylesterase patB	sp|A0A075TXZ3|PATB_PENEN	38.4	98.2517	100	5.06e-114
FUN_001027-T1	scaffold_1	4015607	4017719	-	hypothetical protein
FUN_001028-T1	scaffold_1	4018536	4019621	-	hypothetical protein
FUN_001029-T1	scaffold_1	4021853	4022341	-	hypothetical protein
FUN_001030-T1	scaffold_1	4022356	4024467	-	hypothetical protein
FUN_001031-T1	scaffold_1	4024958	4027438	+	hypothetical protein
FUN_001032-T1	scaffold_1	4028046	4029247	+	hypothetical protein
FUN_001033-T1	scaffold_1	4029806	4030360	-	hypothetical protein
FUN_001034-T1	scaffold_1	4030926	4031723	-	hypothetical protein
FUN_001035-T1	scaffold_1	4032062	4034570	-	hypothetical protein
FUN_001036-T1	scaffold_1	4035326	4036992	+	Putative phosphatidate cytidylyltransferase	sp|Q9P381|CDS1_SCHPO	54.7	83.0735	84.9658	4.13e-152
FUN_001037-T1	scaffold_1	4037408	4038397	+	Carbonyl reductase [NADPH] 1	sp|P47727|CBR1_RAT	39.9	100	100	7.04e-48
FUN_001038-T1	scaffold_1	4041137	4042087	-	Probable acetylxylan esterase A	sp|A1CSZ8|AXE1_ASPCL	62.4	99.2754	88.961	1.51e-117
FUN_001039-T1	scaffold_1	4042915	4043973	-	hypothetical protein
FUN_001040-T1	scaffold_1	4045020	4045775	-	Small nuclear ribonucleoprotein E	sp|Q9USZ3|RUXE_SCHPO	58.8	89.4737	100	2.7e-31
FUN_001041-T1	scaffold_1	4046451	4047281	-	Non-heme chloroperoxidase	sp|O31158|PRXC_PSEFL	62.9	99.6377	100	1.52e-128
FUN_001042-T1	scaffold_1	4047968	4048458	-	hypothetical protein
FUN_001043-T1	scaffold_1	4050020	4050237	-	hypothetical protein
FUN_001044-T1	scaffold_1	4051494	4053274	-	hypothetical protein
FUN_001045-T1	scaffold_1	4053943	4055247	-	Uncharacterized protein YJL213W	sp|P40896|YJV3_YEAST	53.9	76.0369	99.6979	1.37e-114
FUN_001046-T1	scaffold_1	4055931	4057618	+	hypothetical protein
FUN_001047-T1	scaffold_1	4061356	4062831	-	hypothetical protein
FUN_001048-T1	scaffold_1	4065683	4067298	+	Aminotransferase FGSG_17085	sp|A0A098DDI1|FUSA3_GIBZE	44.4	91.9918	87.6712	1.36e-119
FUN_001049-T1	scaffold_1	4068783	4070831	-	Major facilitator-type transporter ecdC	sp|K0DZ95|ECDC_ASPRU	36.9	100	96.5827	1.07e-114
FUN_001050-T1	scaffold_1	4072063	4074469	+	hypothetical protein
FUN_001051-T1	scaffold_1	4074842	4076005	-	hypothetical protein
FUN_001052-T1	scaffold_1	4077284	4077978	+	hypothetical protein
FUN_001053-T1	scaffold_1	4078045	4078551	+	hypothetical protein
FUN_001054-T1	scaffold_1	4079255	4080405	-	hypothetical protein
FUN_001055-T1	scaffold_1	4081840	4082226	+	hypothetical protein
FUN_001056-T1	scaffold_1	4086771	4087943	-	Dehydrogenase FPY6	sp|A0A1L7U5T4|FPY6_FUSMA	49.4	100	99.7135	8.55e-102
FUN_001057-T1	scaffold_1	4090101	4090822	+	hypothetical protein
FUN_001058-T1	scaffold_1	4092965	4093839	+	hypothetical protein
FUN_001059-T1	scaffold_1	4094912	4096839	+	MFS-type transporter oryC	sp|P9WEZ6|ORYC_ASPOR	35.2	94.4334	88.29	6.57e-90
FUN_001060-T1	scaffold_1	4097576	4098979	+	hypothetical protein
FUN_001061-T1	scaffold_1	4099072	4100190	-	Probable aspartic-type endopeptidase AFUA_3G01220	sp|Q4WFS2|Y1220_ASPFU	38.1	97.3118	82.4601	4.71e-62
FUN_001062-T1	scaffold_1	4100296	4100796	+	hypothetical protein
FUN_001063-T1	scaffold_1	4100956	4101672	+	hypothetical protein
FUN_001064-T1	scaffold_1	4105271	4106457	+	AA13 family lytic polysaccharide monooxygenase NCU08746	sp|Q7SCE9|AA13_NEUCR	62.5	100	99.7403	2.17e-173
FUN_001065-T1	scaffold_1	4106841	4107733	+	Thiamine pyrophosphokinase 1	sp|Q9H3S4|TPK1_HUMAN	35.2	96.8254	100	3.29e-35
FUN_001066-T1	scaffold_1	4107874	4108617	-	hypothetical protein
FUN_001067-T1	scaffold_1	4114939	4117236	-	Beta-glucosidase cel3A	sp|G4NI45|CEL3A_PYRO7	66.4	96.7078	97.1074	0
FUN_001068-T1	scaffold_1	4119929	4121133	+	hypothetical protein
FUN_001069-T1	scaffold_1	4126101	4127732	-	hypothetical protein
FUN_001070-T1	scaffold_1	4128414	4129469	+	hypothetical protein
FUN_001071-T1	scaffold_1	4129681	4130194	+	hypothetical protein
FUN_001072-T1	scaffold_1	4130530	4131691	-	Malate dehydrogenase, mitochondrial	sp|P17505|MDHM_YEAST	63.2	97.8979	97.6048	3.41e-142
FUN_001073-T1	scaffold_1	4137191	4141381	-	hypothetical protein
FUN_001074-T1	scaffold_1	4142566	4143676	+	hypothetical protein
FUN_001075-T1	scaffold_1	4143766	4145595	-	Tripeptidyl-peptidase sed3	sp|Q70GH4|SED3_ASPFU	37.6	95.5665	97.651	1.58e-105
FUN_001076-T1	scaffold_1	4166767	4167799	+	hypothetical protein
FUN_001077-T1	scaffold_1	4168852	4170289	+	3-ketoacyl-CoA thiolase, peroxisomal	sp|Q05493|THIK_YARLI	51	97.3494	97.5845	6.51e-118
FUN_001078-T1	scaffold_1	4170526	4173019	-	Putative sulfate transporter YPR003C	sp|P53394|SULX_YEAST	40.4	75.1948	76.7905	2.21e-130
FUN_001079-T1	scaffold_1	4174478	4176239	+	hypothetical protein
FUN_001080-T1	scaffold_1	4176712	4177798	+	hypothetical protein
FUN_001081-T1	scaffold_1	4190277	4194667	+	hypothetical protein
FUN_001082-T1	scaffold_1	4198093	4198638	+	hypothetical protein
FUN_001083-T1	scaffold_1	4199023	4200902	+	hypothetical protein
FUN_001084-T1	scaffold_1	4202704	4206054	-	hypothetical protein
FUN_001085-T1	scaffold_1	4212951	4213738	+	hypothetical protein
FUN_001086-T1	scaffold_1	4214276	4215384	-	hypothetical protein
FUN_001087-T1	scaffold_1	4216359	4217144	+	Short chain dehydrogenase/reductase dpchG	sp|H1VN83|DPCHG_COLHI	40.5	99.2337	96.6418	3.7e-50
FUN_001088-T1	scaffold_1	4229534	4230058	+	hypothetical protein
FUN_001089-T1	scaffold_1	4237486	4239488	+	hypothetical protein
FUN_001090-T1	scaffold_1	4239751	4240293	+	hypothetical protein
FUN_001091-T1	scaffold_1	4240442	4242383	-	hypothetical protein
FUN_001092-T1	scaffold_1	4243450	4243741	+	hypothetical protein
FUN_001093-T1	scaffold_1	4243867	4244557	+	hypothetical protein
FUN_001094-T1	scaffold_1	4245097	4245504	-	hypothetical protein
FUN_001095-T1	scaffold_1	4247464	4248531	-	hypothetical protein
FUN_001096-T1	scaffold_1	4252548	4254124	-	hypothetical protein
FUN_001097-T1	scaffold_1	4255973	4256800	-	hypothetical protein
FUN_001098-T1	scaffold_1	4258673	4259542	+	hypothetical protein
FUN_001099-T1	scaffold_1	4260058	4262416	+	hypothetical protein
FUN_001100-T1	scaffold_1	4262697	4264677	-	hypothetical protein
FUN_001101-T1	scaffold_1	4271248	4274269	+	GMP synthase [glutamine-hydrolyzing]	sp|Q2UFN0|GUAA_ASPOR	71.3	98.5213	98.5213	5.2e-279
FUN_001102-T1	scaffold_1	4275061	4275479	-	hypothetical protein
FUN_001103-T1	scaffold_1	4278987	4280366	-	hypothetical protein
FUN_001104-T1	scaffold_1	4282371	4283341	+	hypothetical protein
FUN_001105-T1	scaffold_1	4283578	4284078	-	hypothetical protein
FUN_001106-T1	scaffold_1	4284947	4285536	-	hypothetical protein
FUN_001107-T1	scaffold_1	4286860	4288970	+	Dehydrogenase xptC	sp|Q5AUN2|XPTC_EMENI	35.2	100	96.7846	7.19e-93
FUN_001108-T1	scaffold_1	4290389	4290871	-	hypothetical protein
FUN_001109-T1	scaffold_1	4293019	4294758	+	H(+)/Cl(-) exchange transporter 4	sp|P51794|CLCN4_RAT	36.4	100	78.0455	7.32e-96
FUN_001110-T1	scaffold_1	4295204	4297892	-	Sulfate permease 2	sp|P23622|CYS14_NEUCR	41	98.8875	97.6801	1.1e-189
FUN_001112-T1	scaffold_1	4301172	4302749	-	hypothetical protein
FUN_001113-T1	scaffold_1	4304581	4305645	-	hypothetical protein
FUN_001114-T1	scaffold_1	4307299	4307685	+	hypothetical protein
FUN_001115-T1	scaffold_1	4307968	4309062	+	hypothetical protein
FUN_001116-T1	scaffold_1	4310553	4311950	+	hypothetical protein
FUN_001117-T1	scaffold_1	4314640	4316903	-	hypothetical protein
FUN_001118-T1	scaffold_1	4317484	4318859	+	Aspyridones efflux protein apdF	sp|Q5ATG7|APDF_EMENI	45.2	92.0091	82.7515	3.75e-125
FUN_001119-T1	scaffold_1	4319529	4320886	-	Dihydrolipoyllysine-residue acetyltransferase component of pyruvate dehydrogenase complex, mitochondrial	sp|G0S4X6|ODP2_CHATD	70.8	100	92.5926	1.62e-203
FUN_001120-T1	scaffold_1	4328299	4329293	-	Extracellular metalloprotease 1	sp|C5P3X6|MEP1_COCP7	56	98.5663	99.6377	9.49e-95
FUN_001121-T1	scaffold_1	4330024	4331628	-	hypothetical protein
FUN_001122-T1	scaffold_1	4332107	4333212	-	hypothetical protein
FUN_001123-T1	scaffold_1	4333730	4334191	-	hypothetical protein
FUN_001124-T1	scaffold_1	4335244	4337304	-	hypothetical protein
FUN_001125-T1	scaffold_1	4337624	4338916	-	hypothetical protein
FUN_001126-T1	scaffold_1	4346727	4347668	-	Siroheme biosynthesis protein met8	sp|O14172|MET8_SCHPO	53.2	88.8462	87.5	2.41e-77
FUN_001127-T1	scaffold_1	4348948	4350462	+	hypothetical protein
FUN_001128-T1	scaffold_1	4352687	4353643	-	hypothetical protein
FUN_001129-T1	scaffold_1	4358297	4360461	+	hypothetical protein
FUN_001130-T1	scaffold_1	4360931	4363572	-	Transcription factor SWI6	sp|G4NID8|SWI6_PYRO7	55.4	97.5369	88.4916	3.36e-252
FUN_001131-T1	scaffold_1	4365440	4366225	+	hypothetical protein
FUN_001132-T1	scaffold_1	4366277	4366881	-	N-acetyltransferase ats1	sp|P79081|ATS1_SCHPO	40.8	94.5652	100	1.52e-30
FUN_001133-T1	scaffold_1	4369238	4370027	+	hypothetical protein
FUN_001134-T1	scaffold_1	4372736	4374186	-	hypothetical protein
FUN_001135-T1	scaffold_1	4375652	4376832	-	hypothetical protein
FUN_001136-T1	scaffold_1	4380565	4381167	-	hypothetical protein
FUN_001137-T1	scaffold_1	4382994	4384021	+	hypothetical protein
FUN_001138-T1	scaffold_1	4384772	4385536	-	hypothetical protein
FUN_001139-T1	scaffold_1	4385974	4387194	-	hypothetical protein
FUN_001140-T1	scaffold_1	4389211	4389536	+	hypothetical protein
FUN_001141-T1	scaffold_1	4391317	4391526	-	hypothetical protein
FUN_001142-T1	scaffold_1	4393029	4394188	-	hypothetical protein
FUN_001143-T1	scaffold_1	4395421	4395910	+	hypothetical protein
FUN_001144-T1	scaffold_1	4397130	4397492	+	hypothetical protein
FUN_001145-T1	scaffold_1	4397905	4398975	-	hypothetical protein
FUN_001146-T1	scaffold_1	4401228	4401832	+	hypothetical protein
FUN_001147-T1	scaffold_1	4404567	4405586	+	hypothetical protein
FUN_001148-T1	scaffold_1	4406345	4406637	-	hypothetical protein
FUN_001149-T1	scaffold_1	4408029	4408918	-	Rhamnogalacturonan acetylesterase	sp|Q5BAA2|RHA1_EMENI	54.6	86.6426	97.9592	6.39e-80
FUN_001150-T1	scaffold_1	4410330	4412135	-	Secreted triacylglycerol lipase LIP1	sp|I1RDA9|LIP1_GIBZE	57.9	95.6971	94.5578	1.72e-222
FUN_001151-T1	scaffold_1	4414156	4415937	+	hypothetical protein
FUN_001152-T1	scaffold_1	4416478	4417623	+	hypothetical protein
FUN_001153-T1	scaffold_1	4419210	4420634	+	hypothetical protein
FUN_001154-T1	scaffold_1	4421313	4421930	-	hypothetical protein
FUN_001155-T1	scaffold_1	4423947	4425869	+	hypothetical protein
FUN_001157-T1	scaffold_1	4428340	4431894	-	hypothetical protein
FUN_001158-T1	scaffold_1	4432343	4433008	+	hypothetical protein
FUN_001159-T1	scaffold_1	4433092	4434582	-	hypothetical protein
FUN_001160-T1	scaffold_1	4436570	4438319	+	FAD-binding monooxygenase moxY	sp|Q30DW9|MOXY_DOTSE	38.4	94.6494	81.9489	7.37e-129
FUN_001161-T1	scaffold_1	4438861	4440525	+	hypothetical protein
FUN_001162-T1	scaffold_1	4443704	4445652	-	Phosphate-repressible phosphate permease pho-4	sp|P15710|PHO4_NEUCR	65.9	100	100	4.82e-277
FUN_001163-T1	scaffold_1	4449213	4449836	+	hypothetical protein
FUN_001164-T1	scaffold_1	4452556	4454166	+	hypothetical protein
FUN_001165-T1	scaffold_1	4454483	4457025	-	Probable beta-glucosidase A	sp|Q2UUD6|BGLA_ASPOR	57.3	100	96.2834	0
FUN_001166-T1	scaffold_1	4459162	4460365	+	Probable exoglucanase GH6D	sp|B2ADA5|GH6D_PODAN	61.2	97.9058	87.1795	2.89e-152
FUN_001167-T1	scaffold_1	4460649	4461257	-	hypothetical protein
FUN_001168-T1	scaffold_1	4461697	4462383	-	hypothetical protein
FUN_001169-T1	scaffold_1	4465251	4466000	-	hypothetical protein
FUN_001170-T1	scaffold_1	4466725	4478932	-	Polyketide synthase-nonribosomal peptide synthetase ffsA	sp|A0A7L8UVC9|FFSA_ASPFV	43.9	100	100	0
FUN_001171-T1	scaffold_1	4480326	4482407	+	Cytochrome P450 monooxygenase TwmD	sp|A0A2L0P0J8|TWMD_TALWO	38.1	94.9219	94.9219	1.13e-113
FUN_001172-T1	scaffold_1	4487927	4489179	-	Trans-enoyl reductase calK	sp|A0A1V6PAP3|CALK_PENDC	53	96.1039	99.7305	1.61e-123
FUN_001173-T1	scaffold_1	4490514	4491287	+	hypothetical protein
FUN_001174-T1	scaffold_1	4495065	4496948	-	hypothetical protein
FUN_001175-T1	scaffold_1	4497611	4499262	+	UNC93-like protein C922.05c	sp|Q9URX1|YLX5_SCHPO	35.1	94.9891	86.5079	2.23e-81
FUN_001176-T1	scaffold_1	4500106	4500841	-	Uncharacterized hemerythrin-like protein C869.06c	sp|Q9URY9|YI06_SCHPO	46.9	80.6306	88.1773	8.29e-54
FUN_001177-T1	scaffold_1	4502154	4503743	+	Protein rds1	sp|P53693|RDS1_SCHPO	50.4	72.7788	95.7711	5.39e-119
FUN_001178-T1	scaffold_1	4504821	4505901	-	Short chain dehydrogenase/reductase dmxR8	sp|A0A4P8DJW5|DMXR8_CRYX8	57.1	97.5758	99.3827	9.6e-122
FUN_001179-T1	scaffold_1	4507305	4509229	-	Thiamine pathway transporter THI73	sp|Q07904|THI73_YEAST	36.1	97.4609	95.4111	5.09e-95
FUN_001180-T1	scaffold_1	4512581	4514058	+	hypothetical protein
FUN_001181-T1	scaffold_1	4514909	4516732	-	Probable FAD-dependent monooxygenase	sp|D4B1Y1|A2462_ARTBC	40.5	100	100	1.1e-97
FUN_001182-T1	scaffold_1	4520472	4522043	-	hypothetical protein
FUN_001183-T1	scaffold_1	4523299	4524879	-	hypothetical protein
FUN_001184-T1	scaffold_1	4527823	4536984	-	hypothetical protein
FUN_001185-T1	scaffold_1	4542405	4543967	+	UDP-glucose 4-epimerase 5	sp|Q9SN58|UGE5_ARATH	43.7	73.0769	100	5.81e-93
FUN_001186-T1	scaffold_1	4547989	4548924	+	hypothetical protein
FUN_001187-T1	scaffold_1	4549186	4550207	-	hypothetical protein
FUN_001188-T1	scaffold_1	4553273	4555893	+	hypothetical protein
FUN_001190-T1	scaffold_1	4557477	4558277	-	Glycolipid transfer protein	sp|A0A223HDI2|GLTP_AURME	64.4	97.5845	100	2.01e-89
FUN_001192-T1	scaffold_1	4566040	4568079	+	hypothetical protein
FUN_001193-T1	scaffold_1	4568177	4569503	-	ASTRA-associated protein 1	sp|A7UWE6|ASA1_NEUCR	47	100	98.7629	3.01e-133
FUN_001194-T1	scaffold_1	4573642	4576101	+	hypothetical protein
FUN_001195-T1	scaffold_1	4578261	4579244	+	hypothetical protein
FUN_001196-T1	scaffold_1	4579463	4580045	-	hypothetical protein
FUN_001197-T1	scaffold_1	4580910	4581614	-	hypothetical protein
FUN_001198-T1	scaffold_1	4583112	4583570	-	hypothetical protein
FUN_001199-T1	scaffold_1	4583661	4584269	-	hypothetical protein
FUN_001200-T1	scaffold_1	4585862	4587514	-	hypothetical protein
FUN_001201-T1	scaffold_1	4587873	4588675	-	Uncharacterized secreted protein ARB_06907	sp|D4AK18|A4619_ARTBC	63.4	91.5	89.7059	1.61e-87
FUN_001202-T1	scaffold_1	4589663	4590572	-	hypothetical protein
FUN_001203-T1	scaffold_1	4590592	4592887	-	hypothetical protein
FUN_001204-T1	scaffold_1	4594911	4596108	+	Crh-like protein 5	sp|Q8J0P4|CRH5_ASPFU	38.7	76.7568	71.8987	1.07e-53
FUN_001205-T1	scaffold_1	4596840	4597857	-	hypothetical protein
FUN_001206-T1	scaffold_1	4597888	4598085	-	hypothetical protein
FUN_001207-T1	scaffold_1	4606752	4607798	-	hypothetical protein
FUN_001208-T1	scaffold_1	4608866	4609216	-	hypothetical protein
FUN_001209-T1	scaffold_1	4609760	4612252	+	Nucleolar protein 9	sp|C7YQ16|NOP9_FUSV7	55.5	79.5181	88.8291	9.07e-226
FUN_001210-T1	scaffold_1	4621004	4621918	+	Carboxylesterase NlhH	sp|P9WK86|NLHH_MYCTO	37.3	77.6316	73.9812	2.35e-25
FUN_001211-T1	scaffold_1	4629057	4630782	+	L-aspartate decarboxylase dtxS4	sp|E9FCP7|DTXS4_METRA	61.5	96.4981	99.002	5.32e-224
FUN_001212-T1	scaffold_1	4631987	4633263	+	Vacuolar protein sorting-associated protein 74	sp|O14205|VPS74_SCHPO	65	85.4701	89.0208	1.54e-136
FUN_001213-T1	scaffold_1	4636469	4638439	-	hypothetical protein
FUN_001214-T1	scaffold_1	4641629	4642915	+	hypothetical protein
FUN_001215-T1	scaffold_1	4645667	4646476	+	hypothetical protein
FUN_001216-T1	scaffold_1	4656413	4660046	+	P-type cation-transporting ATPase	sp|P38360|ATU1_YEAST	53.7	83.4032	81.8257	0
FUN_001217-T1	scaffold_1	4660372	4661868	-	hypothetical protein
FUN_001218-T1	scaffold_1	4662331	4663074	-	hypothetical protein
FUN_001219-T1	scaffold_1	4671067	4672933	-	Metacaspase-1B	sp|Q7S4N5|MCA1B_NEUCR	79.4	71.9101	75.1174	2.62e-183
FUN_001220-T1	scaffold_1	4677003	4679049	-	hypothetical protein
FUN_001221-T1	scaffold_1	4682179	4683224	+	hypothetical protein
FUN_001222-T1	scaffold_1	4683472	4683933	+	hypothetical protein
FUN_001223-T1	scaffold_1	4684767	4688105	+	hypothetical protein
FUN_001224-T1	scaffold_1	4688896	4690433	+	Succinyl-CoA:3-ketoacid coenzyme A transferase 1, mitochondrial	sp|P55809|SCOT1_HUMAN	58.5	92.0408	86.7308	1.35e-168
FUN_001225-T1	scaffold_1	4690755	4692680	-	hypothetical protein
FUN_001226-T1	scaffold_1	4695420	4696460	-	hypothetical protein
FUN_001227-T1	scaffold_1	4700410	4701543	-	hypothetical protein
FUN_001228-T1	scaffold_1	4704685	4705485	+	hypothetical protein
FUN_001229-T1	scaffold_1	4705566	4706619	-	hypothetical protein
FUN_001230-T1	scaffold_1	4707723	4709883	-	hypothetical protein
FUN_001231-T1	scaffold_1	4710669	4714590	+	Nucleoporin POM152	sp|G0SB44|PO152_CHATD	57.2	99.6808	98.3465	0
FUN_001232-T1	scaffold_1	4719218	4719913	+	hypothetical protein
FUN_001233-T1	scaffold_1	4726423	4727422	+	CDP-diacylglycerol--serine O-phosphatidyltransferase	sp|O94584|PSS_SCHPO	57.7	91.6667	91.6667	1.33e-78
FUN_001234-T1	scaffold_1	4731627	4732346	+	hypothetical protein
FUN_001235-T1	scaffold_1	4732672	4734891	-	hypothetical protein
FUN_001236-T1	scaffold_1	4740253	4741056	+	hypothetical protein
FUN_001237-T1	scaffold_1	4741542	4744051	-	hypothetical protein
FUN_001238-T1	scaffold_1	4745636	4747297	-	hypothetical protein
FUN_001239-T1	scaffold_1	4748335	4750329	-	Phospholipid:diacylglycerol acyltransferase	sp|O94680|PDAT_SCHPO	48.6	93.3544	93.3544	4.51e-196
FUN_001240-T1	scaffold_1	4751469	4752174	+	N-alpha-acetyltransferase 30	sp|O74311|NAA30_SCHPO	53.9	77.1574	100	7.05e-47
FUN_001241-T1	scaffold_1	4752507	4753621	-	hypothetical protein
FUN_001242-T1	scaffold_1	4754314	4755840	+	hypothetical protein
FUN_001243-T1	scaffold_1	4764052	4766225	+	hypothetical protein
FUN_001244-T1	scaffold_1	4768648	4771605	+	Protein transport protein SEC24	sp|Q2HH63|SEC24_CHAGB	76.6	100	100	0
FUN_001245-T1	scaffold_1	4777199	4778248	-	Oxidation resistance protein 1	sp|Q4I8S2|OXR1_GIBZE	52.3	94.4099	93.2515	2.19e-101
FUN_001246-T1	scaffold_1	4778980	4779999	-	hypothetical protein
FUN_001247-T1	scaffold_1	4780312	4780952	+	hypothetical protein
FUN_001248-T1	scaffold_1	4781584	4783517	+	Pyruvate decarboxylase	sp|Q2UKV4|PDC_ASPOR	63.6	99.4755	99.8246	5.2e-261
FUN_001249-T1	scaffold_1	4783996	4785351	+	hypothetical protein
FUN_001250-T1	scaffold_1	4788560	4789564	+	hypothetical protein
FUN_001251-T1	scaffold_1	4789747	4791699	-	hypothetical protein
FUN_001252-T1	scaffold_1	4792393	4796093	+	hypothetical protein
FUN_001253-T1	scaffold_1	4796380	4797187	-	Ubiquinone biosynthesis protein coq9, mitochondrial	sp|O13850|COQ9_SCHPO	37.8	90.3614	90	1.45e-41
FUN_001254-T1	scaffold_1	4804877	4805413	-	hypothetical protein
FUN_001255-T1	scaffold_1	4808672	4810528	+	Dihydrolipoamide dehydrogenase	sp|G0SB20|DLDH_CHATD	78.7	100	100	1.1e-288
FUN_001256-T1	scaffold_1	4810808	4811230	-	hypothetical protein
FUN_001257-T1	scaffold_1	4812843	4814650	+	Delta 8-(E)-sphingolipid desaturase	sp|C8V7U7|SDEA_EMENI	56.7	96.1199	100	1.3e-222
FUN_001258-T1	scaffold_1	4818346	4821600	+	Protein VAC14 homolog	sp|P87145|VAC14_SCHPO	42.6	91.6573	100	7.93e-188
FUN_001259-T1	scaffold_1	4823312	4824963	+	Tetratricopeptide repeat and J domain-containing co-chaperone DNJ1	sp|A0A0D2XVZ5|DNJ1_FUSO4	57.1	94.8669	95.7774	8.03e-185
FUN_001260-T1	scaffold_1	4826057	4826759	+	hypothetical protein
FUN_001261-T1	scaffold_1	4827199	4828693	-	Uncharacterized mitochondrial carrier C8C9.12c	sp|O14281|YETC_SCHPO	49.5	96.4968	100	8.25e-99
FUN_001262-T1	scaffold_1	4829939	4832796	-	Autophagy-related protein 9	sp|I1S9X9|ATG9_GIBZE	51.2	100	100	0
FUN_001263-T1	scaffold_1	4833511	4835688	+	Conserved oligomeric Golgi complex subunit 6	sp|A4QUK5|COG6_PYRO7	51.7	96.9653	95.3125	1.01e-236
FUN_001264-T1	scaffold_1	4837467	4838239	+	hypothetical protein
FUN_001265-T1	scaffold_1	4838556	4839048	-	hypothetical protein
FUN_001266-T1	scaffold_1	4839722	4840572	+	Ribosomal RNA small subunit methyltransferase NEP1	sp|Q06287|NEP1_YEAST	67.9	96	95.2381	2.28e-111
FUN_001267-T1	scaffold_1	4844385	4846410	+	Cystathionine gamma-synthase	sp|P38675|MET7_NEUCR	57.5	100	100	5.89e-245
FUN_001268-T1	scaffold_1	4846731	4848165	-	hypothetical protein
FUN_001269-T1	scaffold_1	4848605	4850355	+	hypothetical protein
FUN_001270-T1	scaffold_1	4850493	4852024	-	Cysteine protease ATG4	sp|A0A098DRK7|ATG4_GIBZE	58.2	100	98.5075	3.86e-187
FUN_001271-T1	scaffold_1	4852697	4854156	+	hypothetical protein
FUN_001272-T1	scaffold_1	4854439	4854968	-	Histone H2B	sp|Q8J1K2|H2B_ROSNE	95.6	100	100	8.11e-77
FUN_001273-T1	scaffold_1	4855962	4856491	+	Histone H2A	sp|L7HZV6|H2A_PYRO3	85.7	96.3768	97.7941	3.29e-72
FUN_001274-T1	scaffold_1	4856788	4857318	-	hypothetical protein
FUN_001275-T1	scaffold_1	4857749	4859183	+	Dihydrolipoyllysine-residue succinyltransferase component of 2-oxoglutarate dehydrogenase complex, mitochondrial	sp|P19262|ODO2_YEAST	63.6	95.4762	86.6091	4.38e-137
FUN_001277-T1	scaffold_1	4890935	4892783	+	hypothetical protein
FUN_001278-T1	scaffold_1	4893198	4893954	-	Cross-pathway control protein 1	sp|P11115|CPC1_NEUCR	47.6	100	100	9.89e-54
FUN_001279-T1	scaffold_1	4895034	4896278	-	hypothetical protein
FUN_001280-T1	scaffold_1	4896662	4897744	+	Protein transport protein sec13	sp|Q7RZF5|SEC13_NEUCR	75.7	99.3377	98.6842	3.85e-126
FUN_001281-T1	scaffold_1	4898128	4899228	-	hypothetical protein
FUN_001282-T1	scaffold_1	4900427	4902499	-	hypothetical protein
FUN_001283-T1	scaffold_1	4903334	4906249	+	Protein kinase kin1	sp|P22987|KIN1_SCHPO	41.3	97.2944	100	4.49e-170
FUN_001284-T1	scaffold_1	4907047	4908310	+	Cell differentiation protein rcd1	sp|Q92368|RCD1_SCHPO	77.7	75.2137	93.2862	5.43e-136
FUN_001285-T1	scaffold_1	4913228	4914204	+	hypothetical protein
FUN_001286-T1	scaffold_1	4915854	4917044	-	Fructose-1,6-bisphosphatase	sp|P09201|F16P_YEAST	57.7	95.389	95.1149	5.2e-134
FUN_001287-T1	scaffold_1	4918244	4919010	+	hypothetical protein
FUN_001288-T1	scaffold_1	4919689	4920937	-	hypothetical protein
FUN_001289-T1	scaffold_1	4921030	4921511	-	hypothetical protein
FUN_001290-T1	scaffold_1	4922321	4926101	-	hypothetical protein
FUN_001291-T1	scaffold_1	4926551	4927506	-	tRNA (guanine-N(7)-)-methyltransferase	sp|Q5H737|TRMB_COLOR	63.9	99.2754	95.8042	8.86e-126
FUN_001292-T1	scaffold_1	4928546	4929722	-	Homoserine dehydrogenase	sp|C1G1C3|DHOM_PARBD	57.8	100	99.4624	5.62e-139
FUN_001293-T1	scaffold_1	4933748	4935916	-	hypothetical protein
FUN_001294-T1	scaffold_1	4936934	4938499	-	Protein pbn1	sp|Q7RYM7|PBN1_NEUCR	48.7	98.6056	98.8024	1.52e-150
FUN_001295-T1	scaffold_1	4944881	4945201	-	hypothetical protein
FUN_001296-T1	scaffold_1	4969185	4969474	+	hypothetical protein
FUN_001297-T1	scaffold_1	4969846	4970028	+	hypothetical protein
FUN_001298-T1	scaffold_1	4970984	4971734	+	ADP-ribosylation factor-like protein 3	sp|Q02804|ARL3_YEAST	50	99.5434	100	1.41e-60
FUN_001299-T1	scaffold_1	4971974	4972952	-	Exosome complex component rrp45	sp|O74918|RRP45_SCHPO	48.6	100	100	4.66e-90
FUN_001300-T1	scaffold_1	4974087	4975157	-	hypothetical protein
FUN_001301-T1	scaffold_1	4975324	4975997	-	hypothetical protein
FUN_001302-T1	scaffold_1	4981547	4982786	-	Vacuolar lysine transporter YPQ1	sp|Q12010|YPQ1_YEAST	39.1	90.3134	100	6.69e-65
FUN_001303-T1	scaffold_1	4983305	4984963	+	ATP-dependent RNA helicase MRH4, mitochondrial	sp|A4QTC6|MRH4_PYRO7	59	100	91.0906	2.4e-225
FUN_001304-T1	scaffold_1	4985475	4986808	+	hypothetical protein
FUN_001305-T1	scaffold_1	4986984	4987178	+	hypothetical protein
FUN_001306-T1	scaffold_1	4987540	4988420	-	TIP41-like protein	sp|Q8BH58|TIPRL_MOUSE	39.7	91.1439	91.1439	1.07e-46
FUN_001307-T1	scaffold_1	4990715	4992145	+	hypothetical protein
FUN_001308-T1	scaffold_1	4992501	4993367	-	Mitochondrial inner membrane protease ATP23	sp|Q2H8S7|ATP23_CHAGB	68.7	91.6981	88.0435	1.36e-124
FUN_001309-T1	scaffold_1	4995033	4995512	-	hypothetical protein
FUN_001310-T1	scaffold_1	4997212	4998997	+	Glutamate 5-kinase	sp|P32264|PROB_YEAST	53.1	93.6681	100	1.03e-131
FUN_001311-T1	scaffold_1	4999419	5000090	-	60S ribosome subunit biogenesis protein NIP7	sp|Q08962|NIP7_YEAST	61.6	98.4043	100	8.07e-82
FUN_001312-T1	scaffold_1	5005773	5006657	-	hypothetical protein
FUN_001313-T1	scaffold_1	5008542	5016914	+	hypothetical protein
FUN_001314-T1	scaffold_1	5018787	5019368	+	hypothetical protein
FUN_001315-T1	scaffold_1	5019829	5020335	+	hypothetical protein
FUN_001316-T1	scaffold_1	5026184	5027217	+	hypothetical protein
FUN_001317-T1	scaffold_1	5027720	5028360	+	hypothetical protein
FUN_001318-T1	scaffold_1	5028549	5029551	+	hypothetical protein
FUN_001319-T1	scaffold_1	5032954	5034975	-	hypothetical protein
FUN_001320-T1	scaffold_1	5035527	5036354	-	Uncharacterized protein C14G10.01	sp|O74414|YJL1_SCHPO	43.5	90.1818	100	1.25e-43
FUN_001321-T1	scaffold_1	5037079	5038638	-	hypothetical protein
FUN_001322-T1	scaffold_1	5040106	5040887	-	Mitochondrial import inner membrane translocase subunit tim23	sp|Q9USM7|TIM23_SCHPO	46.7	71.9828	79.5238	4.44e-44
FUN_001323-T1	scaffold_1	5041999	5043287	-	hypothetical protein
FUN_001324-T1	scaffold_1	5044746	5045675	+	NAD-dependent protein deacylase SIR4	sp|F4P804|SIR4_BATDJ	35.7	80.5825	81.6393	2.03e-37
FUN_001325-T1	scaffold_1	5045716	5046527	-	hypothetical protein
FUN_001326-T1	scaffold_1	5046683	5052578	+	hypothetical protein
FUN_001327-T1	scaffold_1	5062964	5063788	+	Vacuolar protein sorting-associated protein 21	sp|P36017|VPS21_YEAST	61.4	95.5556	100	1.51e-81
FUN_001328-T1	scaffold_1	5068250	5068603	-	hypothetical protein
FUN_001329-T1	scaffold_1	5068817	5071487	-	hypothetical protein
FUN_001330-T1	scaffold_1	5078465	5079418	-	Solute carrier family 35 member E3	sp|Q7Z769|S35E3_HUMAN	35.7	94.5833	72.524	3.47e-33
FUN_001331-T1	scaffold_1	5079587	5079832	-	hypothetical protein
FUN_001332-T1	scaffold_1	5081785	5083248	+	hypothetical protein
FUN_001333-T1	scaffold_1	5087751	5090793	+	hypothetical protein
FUN_001335-T1	scaffold_1	5092713	5094171	+	Probable aspartic-type endopeptidase opsB	sp|Q8NKB6|OPSB_ASPOR	47.8	96.1538	92.4025	2.69e-122
FUN_001337-T1	scaffold_1	5097122	5098147	-	hypothetical protein
FUN_001338-T1	scaffold_1	5108769	5113845	-	hypothetical protein
FUN_001339-T1	scaffold_1	5114245	5115262	+	Large ribosomal subunit protein uL1	sp|Q7RZS0|RL1_NEUCR	91.7	100	100	3.01e-141
FUN_001340-T1	scaffold_1	5118846	5119458	+	hypothetical protein
FUN_001341-T1	scaffold_1	5120209	5122110	-	GPI mannosyltransferase 4	sp|Q4I785|SMP3_GIBZE	76.3	100	99.6132	3.7e-301
FUN_001342-T1	scaffold_1	5124609	5125301	+	E3 ubiquitin ligase complex SCF subunit scon-3	sp|Q8NK13|SKP1_NEUCR	72.1	100	100	3.59e-81
FUN_001343-T1	scaffold_1	5126331	5126857	-	Large ribosomal subunit protein eL39	sp|A0A1D8PDT4|RL39_CANAL	84.3	100	100	4.73e-26
FUN_001344-T1	scaffold_1	5127475	5128254	+	ADP-ribosylation factor-like protein 1	sp|P38116|ARL1_YEAST	68.5	100	98.9071	2.97e-87
FUN_001345-T1	scaffold_1	5130388	5130690	+	hypothetical protein
FUN_001346-T1	scaffold_1	5132541	5132956	+	hypothetical protein
FUN_001347-T1	scaffold_1	5136695	5137564	+	Large ribosomal subunit protein mL67	sp|Q7RYM5|MHR1_NEUCR	36.3	100	97.2603	3.03e-43
FUN_001348-T1	scaffold_1	5151016	5151684	+	hypothetical protein
FUN_001349-T1	scaffold_1	5151962	5154457	-	hypothetical protein
FUN_001350-T1	scaffold_1	5159373	5160328	-	hypothetical protein
FUN_001351-T1	scaffold_1	5164431	5165791	+	hypothetical protein
FUN_001352-T1	scaffold_1	5168018	5170039	-	Molybdenum cofactor biosynthesis protein 1	sp|Q5RKZ7|MOCS1_MOUSE	47.2	100	98.5849	2.22e-166
FUN_001353-T1	scaffold_1	5170987	5172778	+	hypothetical protein
FUN_001354-T1	scaffold_1	5174554	5175315	+	hypothetical protein
FUN_001355-T1	scaffold_1	5183131	5184124	+	Probable transcriptional regulatory protein Rxyl_1318	sp|Q1AWE6|Y1318_RUBXD	38.5	80.7947	97.6	1.91e-30
FUN_001356-T1	scaffold_1	5184270	5184592	-	hypothetical protein
FUN_001357-T1	scaffold_1	5185457	5186905	-	hypothetical protein
FUN_001358-T1	scaffold_1	5190792	5193149	+	Bifunctional purine biosynthetic protein ADE1	sp|Q99148|PUR2_YARLI	58.8	98.0892	97.7157	2.2e-306
FUN_001359-T1	scaffold_1	5193569	5196817	-	Putative zinc protease mug138	sp|O14077|MU138_SCHPO	39.6	97.6285	100	3.05e-236
FUN_001360-T1	scaffold_1	5205640	5206493	-	Pre-mRNA cleavage factor Im 25 kDa subunit 2	sp|Q8GXS3|CFIS2_ARATH	54.7	76.1364	100	2.8e-77
FUN_001361-T1	scaffold_1	5211112	5211321	-	hypothetical protein
FUN_001362-T1	scaffold_1	5211731	5215842	-	hypothetical protein
FUN_001363-T1	scaffold_1	5226160	5227098	-	Ribosome maturation protein sdo1	sp|O14179|SDO1_SCHPO	40.2	96.4744	100	2.77e-55
FUN_001364-T1	scaffold_1	5228187	5228973	-	Small ribosomal subunit protein uS13	sp|Q8ISP0|RS18_BRABE	77.3	98.7179	100	1.74e-82
FUN_001365-T1	scaffold_1	5229880	5231011	-	hypothetical protein
FUN_001366-T1	scaffold_1	5233764	5236464	-	hypothetical protein
FUN_001367-T1	scaffold_1	5243604	5247842	+	hypothetical protein
FUN_001368-T1	scaffold_1	5251266	5252516	-	Tafazzin	sp|Q06510|TAZ_YEAST	35.3	95.1567	87.664	9.47e-41
FUN_001369-T1	scaffold_1	5253413	5255689	+	hypothetical protein
FUN_001370-T1	scaffold_1	5255889	5256802	-	hypothetical protein
FUN_001371-T1	scaffold_1	5264486	5265415	-	Large ribosomal subunit protein uL6m	sp|Q7RZF0|RM06_NEUCR	60	91.1017	84.3137	4.53e-89
FUN_001372-T1	scaffold_1	5269542	5271908	-	Uncharacterized ABC transporter ATP-binding protein C29A3.09c	sp|O59672|YB89_SCHPO	66.3	86.6489	88.1793	3.84e-292
FUN_001373-T1	scaffold_1	5280847	5284650	+	hypothetical protein
FUN_001374-T1	scaffold_1	5289284	5291282	-	RNA-binding protein VTS1	sp|Q4IBN1|VTS1_GIBZE	70.6	100	100	3.01e-284
FUN_001375-T1	scaffold_1	5293347	5293774	-	Large ribosomal subunit protein eL29	sp|P05747|RL29_YEAST	81.5	83.0769	91.5254	6.02e-25
FUN_001376-T1	scaffold_1	5296351	5299250	+	Calpain-like protease palB/cpr-8	sp|Q7RZP7|PALB_NEUCR	40.8	100	100	1.57e-211
FUN_001377-T1	scaffold_1	5304250	5305718	+	Zinc-type alcohol dehydrogenase B	sp|A0A7U2MMF3|ADHB_ASPFN	60.1	99.4253	80.8411	1.8e-151
FUN_001378-T1	scaffold_1	5307842	5309315	+	hypothetical protein
FUN_001379-T1	scaffold_1	5311799	5312698	-	hypothetical protein
FUN_001380-T1	scaffold_1	5313073	5314926	-	hypothetical protein
FUN_001381-T1	scaffold_1	5329575	5330267	-	hypothetical protein
FUN_001382-T1	scaffold_1	5334609	5336739	-	Poly(A) polymerase pla1	sp|Q10295|PAP_SCHPO	48.3	92.1405	97.3498	5.69e-163
FUN_001383-T1	scaffold_1	5337739	5338023	+	hypothetical protein
FUN_001384-T1	scaffold_1	5338519	5342098	-	hypothetical protein
FUN_001385-T1	scaffold_1	5345166	5346340	+	Uncharacterized protein C1711.08	sp|Q9P782|YNY8_SCHPO	42.3	100	100	8.92e-83
FUN_001386-T1	scaffold_1	5346761	5348200	-	Palmitoyltransferase SWF1	sp|Q7RWM9|SWF1_NEUCR	52	97.8313	94.6387	4.55e-145
FUN_001387-T1	scaffold_1	5351966	5353040	-	hypothetical protein
FUN_001388-T1	scaffold_1	5354648	5356119	+	hypothetical protein
FUN_001389-T1	scaffold_1	5361435	5363042	-	Intermediate cleaving peptidase 55	sp|P40051|ICP55_YEAST	41.7	87.3294	87.6712	7.97e-123
FUN_001390-T1	scaffold_1	5364733	5366873	+	hypothetical protein
FUN_001391-T1	scaffold_1	5367928	5368524	-	hypothetical protein
FUN_001392-T1	scaffold_1	5368941	5370277	-	hypothetical protein
FUN_001393-T1	scaffold_1	5371664	5372073	+	Ubiquitin-like protein ATG12	sp|A0A0E0SC50|ATG12_GIBZE	71.3	100	71.875	1.52e-53
FUN_001394-T1	scaffold_1	5372241	5373382	-	3-methyl-2-oxobutanoate hydroxymethyltransferase	sp|Q9Y7B6|PANB_EMENI	76.3	85.2601	84.5272	2.03e-162
FUN_001395-T1	scaffold_1	5376563	5377573	-	hypothetical protein
FUN_001396-T1	scaffold_1	5378824	5380453	+	hypothetical protein
FUN_001397-T1	scaffold_1	5381283	5382552	+	hypothetical protein
FUN_001398-T1	scaffold_1	5382845	5383833	-	NAD-dependent protein deacylase SIR5	sp|A0A0J9UVG7|SIR5_FUSO4	49.8	100	88.0368	1.29e-92
FUN_001399-T1	scaffold_1	5384742	5385741	-	hypothetical protein
FUN_001400-T1	scaffold_1	5387761	5389173	-	L-galactonate dehydratase	sp|Q0QWS4|LGD1_HYPJE	84.6	99.115	99.5556	3.04e-295
FUN_001401-T1	scaffold_1	5390765	5391641	+	hypothetical protein
FUN_001402-T1	scaffold_1	5391725	5391919	+	hypothetical protein
FUN_001403-T1	scaffold_1	5395333	5397100	+	Mannosyl-oligosaccharide alpha-1,2-mannosidase	sp|P31723|MAN12_PENCI	57.2	93.3981	94.1292	2.17e-194
FUN_001404-T1	scaffold_1	5397374	5397586	-	hypothetical protein
FUN_001405-T1	scaffold_1	5398565	5399546	+	Vacuolar iron transporter cccA	sp|D4B5N6|CCCA_ARTBC	52.4	76.8977	83.5125	4.12e-72
FUN_001406-T1	scaffold_1	5400001	5401388	-	Metal-dependent hydrolase lscR	sp|A0A179HLJ8|LCSR_PURLI	49.9	90.1639	96.25	2.69e-127
FUN_001407-T1	scaffold_1	5402207	5402762	+	hypothetical protein
FUN_001408-T1	scaffold_1	5408203	5409695	+	hypothetical protein
FUN_001409-T1	scaffold_1	5410388	5410822	+	hypothetical protein
FUN_001410-T1	scaffold_1	5411388	5412908	+	hypothetical protein
FUN_001411-T1	scaffold_1	5413405	5415070	-	Hydroxymethylglutaryl-CoA synthase ERG13	sp|I1RY35|ERG13_GIBZE	79.7	99.3435	99.5614	1.99e-266
FUN_001412-T1	scaffold_1	5423038	5425311	+	hypothetical protein
FUN_001413-T1	scaffold_1	5425550	5426457	-	hypothetical protein
FUN_001414-T1	scaffold_1	5433290	5433553	-	hypothetical protein
FUN_001415-T1	scaffold_1	5434279	5435773	-	hypothetical protein
FUN_001416-T1	scaffold_1	5440012	5441013	-	hypothetical protein
FUN_001417-T1	scaffold_1	5451709	5452388	+	hypothetical protein
FUN_001418-T1	scaffold_1	5453460	5454689	-	mRNA-capping enzyme subunit alpha	sp|Q7SB53|MCE1_NEUCR	55	100	97.2637	1.26e-157
FUN_001419-T1	scaffold_1	5455191	5456283	+	NADH-cytochrome b5 reductase 1	sp|A4R935|NCB5R_PYRO7	78.2	98.6971	98.0583	5.54e-173
FUN_001420-T1	scaffold_1	5465146	5467482	+	hypothetical protein
FUN_001421-T1	scaffold_1	5468566	5469467	-	hypothetical protein
FUN_001422-T1	scaffold_1	5472558	5473153	-	Transport protein particle subunit bet5	sp|Q9UT70|BET5_SCHPO	45.5	100	99.3548	2.13e-40
FUN_001423-T1	scaffold_1	5482951	5483815	+	hypothetical protein
FUN_001424-T1	scaffold_1	5492633	5493189	+	hypothetical protein
FUN_001425-T1	scaffold_1	5493414	5494114	-	NADH-ubiquinone oxidoreductase 14.8 kDa subunit	sp|P42114|NDUA6_NEUCR	64.5	100	100	6.58e-59
FUN_001426-T1	scaffold_1	5494433	5494946	+	Pre-mRNA-splicing factor cwf14	sp|O74772|CWF14_SCHPO	58.1	100	100	3.98e-57
FUN_001427-T1	scaffold_1	5495103	5495959	-	hypothetical protein
FUN_001428-T1	scaffold_1	5496799	5499426	+	hypothetical protein
FUN_001429-T1	scaffold_1	5502721	5503725	-	Large ribosomal subunit protein uL2	sp|A0A1D8PF08|RL2_CANAL	79.9	100	100	5.35e-151
FUN_001430-T1	scaffold_1	5505866	5507930	+	hypothetical protein
FUN_001431-T1	scaffold_1	5508292	5508807	-	hypothetical protein
FUN_001432-T1	scaffold_1	5509203	5510886	+	Eukaryotic peptide chain release factor subunit 1	sp|O59948|ERF1_PODAS	90.4	100	100	1.87e-288
FUN_001433-T1	scaffold_1	5513382	5514598	+	hypothetical protein
FUN_001434-T1	scaffold_1	5515290	5515526	-	hypothetical protein
FUN_001435-T1	scaffold_1	5524181	5524981	-	Synaptobrevin homolog YKT6	sp|Q757A4|YKT6_EREGS	53.5	100	100	7.53e-63
FUN_001436-T1	scaffold_1	5534990	5535883	+	hypothetical protein
FUN_001437-T1	scaffold_1	5547384	5548745	+	hypothetical protein
FUN_001438-T1	scaffold_1	5550878	5551930	+	hypothetical protein
FUN_001439-T1	scaffold_1	5557964	5559110	+	hypothetical protein
FUN_001440-T1	scaffold_1	5560003	5560713	+	hypothetical protein
FUN_001441-T1	scaffold_1	5561639	5562135	+	Histone H4.1	sp|Q711M0|H41_TALFU	98.1	100	100	1.62e-65
FUN_001442-T1	scaffold_1	5562732	5563350	-	Trafficking protein particle complex subunit 2	sp|Q3T0F2|TPPC2_BOVIN	38.1	99.3789	100	2.01e-32
FUN_001443-T1	scaffold_1	5563702	5564130	+	Large ribosomal subunit protein mL60	sp|U9W8F2|RM31_NEUCR	80	100	100	1.02e-60
FUN_001444-T1	scaffold_1	5564587	5565348	-	hypothetical protein
FUN_001445-T1	scaffold_1	5565851	5568615	+	Nucleoporin NUP82	sp|G0S4F3|NUP82_CHATD	49	100	100	4.16e-276
FUN_001446-T1	scaffold_1	5570498	5571559	+	hypothetical protein
FUN_001447-T1	scaffold_1	5586947	5588519	+	hypothetical protein
FUN_001448-T1	scaffold_1	5591802	5593090	-	hypothetical protein
FUN_001449-T1	scaffold_1	5599935	5602900	+	hypothetical protein
FUN_001450-T1	scaffold_1	5606403	5607338	-	hypothetical protein
FUN_001451-T1	scaffold_1	5609591	5611959	-	hypothetical protein
FUN_001452-T1	scaffold_1	5613656	5614913	-	hypothetical protein
FUN_001453-T1	scaffold_1	5619663	5621850	+	hypothetical protein
FUN_001454-T1	scaffold_1	5633893	5637292	-	NAD-specific glutamate dehydrogenase	sp|P00365|DHE2_NEUCR	72.9	96.5741	99.3333	0
FUN_001455-T1	scaffold_1	5643478	5645043	+	Kynureninase 2	sp|Q7RXY2|KYNU2_NEUCR	62.7	98.9339	98.3051	4.33e-197
FUN_001456-T1	scaffold_1	5649153	5649317	+	hypothetical protein
FUN_001457-T1	scaffold_1	5650127	5650838	-	Large ribosomal subunit protein eL32	sp|Q7RXY1|RL32_NEUCR	80.9	100	100	1.42e-70
FUN_001458-T1	scaffold_1	5660034	5661024	+	Uricase	sp|P33282|URIC_EMENI	67.8	97.411	100	2.74e-146
FUN_001459-T1	scaffold_1	5661600	5662204	-	Large ribosomal subunit protein uL13m	sp|Q7SBV6|RM23_NEUCR	71	100	100	1.4e-94
FUN_001460-T1	scaffold_1	5662841	5663672	+	Superoxide dismutase 1 copper chaperone	sp|Q6BZU2|CCS1_YARLI	45.3	100	100	1.79e-54
FUN_001461-T1	scaffold_1	5666863	5667619	+	hypothetical protein
FUN_001462-T1	scaffold_1	5669813	5671675	+	hypothetical protein
FUN_001463-T1	scaffold_1	5676914	5678005	-	hypothetical protein
FUN_001464-T1	scaffold_1	5678383	5680250	+	Probable prephenate dehydrogenase [NADP(+)]	sp|O60078|TYR1_SCHPO	54.7	96.8468	99.768	1.39e-164
FUN_001465-T1	scaffold_1	5680893	5682125	-	hypothetical protein
FUN_001466-T1	scaffold_1	5685698	5687863	+	Putative hydroxymethylpyrimidine/phosphomethylpyrimidine kinase 2	sp|O94266|THI22_SCHPO	42.1	98.6355	91.833	5.38e-125
FUN_001467-T1	scaffold_1	5694735	5696202	+	Guanine nucleotide-binding protein subunit beta	sp|O14435|GBB_CRYPA	92.8	100	100	4.15e-212
FUN_001468-T1	scaffold_1	5702778	5704442	+	hypothetical protein
FUN_001470-T1	scaffold_1	5711466	5713512	-	Transcription initiation factor TFIID subunit 14	sp|P35189|TAF14_YEAST	39.7	100	97.9508	6.92e-55
FUN_001471-T1	scaffold_1	5714892	5715847	-	hypothetical protein
FUN_001472-T1	scaffold_1	5716935	5718664	-	Malonamoyl-CoA synthetase vrtB	sp|D7PHZ3|VRTB_PENAE	45.8	100	73.444	2.41e-139
FUN_001473-T1	scaffold_1	5727284	5728573	-	hypothetical protein
FUN_001474-T1	scaffold_1	5729444	5729893	-	hypothetical protein
FUN_001475-T1	scaffold_1	5731232	5733691	-	hypothetical protein
FUN_001476-T1	scaffold_1	5734712	5737840	+	Defective in cullin neddylation protein 1	sp|Q52DM9|DCN1_PYRO7	42.8	100	100	2.23e-69
FUN_001477-T1	scaffold_1	5738211	5738725	-	Small ribosomal subunit protein bS6m	sp|Q7SB95|RT06_NEUCR	54.1	98.2301	94.8718	7.85e-42
FUN_001478-T1	scaffold_1	5739347	5740099	-	hypothetical protein
FUN_001479-T1	scaffold_1	5740515	5742481	-	FAD-linked oxidoreductase sor8	sp|G0R6T3|SORD_HYPJQ	35.1	100	100	4.62e-98
FUN_001480-T1	scaffold_1	5743519	5743974	-	hypothetical protein
FUN_001481-T1	scaffold_1	5748225	5749772	-	hypothetical protein
FUN_001482-T1	scaffold_1	5752011	5752494	+	hypothetical protein
FUN_001483-T1	scaffold_1	5752775	5753008	+	hypothetical protein
FUN_001485-T1	scaffold_1	5758730	5759152	+	hypothetical protein
FUN_001486-T1	scaffold_1	5759605	5761099	-	hypothetical protein
FUN_001487-T1	scaffold_1	5761924	5762830	+	hypothetical protein
FUN_001488-T1	scaffold_1	5763027	5764041	-	hypothetical protein
FUN_001489-T1	scaffold_1	5764802	5766079	-	hypothetical protein
FUN_001490-T1	scaffold_1	5767212	5767945	-	hypothetical protein
FUN_001491-T1	scaffold_1	5768475	5769107	+	hypothetical protein
FUN_001492-T1	scaffold_1	5769553	5770080	+	Large ribosomal subunit protein mL43	sp|Q7S300|RM51_NEUCR	66.4	94.1176	92.7536	8.12e-66
FUN_001493-T1	scaffold_1	5774618	5775602	+	Triosephosphate isomerase	sp|Q7S2Z9|TPIS_NEUCR	70.4	99.5968	99.5968	7.17e-123
FUN_001494-T1	scaffold_1	5780602	5781284	-	Small ribosomal subunit protein uS11	sp|P19115|RS14_NEUCR	89.9	98.6755	99.3333	1.11e-90
FUN_001495-T1	scaffold_1	5781603	5783152	+	Large ribosomal subunit protein uL30	sp|Q7SBD5|RL7_NEUCR	73.8	100	100	1.67e-128
FUN_001496-T1	scaffold_1	5783517	5784245	-	hypothetical protein
FUN_001497-T1	scaffold_1	5788074	5788898	-	hypothetical protein
FUN_001499-T1	scaffold_1	5797136	5797995	-	hypothetical protein
FUN_001501-T1	scaffold_1	5809082	5809804	+	hypothetical protein
FUN_001502-T1	scaffold_1	5811765	5812219	-	hypothetical protein
FUN_001503-T1	scaffold_1	5829292	5830754	+	hypothetical protein
FUN_001504-T1	scaffold_1	5832247	5833992	-	hypothetical protein
FUN_001505-T1	scaffold_1	5837621	5838577	+	hypothetical protein
FUN_001506-T1	scaffold_1	5838738	5839904	-	3-ketodihydrosphingosine reductase gsl-3	sp|Q7RZR2|KDSR_NEUCR	54.5	97.6744	92.8177	3.08e-118
FUN_001507-T1	scaffold_1	5841547	5841899	+	hypothetical protein
FUN_001508-T1	scaffold_1	5842272	5846828	-	hypothetical protein
FUN_001509-T1	scaffold_1	5851216	5852403	+	hypothetical protein
FUN_001510-T1	scaffold_1	5852733	5853659	+	hypothetical protein
FUN_001511-T1	scaffold_1	5854696	5857754	-	Serine/threonine-protein kinase ATG1	sp|I1RNG8|ATG1_GIBZE	57.6	100	100	0
FUN_001512-T1	scaffold_1	5861637	5861975	-	hypothetical protein
FUN_001513-T1	scaffold_1	5862634	5863487	+	hypothetical protein
FUN_001514-T1	scaffold_1	5863574	5863941	-	hypothetical protein
FUN_001515-T1	scaffold_1	5864273	5865655	-	Ornithine aminotransferase	sp|Q92413|OAT_EMENI	68.3	96.8182	93.8326	1.49e-221
FUN_001516-T1	scaffold_1	5875424	5881028	+	Nucleoporin NUP188	sp|G0SFH5|NU188_CHATD	42.7	100	100	0
FUN_001517-T1	scaffold_1	5881407	5881844	-	Mitochondrial import inner membrane translocase subunit TIM9	sp|Q4IB65|TIM9_GIBZE	56.6	86.3636	87.3563	1.3e-23
FUN_001518-T1	scaffold_1	5882238	5884581	+	Multifunctional tryptophan biosynthesis protein	sp|P00908|TRPG_NEUCR	71.2	100	100	0
FUN_001519-T1	scaffold_1	5885340	5885522	+	hypothetical protein
FUN_001520-T1	scaffold_1	5886694	5887434	+	hypothetical protein
FUN_001521-T1	scaffold_1	5888828	5891626	-	Cell division control protein 48	sp|Q5AWS6|CDC48_EMENI	85.9	100	99.6355	0
FUN_001523-T1	scaffold_1	5893547	5894170	-	hypothetical protein
FUN_001524-T1	scaffold_1	5913072	5913668	+	Pre-mRNA-splicing factor CWC21	sp|Q4IB70|CWC21_GIBZE	74.3	93.2515	86.8571	7.87e-72
FUN_001525-T1	scaffold_1	5913857	5914982	-	hypothetical protein
FUN_001526-T1	scaffold_1	5917762	5918367	+	hypothetical protein
FUN_001527-T1	scaffold_1	5919502	5920595	+	Protein kti12	sp|Q9P7V4|KTI12_SCHPO	36	99.115	100	2.52e-50
FUN_001528-T1	scaffold_1	5920786	5921699	-	hypothetical protein
FUN_001529-T1	scaffold_1	5926038	5927315	+	Guanine nucleotide-binding protein subunit alpha	sp|O13315|GPA1_PYRO7	97.2	100	100	1.56e-252
FUN_001531-T1	scaffold_1	5933895	5936021	-	pH-response regulator protein palH/prr-4	sp|Q7RY98|PALH_NEUCR	54.3	85.0282	77.3779	2.58e-175
FUN_001532-T1	scaffold_1	5945015	5945206	-	hypothetical protein
FUN_001534-T1	scaffold_1	5961609	5962876	+	hypothetical protein
FUN_001535-T1	scaffold_1	5963124	5964471	+	hypothetical protein
FUN_001536-T1	scaffold_1	5965234	5966412	-	hypothetical protein
FUN_001537-T1	scaffold_1	5967487	5967999	+	hypothetical protein
FUN_001538-T1	scaffold_1	5970278	5970571	+	hypothetical protein
FUN_001539-T1	scaffold_1	5979080	5979902	+	hypothetical protein
FUN_001540-T1	scaffold_1	5980511	5982613	+	hypothetical protein
FUN_001541-T1	scaffold_1	5982742	5983454	+	hypothetical protein
FUN_001542-T1	scaffold_1	5986806	5988361	+	hypothetical protein
FUN_001543-T1	scaffold_1	5988684	5989022	+	hypothetical protein
FUN_001544-T1	scaffold_1	5990042	5990784	+	hypothetical protein
FUN_001545-T1	scaffold_1	5991453	5992904	-	hypothetical protein
FUN_001546-T1	scaffold_1	5994286	5994717	+	hypothetical protein
FUN_001547-T1	scaffold_1	5994970	5995821	-	3-beta-hydroxysteroid-Delta(8),Delta(7)-isomerase	sp|Q60490|EBP_CAVPO	35.6	99.1189	98.2533	1.15e-41
FUN_001548-T1	scaffold_1	5996852	5998422	+	Eukaryotic translation initiation factor 3 subunit L	sp|L7HXG6|EIF3L_PYRO3	83	99.7908	100	6.27e-293
FUN_001549-T1	scaffold_1	6000850	6001278	+	hypothetical protein
FUN_001550-T1	scaffold_1	6004341	6004968	+	hypothetical protein
FUN_001551-T1	scaffold_1	6005283	6005933	+	hypothetical protein
FUN_001552-T1	scaffold_1	6010182	6011067	+	hypothetical protein
FUN_001553-T1	scaffold_1	6012679	6013107	+	hypothetical protein
FUN_001554-T1	scaffold_1	6014882	6016230	+	hypothetical protein
FUN_001555-T1	scaffold_1	6018048	6021228	+	Ribosome assembly protein 1	sp|O74945|RIA1_SCHPO	49	100	100	0
FUN_001556-T1	scaffold_1	6021548	6023140	-	hypothetical protein
FUN_001557-T1	scaffold_1	6023526	6024609	-	COP9 signalosome complex subunit 5	sp|Q4IJM4|CSN5_GIBZE	66.1	98.8131	97.9412	3.11e-157
FUN_001558-T1	scaffold_1	6028607	6030141	+	hypothetical protein
FUN_001559-T1	scaffold_1	6030319	6031367	-	Probable phosphoglycerate mutase ARB_03491	sp|D4B4V1|PMU1_ARTBC	41.7	90.4918	82.3881	3e-63
FUN_001560-T1	scaffold_1	6035253	6036925	-	Secreted lipase 1	sp|Q5XTQ4|LIP1_BOTFB	40.8	100	96.1672	1.18e-113
FUN_001561-T1	scaffold_1	6037783	6040660	-	Probable beta-glucosidase M	sp|Q5AWD4|BGLM_EMENI	52.8	100	100	2.48e-285
FUN_001562-T1	scaffold_1	6041704	6043314	+	Probable feruloyl esterase ARB_07085	sp|D4AS70|FAE1_ARTBC	44.4	95.709	95.5307	8.06e-136
FUN_001563-T1	scaffold_1	6045255	6047504	-	hypothetical protein
FUN_001564-T1	scaffold_1	6048238	6050307	+	hypothetical protein
FUN_001565-T1	scaffold_1	6054788	6057563	+	Alpha-L-rhamnosidase	sp|T2KNB2|PLH20_FORAG	36.2	95.3437	92.8726	1.92e-160
FUN_001566-T1	scaffold_1	6058368	6058709	+	hypothetical protein
FUN_001567-T1	scaffold_1	6060510	6063922	+	hypothetical protein
FUN_001568-T1	scaffold_1	6065784	6067322	-	hypothetical protein
FUN_001569-T1	scaffold_1	6068867	6070275	-	hypothetical protein
FUN_001570-T1	scaffold_1	6070579	6071070	+	hypothetical protein
FUN_001571-T1	scaffold_1	6071733	6073580	+	hypothetical protein
FUN_001572-T1	scaffold_1	6076947	6078671	-	FAD-linked oxidoreductase chry5	sp|I1S3L1|CHRY5_GIBZE	36.4	94.7674	96.6403	2.39e-92
FUN_001573-T1	scaffold_1	6104761	6106430	+	Aminopeptidase Y	sp|P37302|APE3_YEAST	36.4	93.865	85.4749	4.87e-80
FUN_001574-T1	scaffold_1	6106612	6108873	-	hypothetical protein
FUN_001575-T1	scaffold_1	6110126	6111626	+	Histone-lysine N-methyltransferase, H3 lysine-79 specific	sp|Q4IJP1|DOT1_GIBZE	62.7	100	100	9.58e-184
FUN_001576-T1	scaffold_1	6113435	6116385	+	hypothetical protein
FUN_001577-T1	scaffold_1	6120130	6121457	+	hypothetical protein
FUN_001578-T1	scaffold_1	6122893	6124607	+	Mitochondrial-processing peptidase subunit alpha	sp|P23955|MPPA_NEUCR	66	96.7273	92.201	1.13e-224
FUN_001579-T1	scaffold_1	6125062	6127987	-	hypothetical protein
FUN_001580-T1	scaffold_1	6135902	6137521	+	Probable feruloyl esterase ARB_07085	sp|D4AS70|FAE1_ARTBC	39.1	96.2894	96.648	1.6e-115
FUN_001581-T1	scaffold_1	6140508	6141794	-	hypothetical protein
FUN_001582-T1	scaffold_1	6145196	6145549	+	hypothetical protein
FUN_001583-T1	scaffold_1	6147040	6148075	-	Dioxygenase tasH	sp|A0A0F7CUE8|TASH_HAPIR	60.1	91.5625	90.4321	6.29e-115
FUN_001584-T1	scaffold_1	6148693	6149808	-	hypothetical protein
FUN_001585-T1	scaffold_1	6152920	6154320	-	hypothetical protein
FUN_001586-T1	scaffold_1	6170713	6171279	+	Putative uracil phosphoribosyltransferase urg2	sp|Q9US43|UPP3_SCHPO	45.5	95.0617	75.4902	5.86e-38
FUN_001587-T1	scaffold_1	6175037	6176032	-	hypothetical protein
FUN_001588-T1	scaffold_1	6176689	6179625	+	Amidohydrolase tasK	sp|A0A0F7GG06|TASK_HAPIR	57.5	99.6868	97.3496	0
FUN_001589-T1	scaffold_1	6179975	6180853	+	Small ribosomal subunit protein eS19	sp|P27073|RS19_EMENI	81.4	96.0265	97.973	8.41e-81
FUN_001590-T1	scaffold_1	6181743	6182057	+	hypothetical protein
FUN_001591-T1	scaffold_1	6182238	6183131	+	hypothetical protein
FUN_001592-T1	scaffold_1	6188284	6189299	-	hypothetical protein
FUN_001593-T1	scaffold_1	6191028	6192206	+	Casein kinase I isoform 2	sp|B9VVJ6|CK12_TRYBB	37	92.7711	92.7711	1.17e-63
FUN_001594-T1	scaffold_1	6209368	6210958	+	C2H2 finger domain transcription factor CON7	sp|G4N5Q2|CON7_PYRO7	61.5	100	91.0448	3.08e-102
FUN_001595-T1	scaffold_1	6214072	6214711	+	hypothetical protein
FUN_001596-T1	scaffold_1	6215047	6215544	+	hypothetical protein
FUN_001597-T1	scaffold_1	6216633	6217385	-	Small ribosomal subunit protein uS9	sp|Q7SFJ9|RS16_NEUCR	71.5	98.6301	100	5.27e-70
FUN_001598-T1	scaffold_1	6217800	6218561	+	Vacuolar-sorting protein SNF8	sp|Q96H20|SNF8_HUMAN	40.8	98.8142	96.8992	4.68e-58
FUN_001600-T1	scaffold_1	6222558	6222926	+	hypothetical protein
FUN_001601-T1	scaffold_1	6223448	6225447	-	hypothetical protein
FUN_001602-T1	scaffold_1	6226728	6227250	-	hypothetical protein
FUN_001603-T1	scaffold_1	6228174	6228839	-	Large ribosomal subunit protein eL34B	sp|P40525|RL34B_YEAST	67.6	94.7368	89.2562	3.73e-48
FUN_001604-T1	scaffold_1	6229308	6229810	-	hypothetical protein
FUN_001605-T1	scaffold_1	6232313	6234418	-	hypothetical protein
FUN_001606-T1	scaffold_1	6247379	6248098	+	hypothetical protein
FUN_001607-T1	scaffold_1	6249326	6249688	+	hypothetical protein
FUN_001608-T1	scaffold_1	6250152	6250508	+	hypothetical protein
FUN_001609-T1	scaffold_1	6252078	6252350	-	hypothetical protein
FUN_001610-T1	scaffold_1	6255640	6256672	+	hypothetical protein
FUN_001611-T1	scaffold_1	6257106	6257819	+	hypothetical protein
FUN_001612-T1	scaffold_1	6258097	6258315	+	hypothetical protein
FUN_001613-T1	scaffold_1	6260392	6261259	-	Pea pathogenicity protein 2	sp|Q9C1K0|PEP2_FUSSL	42.9	98.6486	93.9914	2.99e-50
FUN_001614-T1	scaffold_1	6283527	6285597	+	GTP-binding protein 1	sp|O08582|GTPB1_MOUSE	49.3	83.6868	76.7964	1.39e-157
FUN_001615-T1	scaffold_1	6293505	6293959	-	LSM complex subunit lsm3	sp|Q9Y7M4|LSM3_SCHPO	58.4	93.6842	95.6989	2.34e-29
FUN_001616-T1	scaffold_1	6294410	6296132	+	hypothetical protein
FUN_001617-T1	scaffold_1	6296267	6296834	+	hypothetical protein
FUN_001618-T1	scaffold_1	6297610	6298609	-	hypothetical protein
FUN_001619-T1	scaffold_1	6303665	6304456	-	hypothetical protein
FUN_001620-T1	scaffold_1	6306093	6308562	-	hypothetical protein
FUN_001621-T1	scaffold_1	6333886	6335266	+	hypothetical protein
FUN_001622-T1	scaffold_1	6338420	6338863	+	hypothetical protein
FUN_001623-T1	scaffold_1	6339143	6340239	+	hypothetical protein
FUN_001624-T1	scaffold_1	6340942	6341767	+	hypothetical protein
FUN_001625-T1	scaffold_1	6342958	6344083	-	hypothetical protein
FUN_001626-T1	scaffold_1	6348323	6349447	-	hypothetical protein
FUN_001627-T1	scaffold_1	6354389	6355585	-	hypothetical protein
FUN_001628-T1	scaffold_1	6357425	6358177	-	hypothetical protein
FUN_001629-T1	scaffold_1	6359692	6361940	-	hypothetical protein
FUN_001630-T1	scaffold_1	6367998	6369347	+	hypothetical protein
FUN_001631-T1	scaffold_1	6371966	6373378	+	Crh-like protein 3	sp|A0A384K116|CRH3_BOTFB	58.9	81.3842	76.8018	2.02e-148
FUN_001632-T1	scaffold_1	6374358	6374995	+	hypothetical protein
FUN_001634-T1	scaffold_1	6377176	6378705	+	Ribosome assembly protein rrb1	sp|Q9P783|RRB1_SCHPO	45.3	100	100	1.44e-106
FUN_001635-T1	scaffold_1	6378845	6379862	-	Uncharacterized oxidoreductase C2F3.05c	sp|O14088|YER5_SCHPO	39	99.6528	100	1.65e-66
FUN_001636-T1	scaffold_1	6380468	6381598	-	Protein dom34	sp|Q9USL5|DOM34_SCHPO	39.2	95.7447	92.3077	3.74e-74
FUN_001637-T1	scaffold_1	6387106	6388894	-	O-glycoside alpha-1,2-mannosyltransferase homolog 4	sp|O94565|OMH4_SCHPO	44.5	83.1014	95	2.94e-127
FUN_001638-T1	scaffold_1	6401556	6402600	+	hypothetical protein
FUN_001639-T1	scaffold_1	6403992	6404930	+	Probable hydrolase YcaC	sp|P21367|YCAC_ECOLI	43.7	82.5726	95.6731	7.64e-50
FUN_001640-T1	scaffold_1	6406477	6406917	+	hypothetical protein
FUN_001641-T1	scaffold_1	6408024	6408539	+	hypothetical protein
FUN_001642-T1	scaffold_1	6434399	6434773	+	hypothetical protein
FUN_001643-T1	scaffold_1	6434900	6435228	+	hypothetical protein
FUN_001644-T1	scaffold_1	6436426	6436680	-	hypothetical protein
FUN_001645-T1	scaffold_1	6437670	6438263	-	hypothetical protein
FUN_001646-T1	scaffold_1	6438804	6440640	+	hypothetical protein
FUN_001647-T1	scaffold_1	6441110	6441934	+	hypothetical protein
FUN_001648-T1	scaffold_1	6442188	6443477	-	hypothetical protein
FUN_001649-T1	scaffold_1	6445165	6447197	+	hypothetical protein
FUN_001650-T1	scaffold_1	6447289	6449357	-	hypothetical protein
FUN_001651-T1	scaffold_1	6451194	6452091	-	hypothetical protein
FUN_001652-T1	scaffold_1	6453131	6455049	+	hypothetical protein
FUN_001653-T1	scaffold_1	6456790	6457641	-	hypothetical protein
FUN_001654-T1	scaffold_1	6460611	6461709	-	Probable enoyl-CoA hydratase echA8	sp|P64017|ECHA8_MYCBO	42	93.1034	94.5525	2.97e-58
FUN_001655-T1	scaffold_1	6463605	6466743	+	Adenylate-forming reductase 03009	sp|A8NS27|N3009_COPC7	42	100	97.1707	7.95e-254
FUN_001656-T1	scaffold_1	6468625	6470202	-	Alpha-L-rhamnosidase rgxB	sp|A2QG68|RGXB_ASPNC	54.4	92.8218	87.4126	4.58e-137
FUN_001657-T1	scaffold_1	6470810	6472189	-	hypothetical protein
FUN_001658-T1	scaffold_1	6473368	6473829	-	hypothetical protein
FUN_001659-T1	scaffold_1	6475673	6476521	+	hypothetical protein
FUN_001660-T1	scaffold_1	6476579	6476866	+	hypothetical protein
FUN_001661-T1	scaffold_1	6477810	6479302	+	hypothetical protein
FUN_001662-T1	scaffold_1	6479981	6481369	-	Malic acid transport protein	sp|P50537|MAE1_SCHPO	37.7	84.127	84.7032	6.92e-77
FUN_001663-T1	scaffold_1	6482154	6484202	-	Siderophore iron transporter mirB	sp|Q870L2|MIRB_EMENI	64.9	97.3064	95.6954	3.3e-259
FUN_001664-T1	scaffold_1	6487183	6487490	-	hypothetical protein
FUN_001665-T1	scaffold_1	6490310	6490552	-	hypothetical protein
FUN_001666-T1	scaffold_1	6527648	6528654	+	hypothetical protein
FUN_001667-T1	scaffold_1	6529433	6530425	-	hypothetical protein
FUN_001668-T1	scaffold_1	6531255	6531856	+	hypothetical protein
FUN_001669-T1	scaffold_1	6532021	6532497	+	hypothetical protein
FUN_001670-T1	scaffold_1	6533480	6537857	+	ABC multidrug transporter atrC	sp|A0A1U8QG99|ATRC_EMENI	67.1	98.4484	98.8318	0
FUN_001671-T1	scaffold_1	6538274	6539848	-	hypothetical protein
FUN_001672-T1	scaffold_1	6541019	6542140	-	hypothetical protein
FUN_001673-T1	scaffold_1	6547091	6548620	+	hypothetical protein
FUN_001674-T1	scaffold_1	6553059	6554362	+	Aldo-keto reductase FVEG_12638	sp|W7N2Q9|FDB38_GIBM7	67.2	99.6942	99.6942	1.9e-164
FUN_001675-T1	scaffold_1	6555471	6556304	+	hypothetical protein
FUN_001676-T1	scaffold_1	6557094	6557465	+	hypothetical protein
FUN_001677-T1	scaffold_1	6558048	6560663	+	hypothetical protein
FUN_001678-T1	scaffold_1	6567750	6568031	-	hypothetical protein
FUN_001679-T1	scaffold_1	6568785	6573096	-	ABC multidrug transporter atrI	sp|Q4WWW3|ATRI_ASPFU	66.4	100	94.0897	0
FUN_001680-T1	scaffold_1	6577757	6578135	-	hypothetical protein
FUN_001681-T1	scaffold_1	6602809	6603273	+	hypothetical protein
FUN_001682-T1	scaffold_1	6605316	6606470	+	hypothetical protein
FUN_001683-T1	scaffold_1	6623239	6623937	-	hypothetical protein
FUN_001684-T1	scaffold_1	6624923	6625801	+	hypothetical protein
FUN_001685-T1	scaffold_1	6626210	6631349	+	hypothetical protein
FUN_001686-T1	scaffold_2	8210	8959	-	hypothetical protein
FUN_001687-T1	scaffold_2	9914	10273	-	hypothetical protein
FUN_001688-T1	scaffold_2	16196	17823	-	hypothetical protein
FUN_001689-T1	scaffold_2	18817	19313	+	hypothetical protein
FUN_001690-T1	scaffold_2	19545	21863	-	hypothetical protein
FUN_001691-T1	scaffold_2	23356	24124	+	hypothetical protein
FUN_001692-T1	scaffold_2	31216	32061	-	AA9 family lytic polysaccharide monooxygenase F	sp|B2B403|LP9F_PODAN	60	96.7078	92.8854	3.02e-98
FUN_001693-T1	scaffold_2	53809	54288	+	hypothetical protein
FUN_001694-T1	scaffold_2	63612	63857	-	hypothetical protein
FUN_001695-T1	scaffold_2	64904	65218	+	hypothetical protein
FUN_001696-T1	scaffold_2	67087	68309	-	hypothetical protein
FUN_001697-T1	scaffold_2	70389	72128	+	hypothetical protein
FUN_001698-T1	scaffold_2	78795	79271	+	hypothetical protein
FUN_001699-T1	scaffold_2	79462	80285	-	hypothetical protein
FUN_001700-T1	scaffold_2	88546	89636	-	L-serine dehydratase/L-threonine deaminase	sp|P20132|SDHL_HUMAN	38.7	96.3303	96.0366	3.43e-60
FUN_001701-T1	scaffold_2	92468	93259	+	Uncharacterized oxidoreductase AN7799	sp|Q5AV81|Y7799_EMENI	71.5	97.3384	100	1.28e-126
FUN_001702-T1	scaffold_2	93398	94726	-	hypothetical protein
FUN_001703-T1	scaffold_2	95275	96144	+	Putative fructose-bisphosphate aldolase	sp|P0CJ44|ALF_COCIM	58.3	100	97.6821	3.5e-118
FUN_001704-T1	scaffold_2	99208	100097	+	hypothetical protein
FUN_001705-T1	scaffold_2	100493	101671	-	Glycerol 2-dehydrogenase (NADP(+))	sp|P14065|GCY1_YEAST	40.6	88.2716	91.6667	1.37e-57
FUN_001706-T1	scaffold_2	103021	104470	+	NADH:flavin oxidoreductase FG08077	sp|I1RV17|BUT77_GIBZE	51.1	87.905	98.5472	3.44e-148
FUN_001707-T1	scaffold_2	105648	107442	+	hypothetical protein
FUN_001708-T1	scaffold_2	107895	108794	-	Probable pectate lyase F	sp|Q0CCF8|PLYF_ASPTN	79	97.4895	99.5726	1.4e-142
FUN_001709-T1	scaffold_2	116279	116737	-	hypothetical protein
FUN_001710-T1	scaffold_2	117883	118728	+	hypothetical protein
FUN_001711-T1	scaffold_2	119584	121218	+	hypothetical protein
FUN_001712-T1	scaffold_2	124939	125358	-	hypothetical protein
FUN_001713-T1	scaffold_2	128771	130395	+	Methyltransferase pytC	sp|P9WEZ3|PYTC_ASPTE	42.5	83.045	74.0741	2.06e-62
FUN_001714-T1	scaffold_2	130857	132807	-	Uric acid-xanthine permease	sp|Q07307|UAPA_EMENI	63	97.1039	99.3031	3.59e-254
FUN_001715-T1	scaffold_2	135756	137491	-	hypothetical protein
FUN_001716-T1	scaffold_2	142381	144069	-	hypothetical protein
FUN_001717-T1	scaffold_2	148298	148770	+	hypothetical protein
FUN_001718-T1	scaffold_2	149329	150581	+	hypothetical protein
FUN_001719-T1	scaffold_2	151291	151614	+	hypothetical protein
FUN_001720-T1	scaffold_2	152604	153608	-	hypothetical protein
FUN_001721-T1	scaffold_2	155118	155642	+	hypothetical protein
FUN_001722-T1	scaffold_2	168733	169479	+	hypothetical protein
FUN_001723-T1	scaffold_2	169846	171180	-	O-methyltransferase hmp5	sp|B3FWS1|HPM5_HYPSB	37.4	93.1818	92.7136	1.35e-72
FUN_001724-T1	scaffold_2	172313	174003	+	Methyltransferase pytC	sp|P9WEZ3|PYTC_ASPTE	40.7	88.7574	92.5926	1.02e-73
FUN_001725-T1	scaffold_2	174689	175370	+	hypothetical protein
FUN_001726-T1	scaffold_2	175695	179569	-	hypothetical protein
FUN_001727-T1	scaffold_2	179942	181817	+	hypothetical protein
FUN_001728-T1	scaffold_2	183247	184470	-	hypothetical protein
FUN_001729-T1	scaffold_2	185344	186840	-	hypothetical protein
FUN_001730-T1	scaffold_2	190499	191323	-	hypothetical protein
FUN_001731-T1	scaffold_2	192986	194995	-	Adenylosuccinate lyase	sp|Q05911|PUR8_YEAST	56.2	98.9627	98.9627	2.24e-183
FUN_001732-T1	scaffold_2	195602	196650	-	hypothetical protein
FUN_001733-T1	scaffold_2	204517	205681	+	hypothetical protein
FUN_001734-T1	scaffold_2	206518	208034	+	hypothetical protein
FUN_001735-T1	scaffold_2	209078	210630	+	Glutarate-semialdehyde dehydrogenase	sp|Q88RC0|DAVD_PSEPK	51.4	95.9759	99.375	6.8e-171
FUN_001736-T1	scaffold_2	211341	213908	+	hypothetical protein
FUN_001737-T1	scaffold_2	214678	216228	-	hypothetical protein
FUN_001738-T1	scaffold_2	217367	218396	-	hypothetical protein
FUN_001739-T1	scaffold_2	219819	221326	+	Nuclear distribution protein PAC1	sp|D4AZ50|LIS1_ARTBC	70.1	100	100	7.98e-243
FUN_001740-T1	scaffold_2	222376	223398	+	hypothetical protein
FUN_001741-T1	scaffold_2	224261	225046	+	hypothetical protein
FUN_001742-T1	scaffold_2	225200	226766	-	General transcription and DNA repair factor IIH subunit TFB2	sp|Q6BZX4|TFB2_YARLI	44.5	98.5325	100	1.29e-114
FUN_001743-T1	scaffold_2	227082	228009	+	Putative esterase C31F10.02	sp|P87304|YB22_SCHPO	39.4	86.5854	88.1988	4.05e-32
FUN_001744-T1	scaffold_2	230809	231084	-	hypothetical protein
FUN_001745-T1	scaffold_2	231597	232040	-	hypothetical protein
FUN_001746-T1	scaffold_2	235138	235547	+	hypothetical protein
FUN_001747-T1	scaffold_2	237105	238251	-	hypothetical protein
FUN_001748-T1	scaffold_2	240920	241718	+	hypothetical protein
FUN_001749-T1	scaffold_2	245191	246132	+	hypothetical protein
FUN_001750-T1	scaffold_2	247024	247521	-	Mitochondrial import inner membrane translocase subunit tim16	sp|Q7S6S4|TIM16_NEUCR	67.1	100	100	2.09e-54
FUN_001751-T1	scaffold_2	247976	248921	+	Protein transport protein yip1	sp|O94348|YIP1_SCHPO	47.9	74.4755	93.8326	3.08e-57
FUN_001752-T1	scaffold_2	249352	249758	-	hypothetical protein
FUN_001753-T1	scaffold_2	250587	252636	-	hypothetical protein
FUN_001754-T1	scaffold_2	256057	257167	+	AA9 family lytic polysaccharide monooxygenase B	sp|B2AVF1|LP9B_PODAN	58.5	100	100	1.8e-127
FUN_001755-T1	scaffold_2	257470	258623	-	Acetylesterase	sp|G2QJ27|AES1_THET4	40.9	91.0769	98.0132	7.85e-64
FUN_001756-T1	scaffold_2	263116	264867	+	hypothetical protein
FUN_001757-T1	scaffold_2	269855	271588	+	hypothetical protein
FUN_001758-T1	scaffold_2	274778	275589	+	hypothetical protein
FUN_001759-T1	scaffold_2	275806	276078	+	hypothetical protein
FUN_001760-T1	scaffold_2	276839	277114	+	hypothetical protein
FUN_001761-T1	scaffold_2	277281	277811	+	hypothetical protein
FUN_001762-T1	scaffold_2	281851	282348	-	hypothetical protein
FUN_001763-T1	scaffold_2	283675	284240	+	hypothetical protein
FUN_001764-T1	scaffold_2	285949	286867	+	hypothetical protein
FUN_001765-T1	scaffold_2	287483	288376	-	hypothetical protein
FUN_001766-T1	scaffold_2	295730	297763	-	hypothetical protein
FUN_001767-T1	scaffold_2	304623	305342	+	hypothetical protein
FUN_001768-T1	scaffold_2	320394	321155	+	hypothetical protein
FUN_001769-T1	scaffold_2	321448	322067	+	hypothetical protein
FUN_001770-T1	scaffold_2	324087	327888	+	L-2-aminoadipate reductase large subunit	sp|O74298|LYS2_PENCH	57.1	100	84.0312	0
FUN_001771-T1	scaffold_2	331780	336408	+	ZEB2-regulated ABC transporter 1	sp|I1RL06|ZRA1_GIBZE	63.9	95.4061	96.2391	0
FUN_001772-T1	scaffold_2	337483	337962	-	hypothetical protein
FUN_001773-T1	scaffold_2	340438	342784	+	hypothetical protein
FUN_001774-T1	scaffold_2	347233	348003	+	hypothetical protein
FUN_001775-T1	scaffold_2	348665	350590	+	hypothetical protein
FUN_001776-T1	scaffold_2	351159	351689	+	hypothetical protein
FUN_001777-T1	scaffold_2	354860	355795	+	hypothetical protein
FUN_001778-T1	scaffold_2	356781	357668	+	hypothetical protein
FUN_001779-T1	scaffold_2	359251	359757	-	hypothetical protein
FUN_001780-T1	scaffold_2	360984	363437	-	hypothetical protein
FUN_001781-T1	scaffold_2	363826	365309	+	hypothetical protein
FUN_001782-T1	scaffold_2	370961	372480	+	hypothetical protein
FUN_001783-T1	scaffold_2	373052	374148	+	3-ketoacyl-CoA thiolase B, peroxisomal	sp|P07871|THIKB_RAT	48	94.0341	78.066	2.93e-78
FUN_001784-T1	scaffold_2	378890	379354	+	hypothetical protein
FUN_001785-T1	scaffold_2	379368	379883	-	hypothetical protein
FUN_001786-T1	scaffold_2	382093	382365	+	hypothetical protein
FUN_001787-T1	scaffold_2	384528	385326	-	hypothetical protein
FUN_001788-T1	scaffold_2	385930	387603	-	hypothetical protein
FUN_001790-T1	scaffold_2	389788	391700	+	hypothetical protein
FUN_001791-T1	scaffold_2	391973	392444	-	hypothetical protein
FUN_001792-T1	scaffold_2	392951	395034	+	hypothetical protein
FUN_001793-T1	scaffold_2	396908	399510	+	Dehydrogenase xptC	sp|Q5AUN2|XPTC_EMENI	35	89.233	97.2669	6.09e-104
FUN_001794-T1	scaffold_2	400278	401811	-	Ribose-phosphate pyrophosphokinase 2	sp|O94413|KPR2_SCHPO	68.6	95.7831	99.0654	1.22e-148
FUN_001795-T1	scaffold_2	403015	403813	+	Xanthine phosphoribosyltransferase 1	sp|P47165|XPT1_YEAST	56.6	94.0367	98.0861	4.39e-74
FUN_001796-T1	scaffold_2	404455	405737	-	Alpha-ketoglutarate-dependent 2,4-dichlorophenoxyacetate dioxygenase	sp|P10088|TFDA_CUPPJ	35.1	86.6071	100	2.05e-41
FUN_001797-T1	scaffold_2	410387	410967	-	hypothetical protein
FUN_001798-T1	scaffold_2	421370	423534	+	hypothetical protein
FUN_001799-T1	scaffold_2	424127	425296	+	hypothetical protein
FUN_001800-T1	scaffold_2	426296	428579	+	hypothetical protein
FUN_001802-T1	scaffold_2	429581	430261	+	hypothetical protein
FUN_001803-T1	scaffold_2	430517	432184	-	Putative amidase ARB_02965	sp|D4B3C8|A2965_ARTBC	50.6	95.8559	89.8649	6.39e-168
FUN_001804-T1	scaffold_2	433240	435193	-	hypothetical protein
FUN_001805-T1	scaffold_2	437958	439060	+	hypothetical protein
FUN_001806-T1	scaffold_2	448964	450011	+	L-xylulose reductase	sp|G0RH19|LXR3_HYPJQ	54.8	87.6623	93.75	2.31e-103
FUN_001807-T1	scaffold_2	451581	453655	+	hypothetical protein
FUN_001808-T1	scaffold_2	454960	456921	+	hypothetical protein
FUN_001809-T1	scaffold_2	456983	457849	-	4-hydroxy-4-methyl-2-oxoglutarate aldolase tasA	sp|A0A0F7GG11|TASA_HAPIR	39.8	96.2825	95.9259	1.54e-63
FUN_001810-T1	scaffold_2	458680	459657	-	hypothetical protein
FUN_001811-T1	scaffold_2	460316	461986	+	hypothetical protein
FUN_001812-T1	scaffold_2	466427	466654	-	hypothetical protein
FUN_001813-T1	scaffold_2	467252	467488	-	hypothetical protein
FUN_001814-T1	scaffold_2	468375	469555	-	hypothetical protein
FUN_001815-T1	scaffold_2	471524	472938	+	hypothetical protein
FUN_001816-T1	scaffold_2	474100	475455	+	Holocytochrome-c synthase	sp|P14187|CCHL_NEUCR	60	83.3333	99.711	1.12e-132
FUN_001818-T1	scaffold_2	478390	479615	+	Pectin lyase A	sp|Q5BAU9|PELA_EMENI	62.2	99.7347	99.2084	8.68e-165
FUN_001819-T1	scaffold_2	480888	481891	+	hypothetical protein
FUN_001820-T1	scaffold_2	482320	484574	-	hypothetical protein
FUN_001822-T1	scaffold_2	486302	487882	-	Extracellular exo-inulinase	sp|A5DHM6|INUE_PICGU	38.4	91.5521	90.6615	3.8e-98
FUN_001823-T1	scaffold_2	489504	491282	+	hypothetical protein
FUN_001824-T1	scaffold_2	492291	492968	+	hypothetical protein
FUN_001825-T1	scaffold_2	493612	494952	-	hypothetical protein
FUN_001826-T1	scaffold_2	495315	496055	-	hypothetical protein
FUN_001827-T1	scaffold_2	500914	502434	+	hypothetical protein
FUN_001828-T1	scaffold_2	502865	503561	+	hypothetical protein
FUN_001829-T1	scaffold_2	504099	504944	+	hypothetical protein
FUN_001830-T1	scaffold_2	505184	506980	-	Acetyl-CoA hydrolase	sp|P15937|ACH1_NEUCR	80.5	98.482	98.8571	0
FUN_001831-T1	scaffold_2	509232	510420	+	hypothetical protein
FUN_001833-T1	scaffold_2	518338	521012	-	Uncharacterized transporter YIL166C	sp|P40445|YIQ6_YEAST	41.6	84.5118	92.6199	6.26e-129
FUN_001834-T1	scaffold_2	525267	525694	+	hypothetical protein
FUN_001835-T1	scaffold_2	526295	526669	-	hypothetical protein
FUN_001836-T1	scaffold_2	526755	527401	+	hypothetical protein
FUN_001837-T1	scaffold_2	527648	528187	-	hypothetical protein
FUN_001838-T1	scaffold_2	539465	540387	-	Protein vip1	sp|P87216|VIPI_SCHPO	37	88.3268	88.3268	2.3e-37
FUN_001839-T1	scaffold_2	541265	541721	-	hypothetical protein
FUN_001840-T1	scaffold_2	546280	547468	-	Zinc-type alcohol dehydrogenase-like protein C1773.06c	sp|O94564|YGD6_SCHPO	41	96.3788	100	1.21e-71
FUN_001841-T1	scaffold_2	548140	550333	-	Alpha-glucosidase	sp|Q9P6J3|MALT_SCHPO	44.1	96.1857	100	2.02e-181
FUN_001842-T1	scaffold_2	552210	553619	-	hypothetical protein
FUN_001843-T1	scaffold_2	557485	558068	+	hypothetical protein
FUN_001844-T1	scaffold_2	558715	560388	-	hypothetical protein
FUN_001845-T1	scaffold_2	560868	563062	-	Carboxypeptidase S1 homolog B	sp|C5FGX1|SCPB_ARTOC	41.5	100	92.0611	1.36e-156
FUN_001846-T1	scaffold_2	563787	565488	+	hypothetical protein
FUN_001847-T1	scaffold_2	565638	567218	-	hypothetical protein
FUN_001849-T1	scaffold_2	570483	571763	+	hypothetical protein
FUN_001850-T1	scaffold_2	572483	573239	-	hypothetical protein
FUN_001851-T1	scaffold_2	574147	575827	+	hypothetical protein
FUN_001852-T1	scaffold_2	576899	577543	+	hypothetical protein
FUN_001853-T1	scaffold_2	578036	578741	-	hypothetical protein
FUN_001854-T1	scaffold_2	581848	582228	+	Antifungal protein 2	sp|A1DBL3|NFAP2_NEOFI	52.9	98.8372	98.8372	1.66e-23
FUN_001855-T1	scaffold_2	584106	585201	+	hypothetical protein
FUN_001856-T1	scaffold_2	585665	586516	+	hypothetical protein
FUN_001857-T1	scaffold_2	587116	588185	+	hypothetical protein
FUN_001858-T1	scaffold_2	589201	590261	+	hypothetical protein
FUN_001859-T1	scaffold_2	590711	590899	-	hypothetical protein
FUN_001860-T1	scaffold_2	591506	591847	+	hypothetical protein
FUN_001861-T1	scaffold_2	593153	593446	+	hypothetical protein
FUN_001862-T1	scaffold_2	595415	595966	+	Oryzines biosynthesis cluster protein J	sp|Q2TXF5|ORYJ_ASPOR	41.8	92.8962	94.9721	8.92e-43
FUN_001863-T1	scaffold_2	597977	599186	-	hypothetical protein
FUN_001864-T1	scaffold_2	601145	602374	+	hypothetical protein
FUN_001865-T1	scaffold_2	604814	606742	+	Glucose oxidase-like protein fsoC	sp|P9WEH2|FSOC_HUMFU	55.5	99.4907	100	8.32e-227
FUN_001866-T1	scaffold_2	607320	608961	-	hypothetical protein
FUN_001867-T1	scaffold_2	610868	611326	+	hypothetical protein
FUN_001868-T1	scaffold_2	613325	615197	-	hypothetical protein
FUN_001869-T1	scaffold_2	616873	618172	-	hypothetical protein
FUN_001870-T1	scaffold_2	618874	620322	+	hypothetical protein
FUN_001871-T1	scaffold_2	620957	622734	+	hypothetical protein
FUN_001872-T1	scaffold_2	622848	625704	-	hypothetical protein
FUN_001873-T1	scaffold_2	626467	628605	+	hypothetical protein
FUN_001874-T1	scaffold_2	629723	631882	-	hypothetical protein
FUN_001875-T1	scaffold_2	632766	633365	-	hypothetical protein
FUN_001876-T1	scaffold_2	634667	635087	+	hypothetical protein
FUN_001877-T1	scaffold_2	636090	637605	+	hypothetical protein
FUN_001878-T1	scaffold_2	640058	641410	+	hypothetical protein
FUN_001879-T1	scaffold_2	641911	643086	+	hypothetical protein
FUN_001880-T1	scaffold_2	643572	644642	-	hypothetical protein
FUN_001881-T1	scaffold_2	645245	646210	+	Oxaloacetate tautomerase fahd2, mitochondrial	sp|Q6GLT8|FAHD2_XENLA	44.7	76.0943	70.8464	1.01e-57
FUN_001882-T1	scaffold_2	646593	646958	-	hypothetical protein
FUN_001883-T1	scaffold_2	649730	652171	+	hypothetical protein
FUN_001884-T1	scaffold_2	654470	656519	-	hypothetical protein
FUN_001885-T1	scaffold_2	657139	658377	+	NADH dehydrogenase-like protein MT1860	sp|P9WJJ0|Y1812_MYCTO	43.5	96.6019	99.5	3e-92
FUN_001886-T1	scaffold_2	667621	669045	+	hypothetical protein
FUN_001887-T1	scaffold_2	669869	670621	-	hypothetical protein
FUN_001888-T1	scaffold_2	673505	674547	-	hypothetical protein
FUN_001889-T1	scaffold_2	675293	677350	+	hypothetical protein
FUN_001890-T1	scaffold_2	678076	678603	+	hypothetical protein
FUN_001892-T1	scaffold_2	679591	680914	+	hypothetical protein
FUN_001893-T1	scaffold_2	681115	682651	-	hypothetical protein
FUN_001894-T1	scaffold_2	682976	684248	-	hypothetical protein
FUN_001895-T1	scaffold_2	685973	686530	+	hypothetical protein
FUN_001896-T1	scaffold_2	687393	689026	+	hypothetical protein
FUN_001897-T1	scaffold_2	690379	691239	+	hypothetical protein
FUN_001898-T1	scaffold_2	691719	692718	+	hypothetical protein
FUN_001899-T1	scaffold_2	694629	696445	+	hypothetical protein
FUN_001900-T1	scaffold_2	696928	698325	-	Trimethylamine monooxygenase	sp|B8EIZ7|TMM_METSB	61.2	95.2688	98.2262	5.96e-215
FUN_001901-T1	scaffold_2	699953	700705	+	hypothetical protein
FUN_001902-T1	scaffold_2	700937	701794	-	3-oxoacyl-[acyl-carrier-protein] reductase FabG	sp|Q9X248|FABG_THEMA	36.6	94.0351	100	2.72e-37
FUN_001903-T1	scaffold_2	702502	704431	+	MFS transporter prlL	sp|A0A089FNE5|PRLL_FUNXX	48.2	95.1983	92.1212	3.33e-147
FUN_001904-T1	scaffold_2	705117	706208	+	hypothetical protein
FUN_001905-T1	scaffold_2	706373	706837	-	Antigenic thaumatin-like protein ARB_01932	sp|D4B0F8|TLP1_ARTBC	40.6	100	96.875	3.95e-32
FUN_001906-T1	scaffold_2	708640	709594	-	hypothetical protein
FUN_001907-T1	scaffold_2	710989	712554	+	hypothetical protein
FUN_001908-T1	scaffold_2	715441	717229	+	hypothetical protein
FUN_001909-T1	scaffold_2	723873	724725	+	Nucleoside diphosphate kinase	sp|Q7Z8P9|NDK_ASPFU	83.4	100	98.6928	1.29e-92
FUN_001910-T1	scaffold_2	724907	725497	-	hypothetical protein
FUN_001912-T1	scaffold_2	726560	727389	-	hypothetical protein
FUN_001913-T1	scaffold_2	729307	729951	-	hypothetical protein
FUN_001914-T1	scaffold_2	730733	734215	-	hypothetical protein
FUN_001916-T1	scaffold_2	736694	739123	+	Glucosidase 2 subunit alpha	sp|Q9US55|GLU2A_SCHPO	50	90.2349	79.0899	2.37e-261
FUN_001917-T1	scaffold_2	739450	740615	+	Methionine adenosyltransferase 2 subunit beta	sp|Q566L8|MAT2B_XENTR	39	94.3396	89.8204	2.18e-53
FUN_001918-T1	scaffold_2	741858	744118	+	hypothetical protein
FUN_001919-T1	scaffold_2	744553	745709	-	Farnesyl pyrophosphate synthase	sp|Q92250|FPPS_NEUCR	76.1	100	100	8.04e-197
FUN_001920-T1	scaffold_2	756176	756490	-	hypothetical protein
FUN_001921-T1	scaffold_2	765088	766520	-	hypothetical protein
FUN_001922-T1	scaffold_2	767261	768052	+	hypothetical protein
FUN_001923-T1	scaffold_2	768505	770325	+	Multidrug resistance protein fnx1	sp|Q09752|FNX1_SCHPO	36.5	92.7273	96.0452	9.86e-91
FUN_001924-T1	scaffold_2	781724	782710	+	L-threo-3-deoxy-hexylosonate aldolase	sp|A6Y9S5|LGA1_HYPJE	76.1	94.5122	98.4127	2.86e-175
FUN_001925-T1	scaffold_2	790425	790907	-	Antigenic protein SchS21 (Fragment)	sp|C7E9W0|SCH21_STACH	45.7	86.25	95.8333	2.18e-32
FUN_001926-T1	scaffold_2	795343	796218	+	hypothetical protein
FUN_001927-T1	scaffold_2	797714	798985	-	hypothetical protein
FUN_001928-T1	scaffold_2	812992	813863	-	hypothetical protein
FUN_001929-T1	scaffold_2	819966	821193	-	hypothetical protein
FUN_001930-T1	scaffold_2	821778	822180	+	hypothetical protein
FUN_001931-T1	scaffold_2	822392	823574	-	Replication factor C subunit 4	sp|O94449|RFC4_SCHPO	72	92.068	95.0292	1.15e-173
FUN_001932-T1	scaffold_2	824135	828213	+	Phospholipid-transporting ATPase NEO1	sp|P40527|ATC7_YEAST	50.7	86.814	98.9574	0
FUN_001934-T1	scaffold_2	836329	837616	-	Protein LTV1	sp|Q10191|LTV1_SCHPO	35	100	100	2.29e-47
FUN_001935-T1	scaffold_2	840807	842503	+	hypothetical protein
FUN_001936-T1	scaffold_2	843066	843556	+	hypothetical protein
FUN_001937-T1	scaffold_2	843961	845446	-	Ribosome-interacting GTPase 2	sp|P53295|RBG2_YEAST	65	97.8437	98.6413	1.29e-169
FUN_001938-T1	scaffold_2	847201	848079	-	Uncharacterized urease accessory protein UreF-like	sp|O14016|UREF_SCHPO	37.2	83.3935	98.2979	2.02e-42
FUN_001939-T1	scaffold_2	864884	866195	+	Protein psi1	sp|Q09912|PSI1_SCHPO	43.1	100	100	5.18e-79
FUN_001940-T1	scaffold_2	868740	869577	+	hypothetical protein
FUN_001941-T1	scaffold_2	870057	871584	-	Uncharacterized protein C3F10.06c	sp|Q10181|YAW6_SCHPO	38.4	97.8769	100	8.14e-74
FUN_001942-T1	scaffold_2	872606	873148	-	hypothetical protein
FUN_001943-T1	scaffold_2	884411	887676	+	hypothetical protein
FUN_001944-T1	scaffold_2	897391	899833	+	Glycogen [starch] synthase	sp|O93869|GYS_NEUCR	76.7	96.1057	97.8754	0
FUN_001945-T1	scaffold_2	900254	900553	+	hypothetical protein
FUN_001946-T1	scaffold_2	908976	909947	+	hypothetical protein
FUN_001947-T1	scaffold_2	914966	916233	-	Fatty acid elongase 2	sp|P25358|ELO2_YEAST	56.8	79.8319	82.1326	4.21e-113
FUN_001948-T1	scaffold_2	918081	918862	+	Cytochrome c oxidase subunit 6, mitochondrial	sp|Q01359|COX6_NEUCR	65.6	98.125	100	1.17e-57
FUN_001949-T1	scaffold_2	923332	923840	-	hypothetical protein
FUN_001950-T1	scaffold_2	928845	931279	+	hypothetical protein
FUN_001951-T1	scaffold_2	933294	933938	+	hypothetical protein
FUN_001952-T1	scaffold_2	934702	935639	+	hypothetical protein
FUN_001953-T1	scaffold_2	936129	940494	-	5'-3' exoribonuclease 1	sp|P40383|XRN1_SCHPO	46.4	96.5108	97.8916	0
FUN_001954-T1	scaffold_2	941259	943070	+	Histone acetyltransferase type B subunit 2	sp|Q7S7N3|HAT2_NEUCR	65.9	98.1651	95.9641	4.76e-179
FUN_001955-T1	scaffold_2	944057	945947	+	hypothetical protein
FUN_001956-T1	scaffold_2	952871	953288	+	hypothetical protein
FUN_001957-T1	scaffold_2	954098	956690	+	hypothetical protein
FUN_001958-T1	scaffold_2	959635	960616	-	hypothetical protein
FUN_001959-T1	scaffold_2	971066	971920	+	hypothetical protein
FUN_001960-T1	scaffold_2	981007	982611	+	Monoacylglycerol lipase	sp|Q03649|MGL2_YEAST	37.2	86.9359	81.5145	8.76e-71
FUN_001961-T1	scaffold_2	988818	991650	-	hypothetical protein
FUN_001962-T1	scaffold_2	991979	993766	+	hypothetical protein
FUN_001963-T1	scaffold_2	999356	1002216	+	NADP-dependent malic enzyme	sp|Q6TU48|MAOX_DICDI	45.7	84.8024	100	1.05e-170
FUN_001964-T1	scaffold_2	1003082	1004094	+	hypothetical protein
FUN_001965-T1	scaffold_2	1005007	1005814	+	Nucleoporin POM34	sp|G0S7R3|POM34_CHATD	38.7	100	92.638	7.54e-38
FUN_001966-T1	scaffold_2	1015717	1018079	+	hypothetical protein
FUN_001967-T1	scaffold_2	1018933	1020032	+	hypothetical protein
FUN_001968-T1	scaffold_2	1026010	1026417	-	hypothetical protein
FUN_001969-T1	scaffold_2	1026787	1027674	-	hypothetical protein
FUN_001970-T1	scaffold_2	1029707	1031616	-	Asparagine synthetase domain-containing protein C4F6.11c	sp|O74397|ASND1_SCHPO	38.1	100	100	6.77e-100
FUN_001971-T1	scaffold_2	1038179	1040438	-	hypothetical protein
FUN_001972-T1	scaffold_2	1045294	1046110	-	THO complex subunit tho5	sp|Q9USR5|THOC5_SCHPO	35.7	72.3005	77	6.01e-22
FUN_001973-T1	scaffold_2	1047563	1049141	+	hypothetical protein
FUN_001974-T1	scaffold_2	1051283	1052812	-	Cell division control protein 16	sp|P36618|CDC16_SCHPO	41.3	71.7105	100	2.81e-77
FUN_001975-T1	scaffold_2	1070357	1070617	-	hypothetical protein
FUN_001976-T1	scaffold_2	1070637	1071560	+	hypothetical protein
FUN_001977-T1	scaffold_2	1071916	1073424	-	Protein phosphatase methylesterase 1	sp|Q4IQC1|PPME1_GIBZE	63.3	100	100	7.09e-166
FUN_001978-T1	scaffold_2	1074249	1077296	-	hypothetical protein
FUN_001979-T1	scaffold_2	1078148	1078810	+	hypothetical protein
FUN_001980-T1	scaffold_2	1084458	1086818	+	hypothetical protein
FUN_001981-T1	scaffold_2	1088944	1089408	+	hypothetical protein
FUN_001982-T1	scaffold_2	1089756	1090673	-	GPN-loop GTPase 3	sp|Q4IQT8|GPN3_GIBZE	74	98.3607	99.6678	3.34e-160
FUN_001983-T1	scaffold_2	1092000	1093366	+	S-adenosylmethionine synthase	sp|P48466|METK_NEUCR	89.6	100	100	9.28e-256
FUN_001984-T1	scaffold_2	1094925	1096307	+	hypothetical protein
FUN_001985-T1	scaffold_2	1098762	1102576	+	hypothetical protein
FUN_001986-T1	scaffold_2	1102837	1103600	-	hypothetical protein
FUN_001987-T1	scaffold_2	1103985	1104995	+	ER membrane protein complex subunit 3	sp|Q9P787|YNY3_SCHPO	47	97.6834	98.062	9.88e-70
FUN_001988-T1	scaffold_2	1105112	1105984	-	DNA-directed RNA polymerase III subunit rpc8	sp|O94285|RPC8_SCHPO	39.5	100	100	6.32e-51
FUN_001989-T1	scaffold_2	1107275	1108712	+	hypothetical protein
FUN_001990-T1	scaffold_2	1119426	1120547	-	Ribulose-phosphate 3-epimerase	sp|P46969|RPE_YEAST	54.5	95.7198	100	3.27e-83
FUN_001991-T1	scaffold_2	1121546	1125780	-	MAP kinase kinase kinase wis4	sp|O14299|WIS4_SCHPO	37.5	83.4532	82.798	3.5e-245
FUN_001992-T1	scaffold_2	1127410	1128822	-	Sterol esterase 2	sp|Q07950|YEH2_YEAST	35.6	87.8723	76.7658	3.43e-67
FUN_001993-T1	scaffold_2	1135363	1136590	+	Aldo-keto reductase NECHADRAFT_45914	sp|C7ZBE5|SAN2_FUSV7	56.7	100	96.7568	3.24e-143
FUN_001994-T1	scaffold_2	1146490	1148725	+	hypothetical protein
FUN_001995-T1	scaffold_2	1150695	1152504	+	Probable dolichyl pyrophosphate Man9GlcNAc2 alpha-1,3-glucosyltransferase	sp|O43053|ALG6_SCHPO	42.9	93.9759	100	1.68e-133
FUN_001996-T1	scaffold_2	1153968	1155428	+	hypothetical protein
FUN_001997-T1	scaffold_2	1159288	1160052	-	Splicing factor 3B subunit 6-like protein	sp|Q8ITY4|SF3B6_CAEEL	55.8	97.4138	81.8841	5.52e-40
FUN_001998-T1	scaffold_2	1165680	1166686	+	hypothetical protein
FUN_001999-T1	scaffold_2	1167453	1168961	+	hypothetical protein
FUN_002000-T1	scaffold_2	1175705	1179727	+	hypothetical protein
FUN_002001-T1	scaffold_2	1179936	1180952	-	hypothetical protein
FUN_002002-T1	scaffold_2	1186509	1190469	+	hypothetical protein
FUN_002003-T1	scaffold_2	1192117	1193664	-	hypothetical protein
FUN_002004-T1	scaffold_2	1199365	1200645	+	Protein transport protein SFT2	sp|P38166|SFT2_YEAST	38	95.3488	95.3488	8.39e-41
FUN_002005-T1	scaffold_2	1203330	1205885	+	hypothetical protein
FUN_002006-T1	scaffold_2	1214798	1216689	+	U4/U6 small nuclear ribonucleoprotein Prp31	sp|Q5U5C5|PRP31_XENLA	38.8	81.2816	96.7871	7.15e-98
FUN_002007-T1	scaffold_2	1224117	1225046	+	hypothetical protein
FUN_002008-T1	scaffold_2	1228145	1229001	-	hypothetical protein
FUN_002009-T1	scaffold_2	1231928	1234267	+	hypothetical protein
FUN_002010-T1	scaffold_2	1242520	1245852	+	hypothetical protein
FUN_002011-T1	scaffold_2	1248157	1249584	-	hypothetical protein
FUN_002012-T1	scaffold_2	1252006	1253662	+	hypothetical protein
FUN_002013-T1	scaffold_2	1254037	1255343	-	Large ribosomal subunit protein uL2m	sp|Q7SCX7|RML2_NEUCR	78.4	80.1527	82.2454	5.29e-183
FUN_002014-T1	scaffold_2	1256647	1258405	+	G2/mitotic-specific cyclin-B	sp|P30284|CG21_EMENI	56.9	96.0784	100	2.27e-159
FUN_002015-T1	scaffold_2	1259078	1259500	-	hypothetical protein
FUN_002016-T1	scaffold_2	1271800	1272877	-	hypothetical protein
FUN_002017-T1	scaffold_2	1274464	1274958	-	hypothetical protein
FUN_002018-T1	scaffold_2	1275498	1277031	-	hypothetical protein
FUN_002019-T1	scaffold_2	1282608	1283468	-	hypothetical protein
FUN_002020-T1	scaffold_2	1284514	1286312	+	Protein phosphatase PP2A regulatory subunit B	sp|Q12702|2ABA_SCHPO	68.4	100	100	2.57e-227
FUN_002021-T1	scaffold_2	1287094	1288552	+	UDP-N-acetylglucosamine transporter yea4	sp|O74750|YEA4_SCHPO	44.7	82.4561	100	2.45e-77
FUN_002022-T1	scaffold_2	1289958	1292396	+	AMP deaminase	sp|P50998|AMPD_SCHPO	59.8	87.5328	80.2647	1.21e-285
FUN_002023-T1	scaffold_2	1297224	1298332	-	hypothetical protein
FUN_002024-T1	scaffold_2	1299044	1300300	+	hypothetical protein
FUN_002025-T1	scaffold_2	1300813	1301844	+	Mitochondrial glycine transporter	sp|A7F9Y3|S2538_SCLS1	56	99.6865	96.3636	4.86e-103
FUN_002026-T1	scaffold_2	1304499	1305010	-	hypothetical protein
FUN_002027-T1	scaffold_2	1305376	1308020	+	hypothetical protein
FUN_002028-T1	scaffold_2	1308104	1309269	-	Probable 26S proteasome regulatory subunit p28	sp|P50086|PSD10_YEAST	35.8	96.2185	100	1.35e-36
FUN_002029-T1	scaffold_2	1310119	1311664	+	Pre-mRNA-splicing factor prp46	sp|Q5BE22|PRP46_EMENI	68.9	88.2227	91.1504	3.3e-75
FUN_002030-T1	scaffold_2	1311724	1314033	-	Origin recognition complex subunit 1	sp|P54789|ORC1_SCHPO	36.2	100	100	1.3e-124
FUN_002031-T1	scaffold_2	1328012	1329768	+	hypothetical protein
FUN_002032-T1	scaffold_2	1342630	1344926	+	Putative transporter C543.05c	sp|Q9HGM6|YHW5_SCHPO	54.5	81.7292	96.9052	1.78e-187
FUN_002033-T1	scaffold_2	1359539	1361771	+	hypothetical protein
FUN_002035-T1	scaffold_2	1379202	1380325	-	Mediator of RNA polymerase II transcription subunit 19	sp|Q6MW04|MED19_NEUCR	47.5	99.1597	100	9.73e-83
FUN_002036-T1	scaffold_2	1383300	1383780	-	hypothetical protein
FUN_002037-T1	scaffold_2	1384284	1384760	+	hypothetical protein
FUN_002038-T1	scaffold_2	1385240	1386344	-	hypothetical protein
FUN_002039-T1	scaffold_2	1388365	1389270	-	hypothetical protein
FUN_002040-T1	scaffold_2	1396800	1397474	-	Small ribosomal subunit protein mS41	sp|Q1K6Q3|FYV4_NEUCR	57.8	83.4821	79.2373	3.03e-67
FUN_002041-T1	scaffold_2	1407280	1408202	+	hypothetical protein
FUN_002042-T1	scaffold_2	1408572	1409371	-	Imidazoleglycerol-phosphate dehydratase	sp|Q9HEG3|HIS7_NEUCR	84.7	98.2301	96.9432	5.57e-133
FUN_002043-T1	scaffold_2	1409755	1411212	+	Arginine biosynthesis bifunctional protein ArgJ, mitochondrial	sp|Q2HAX7|ARGJ_CHAGB	75	98.0645	96.8153	4.49e-236
FUN_002044-T1	scaffold_2	1415590	1416694	+	hypothetical protein
[truncated: 6,325 more rows]
